# Supplementary material for: Development of First-in-Class Dual Sirt2/HDAC6 Inhibitors as Molecular Tools for Dual Inhibition of Tubulin Deacetylation
Source: J Med Chem. 2023 Oct 30;66(21):14787–814. doi: 10.1021/acs.jmedchem.3c01385 (PMC10641818; doi:10.1021/acs.jmedchem.3c01385)
Supplement: Supplementary file 2 — jm3c01385_si_002.pdb [file jm3c01385_si_002.pdb]

REMARK Date 2022-10-29 Time 12:24:15 EDT -0400 (1667060655.65 s)
REMARK PHENIX refinement
REMARK 
REMARK ****************** INPUT FILES AND LABELS ******************************
REMARK Reflections:
REMARK   file name      : /Users/Margarita/Documents/HDAC6/Data/20_F5_Mz317/20_F5_2_Mz317_refine_data.mtz
REMARK   labels         : ['I-obs,SIGI-obs']
REMARK R-free flags:
REMARK   file name      : /Users/Margarita/Documents/HDAC6/Data/20_F5_Mz317/20_F5_2_Mz317_refine_data.mtz
REMARK   label          : R-free-flags
REMARK   test_flag_value: 1
REMARK Model file name(s): 
REMARK   /Users/Margarita/Documents/HDAC6/Data/20_F5_Mz317/Refine_2/redo_20_F5_Mz317_refine_2_coot2.pdb
REMARK 
REMARK ******************** REFINEMENT SUMMARY: QUICK FACTS *******************
REMARK Start: r_work = 0.2126 r_free = 0.2573 bonds = 0.007 angles = 0.930
REMARK Final: r_work = 0.2052 r_free = 0.2546 bonds = 0.006 angles = 0.804
REMARK ************************************************************************
REMARK 
REMARK ****************** REFINEMENT STATISTICS STEP BY STEP ******************
REMARK leading digit, like 1_, means number of macro-cycle                     
REMARK 0    : statistics at the very beginning when nothing is done yet        
REMARK 1_bss: bulk solvent correction and/or (anisotropic) scaling             
REMARK 1_xyz: refinement of coordinates                                        
REMARK 1_adp: refinement of ADPs (Atomic Displacement Parameters)              
REMARK ------------------------------------------------------------------------
REMARK  stage       r-work r-free bonds angles b_min b_max b_ave n_water shift
REMARK       0    : 0.4372 0.4058 0.007  0.93  13.3  59.7  25.2 209      0.000
REMARK       1_bss: 0.2126 0.2573 0.007  0.93  13.3  59.7  25.2 209      0.000
REMARK 1_settarget: 0.2126 0.2573 0.007  0.93  13.3  59.7  25.2 209      0.000
REMARK       1_nqh: 0.2126 0.2573 0.007  0.93  13.3  59.7  25.2 209      0.000
REMARK    1_weight: 0.2126 0.2573 0.007  0.93  13.3  59.7  25.2 209      0.000
REMARK    1_xyzrec: 0.2121 0.2561 0.003  0.68  13.3  59.7  25.2 209      0.046
REMARK       1_adp: 0.2119 0.2574 0.003  0.68  15.2  55.2  25.4 209      0.046
REMARK       2_bss: 0.2123 0.2580 0.003  0.68  15.2  55.2  25.4 209      0.046
REMARK 2_settarget: 0.2123 0.2580 0.003  0.68  15.2  55.2  25.4 209      0.046
REMARK 2_updatecdl: 0.2123 0.2580 0.003  0.69  15.2  55.2  25.4 209      0.046
REMARK       2_nqh: 0.2123 0.2580 0.003  0.69  15.2  55.2  25.4 209      0.046
REMARK   2_realsrl: 0.2170 0.2613 0.003  0.76  15.2  55.2  25.4 209      0.051
REMARK    2_weight: 0.2170 0.2613 0.003  0.76  15.2  55.2  25.4 209      0.051
REMARK    2_xyzrec: 0.2088 0.2557 0.005  0.76  15.2  55.2  25.4 209      0.034
REMARK  2_realsrl2: 0.2096 0.2575 0.005  0.76  15.2  55.2  25.4 209      0.034
REMARK       2_adp: 0.2077 0.2562 0.005  0.76  12.8  60.3  25.1 209      0.034
REMARK       3_bss: 0.2072 0.2558 0.005  0.76  14.1  61.6  26.4 209      0.034
REMARK 3_settarget: 0.2072 0.2558 0.005  0.76  14.1  61.6  26.4 209      0.034
REMARK 3_updatecdl: 0.2072 0.2558 0.005  0.77  14.1  61.6  26.4 209      0.034
REMARK     3_setrh: 0.2072 0.2558 0.005  0.77  14.1  61.6  26.4 209      0.034
REMARK       3_nqh: 0.2072 0.2558 0.005  0.77  14.1  61.6  26.4 209      0.034
REMARK   3_realsrl: 0.2096 0.2583 0.005  0.78  14.1  61.6  26.4 209      0.035
REMARK    3_weight: 0.2096 0.2583 0.005  0.78  14.1  61.6  26.4 209      0.035
REMARK    3_xyzrec: 0.2051 0.2540 0.006  0.80  14.1  61.6  26.4 209      0.033
REMARK  3_realsrl2: 0.2053 0.2548 0.006  0.80  14.1  61.6  26.4 209      0.033
REMARK       3_adp: 0.2055 0.2550 0.006  0.80  13.5  61.8  26.0 209      0.033
REMARK         end: 0.2052 0.2546 0.006  0.80  13.5  61.8  26.0 209      0.033
REMARK ------------------------------------------------------------------------
REMARK MODEL CONTENT.
REMARK  ELEMENT        ATOM RECORD COUNT   OCCUPANCY SUM
REMARK       Zn                        1            1.00
REMARK        K                        2            2.00
REMARK        C                     1763         1755.00
REMARK        O                      734          732.00
REMARK        N                      501          498.00
REMARK        S                       18           18.00
REMARK    TOTAL                     3019         3006.00
REMARK -----------------------------------------------------------------------
REMARK r_free_flags.md5.hexdigest eed5fe84bb98e68a5f0f1545051d2575
REMARK 
REMARK IF THIS FILE IS FOR PDB DEPOSITION: REMOVE ALL FROM THIS LINE UP.
REMARK   3
REMARK   3 REFINEMENT.
REMARK   3   PROGRAM     : PHENIX (1.14_3260: ???)
REMARK   3   AUTHORS     : Adams,Afonine,Bunkoczi,Burnley,Chen,Dar,Davis,
REMARK   3               : Draizen,Echols,Gildea,Gros,Grosse-Kunstleve,Headd,
REMARK   3               : Hintze,Hung,Ioerger,Liebschner,McCoy,McKee,Moriarty,
REMARK   3               : Oeffner,Poon,Read,Richardson,Richardson,Sacchettini,
REMARK   3               : Sauter,Sobolev,Storoni,Terwilliger,Williams,Zwart
REMARK   3
REMARK   3  X-RAY DATA.
REMARK   3  
REMARK   3  REFINEMENT TARGET : ML
REMARK   3  
REMARK   3  DATA USED IN REFINEMENT.
REMARK   3   RESOLUTION RANGE HIGH (ANGSTROMS) : 1.870   
REMARK   3   RESOLUTION RANGE LOW  (ANGSTROMS) : 71.569  
REMARK   3   MIN(FOBS/SIGMA_FOBS)              : 1.35  
REMARK   3   COMPLETENESS FOR RANGE        (%) : 97.92 
REMARK   3   NUMBER OF REFLECTIONS             : 31089     
REMARK   3   NUMBER OF REFLECTIONS (NON-ANOMALOUS) : 31089     
REMARK   3  
REMARK   3  FIT TO DATA USED IN REFINEMENT.
REMARK   3   R VALUE     (WORKING + TEST SET) : 0.2083
REMARK   3   R VALUE            (WORKING SET) : 0.2052
REMARK   3   FREE R VALUE                     : 0.2546
REMARK   3   FREE R VALUE TEST SET SIZE   (%) : 6.43  
REMARK   3   FREE R VALUE TEST SET COUNT      : 1998      
REMARK   3  
REMARK   3  FIT TO DATA USED IN REFINEMENT (IN BINS).
REMARK   3   BIN  RESOLUTION RANGE  COMPL.    NWORK NFREE   RWORK  RFREE  CCWORK CCFREE
REMARK   3     1 71.6217 -  4.5067    0.98     2182   149  0.1914 0.2014   0.926  0.904
REMARK   3     2  4.5067 -  3.5771    1.00     2128   147  0.1456 0.1946   0.951  0.935
REMARK   3     3  3.5771 -  3.1250    0.98     2102   144  0.1683 0.2121   0.943  0.889
REMARK   3     4  3.1250 -  2.8392    0.99     2082   143  0.1859 0.2403   0.937  0.881
REMARK   3     5  2.8392 -  2.6357    1.00     2136   146  0.1936 0.2533   0.936  0.861
REMARK   3     6  2.6357 -  2.4803    1.00     2112   146  0.2019 0.2509   0.937  0.912
REMARK   3     7  2.4803 -  2.3561    0.98     2088   143  0.2221 0.3004   0.932  0.846
REMARK   3     8  2.3561 -  2.2535    0.98     2071   142  0.2262 0.3074   0.942  0.881
REMARK   3     9  2.2535 -  2.1668    0.98     2065   142  0.2362 0.2847   0.938  0.908
REMARK   3    10  2.1668 -  2.0920    0.98     2051   141  0.2501 0.3199   0.931  0.891
REMARK   3    11  2.0920 -  2.0266    0.98     2066   141  0.2708 0.3341   0.923  0.867
REMARK   3    12  2.0266 -  1.9686    0.97     2072   143  0.3178 0.4211   0.901  0.772
REMARK   3    13  1.9686 -  1.9168    0.97     2046   141  0.3597 0.3835   0.881  0.788
REMARK   3    14  1.9168 -  1.8700    0.91     1890   130  0.4387 0.4290   0.842  0.811
REMARK   3  
REMARK   3  BULK SOLVENT MODELLING.
REMARK   3   METHOD USED        : FLAT BULK SOLVENT MODEL
REMARK   3   SOLVENT RADIUS     : 1.11    
REMARK   3   SHRINKAGE RADIUS   : 0.90    
REMARK   3   GRID STEP FACTOR   : 4.00    
REMARK   3  
REMARK   3  ERROR ESTIMATES.
REMARK   3   COORDINATE ERROR (MAXIMUM-LIKELIHOOD BASED)     : 0.28    
REMARK   3   PHASE ERROR (DEGREES, MAXIMUM-LIKELIHOOD BASED) : 32.17   
REMARK   3  
REMARK   3  STRUCTURE FACTORS CALCULATION ALGORITHM : FFT
REMARK   3  
REMARK   3  
REMARK   3  GEOMETRY RESTRAINTS LIBRARY: CDL v1.2
REMARK   3  DEVIATIONS FROM IDEAL VALUES.
REMARK   3    BOND      :  0.006   0.043   2877
REMARK   3    ANGLE     :  0.804   8.552   3905
REMARK   3    CHIRALITY :  0.049   0.161    425
REMARK   3    PLANARITY :  0.005   0.041    513
REMARK   3    DIHEDRAL  : 10.277 179.996   2322
REMARK   3    MIN NONBONDED DISTANCE : 1.896 
REMARK   3  REMARK   3  
REMARK   3  MOLPROBITY STATISTICS.
REMARK   3    ALL-ATOM CLASHSCORE : 2.55
REMARK   3    RAMACHANDRAN PLOT:
REMARK   3      OUTLIERS : 0.00  %
REMARK   3      ALLOWED  : 2.82  %
REMARK   3      FAVORED  : 97.18 %
REMARK   3    ROTAMER OUTLIERS : 0.00 %
REMARK   3    CBETA DEVIATIONS : 0
REMARK   3    PEPTIDE PLANE:
REMARK   3      CIS-PROLINE     : 11.7647058824
REMARK   3      CIS-GENERAL     : 0.0
REMARK   3      TWISTED PROLINE : 0.0
REMARK   3      TWISTED GENERAL : 0.0
REMARK   3  
REMARK   3                  min    max   mean <Bi,j>   iso aniso
REMARK   3     Overall:   13.52  61.77  26.00   3.67  3019     0
REMARK   3     Protein:   13.52  61.77  25.50   3.63  2780     0
REMARK   3     Water:     17.40  52.27  31.42    N/A   209     0
REMARK   3     Other:     20.87  47.25  34.47    N/A    30     0
REMARK   3     Chain  A:  13.52  61.77  26.00    N/A  3019     0
REMARK   3     Histogram:
REMARK   3         Values      Number of atoms
REMARK   3      13.52 - 18.35       130
REMARK   3      18.35 - 23.17      1159
REMARK   3      23.17 - 28.00       872
REMARK   3      28.00 - 32.82       416
REMARK   3      32.82 - 37.64       221
REMARK   3      37.64 - 42.47       122
REMARK   3      42.47 - 47.29        58
REMARK   3      47.29 - 52.12        32
REMARK   3      52.12 - 56.94         6
REMARK   3      56.94 - 61.77         3
REMARK   3  
REMARK   3
CRYST1   55.657   48.390   74.521  90.00 106.18  90.00 P 1 21 1
SCALE1      0.017967  0.000000  0.005213        0.00000
SCALE2      0.000000  0.020665  0.000000        0.00000
SCALE3      0.000000  0.000000  0.013972        0.00000
ATOM      1  N   PRO A 442      25.934  16.843  40.058  1.00 50.56           N
ATOM      2  CA  PRO A 442      26.014  16.951  38.599  1.00 38.47           C
ATOM      3  C   PRO A 442      25.645  15.628  37.929  1.00 40.16           C
ATOM      4  O   PRO A 442      26.497  14.748  37.805  1.00 46.59           O
ATOM      5  CB  PRO A 442      27.483  17.301  38.365  1.00 43.53           C
ATOM      6  CG  PRO A 442      28.217  16.739  39.590  1.00 43.04           C
ATOM      7  CD  PRO A 442      27.187  16.311  40.618  1.00 46.51           C
ATOM      8  N   ILE A 443      24.389  15.486  37.512  1.00 31.98           N
ATOM      9  CA  ILE A 443      23.865  14.226  36.999  1.00 32.66           C
ATOM     10  C   ILE A 443      23.453  14.404  35.542  1.00 28.59           C
ATOM     11  O   ILE A 443      22.817  15.402  35.185  1.00 27.73           O
ATOM     12  CB  ILE A 443      22.672  13.726  37.842  1.00 27.54           C
ATOM     13  CG1 ILE A 443      23.029  13.732  39.330  1.00 28.10           C
ATOM     14  CG2 ILE A 443      22.248  12.335  37.388  1.00 27.42           C
ATOM     15  CD1 ILE A 443      21.829  13.547  40.260  1.00 26.93           C
ATOM     16  N   THR A 444      23.813  13.425  34.709  1.00 24.36           N
ATOM     17  CA  THR A 444      23.405  13.370  33.307  1.00 22.34           C
ATOM     18  C   THR A 444      22.264  12.372  33.152  1.00 20.84           C
ATOM     19  O   THR A 444      22.384  11.216  33.576  1.00 23.78           O
ATOM     20  CB  THR A 444      24.565  12.942  32.403  1.00 21.43           C
ATOM     21  OG1 THR A 444      25.624  13.901  32.467  1.00 26.96           O
ATOM     22  CG2 THR A 444      24.091  12.812  30.962  1.00 22.43           C
ATOM     23  N   GLY A 445      21.173  12.808  32.523  1.00 20.15           N
ATOM     24  CA  GLY A 445      20.081  11.911  32.225  1.00 21.84           C
ATOM     25  C   GLY A 445      20.236  11.228  30.868  1.00 25.42           C
ATOM     26  O   GLY A 445      20.982  11.693  30.002  1.00 21.11           O
ATOM     27  N   LEU A 446      19.519  10.113  30.700  1.00 21.28           N
ATOM     28  CA  LEU A 446      19.482   9.387  29.434  1.00 21.45           C
ATOM     29  C   LEU A 446      18.101   8.772  29.265  1.00 23.07           C
ATOM     30  O   LEU A 446      17.572   8.174  30.211  1.00 22.55           O
ATOM     31  CB  LEU A 446      20.562   8.301  29.381  1.00 19.69           C
ATOM     32  CG  LEU A 446      20.668   7.427  28.125  1.00 19.36           C
ATOM     33  CD1 LEU A 446      22.110   6.989  27.926  1.00 20.74           C
ATOM     34  CD2 LEU A 446      19.751   6.212  28.139  1.00 16.28           C
ATOM     35  N   VAL A 447      17.511   8.919  28.077  1.00 20.74           N
ATOM     36  CA  VAL A 447      16.229   8.287  27.787  1.00 21.70           C
ATOM     37  C   VAL A 447      16.352   7.454  26.518  1.00 23.02           C
ATOM     38  O   VAL A 447      16.883   7.919  25.501  1.00 25.73           O
ATOM     39  CB  VAL A 447      15.074   9.302  27.669  1.00 23.13           C
ATOM     40  CG1 VAL A 447      15.361  10.345  26.613  1.00 19.73           C
ATOM     41  CG2 VAL A 447      13.761   8.567  27.385  1.00 20.33           C
ATOM     42  N   TYR A 448      15.872   6.213  26.589  1.00 24.29           N
ATOM     43  CA  TYR A 448      15.850   5.310  25.450  1.00 23.59           C
ATOM     44  C   TYR A 448      14.755   4.282  25.679  1.00 28.95           C
ATOM     45  O   TYR A 448      14.552   3.825  26.811  1.00 28.66           O
ATOM     46  CB  TYR A 448      17.194   4.606  25.258  1.00 21.14           C
ATOM     47  CG  TYR A 448      17.120   3.412  24.334  1.00 24.46           C
ATOM     48  CD1 TYR A 448      17.067   3.582  22.956  1.00 24.76           C
ATOM     49  CD2 TYR A 448      17.095   2.117  24.837  1.00 23.55           C
ATOM     50  CE1 TYR A 448      16.997   2.501  22.100  1.00 20.85           C
ATOM     51  CE2 TYR A 448      17.028   1.029  23.994  1.00 22.82           C
ATOM     52  CZ  TYR A 448      16.979   1.231  22.620  1.00 25.62           C
ATOM     53  OH  TYR A 448      16.909   0.165  21.759  1.00 25.73           O
ATOM     54  N   ASP A 449      14.052   3.928  24.607  1.00 23.66           N
ATOM     55  CA  ASP A 449      13.001   2.924  24.686  1.00 29.86           C
ATOM     56  C   ASP A 449      13.006   2.137  23.389  1.00 22.87           C
ATOM     57  O   ASP A 449      12.907   2.720  22.307  1.00 25.76           O
ATOM     58  CB  ASP A 449      11.635   3.562  24.941  1.00 24.25           C
ATOM     59  CG  ASP A 449      10.595   2.549  25.385  1.00 25.57           C
ATOM     60  OD1 ASP A 449      10.413   1.534  24.689  1.00 26.13           O
ATOM     61  OD2 ASP A 449       9.956   2.770  26.430  1.00 24.05           O
ATOM     62  N   GLN A 450      13.123   0.812  23.492  1.00 18.10           N
ATOM     63  CA  GLN A 450      13.273   0.014  22.275  1.00 20.42           C
ATOM     64  C   GLN A 450      12.004   0.004  21.435  1.00 20.05           C
ATOM     65  O   GLN A 450      12.065  -0.331  20.245  1.00 21.09           O
ATOM     66  CB  GLN A 450      13.693  -1.418  22.621  1.00 27.82           C
ATOM     67  CG  GLN A 450      12.543  -2.319  23.084  1.00 35.12           C
ATOM     68  CD  GLN A 450      13.000  -3.709  23.484  1.00 49.34           C
ATOM     69  OE1 GLN A 450      14.197  -3.965  23.638  1.00 51.16           O
ATOM     70  NE2 GLN A 450      12.042  -4.616  23.670  1.00 51.65           N
ATOM     71  N   ARG A 451      10.863   0.390  22.009  1.00 19.76           N
ATOM     72  CA  ARG A 451       9.629   0.439  21.233  1.00 20.86           C
ATOM     73  C   ARG A 451       9.723   1.419  20.066  1.00 24.22           C
ATOM     74  O   ARG A 451       8.966   1.292  19.097  1.00 23.71           O
ATOM     75  CB  ARG A 451       8.450   0.807  22.137  1.00 22.76           C
ATOM     76  CG  ARG A 451       7.901  -0.348  22.982  1.00 28.17           C
ATOM     77  CD  ARG A 451       6.798   0.156  23.918  1.00 30.56           C
ATOM     78  NE  ARG A 451       7.318   1.102  24.906  1.00 34.26           N
ATOM     79  CZ  ARG A 451       6.585   2.021  25.539  1.00 43.07           C
ATOM     80  NH1 ARG A 451       5.286   2.145  25.290  1.00 38.30           N
ATOM     81  NH2 ARG A 451       7.155   2.826  26.424  1.00 29.59           N
ATOM     82  N   MET A 452      10.640   2.385  20.122  1.00 23.81           N
ATOM     83  CA  MET A 452      10.802   3.255  18.967  1.00 22.90           C
ATOM     84  C   MET A 452      11.417   2.530  17.762  1.00 18.89           C
ATOM     85  O   MET A 452      11.518   3.143  16.696  1.00 21.46           O
ATOM     86  CB  MET A 452      11.638   4.483  19.351  1.00 22.41           C
ATOM     87  CG  MET A 452      10.823   5.586  20.087  1.00 21.86           C
ATOM     88  SD  MET A 452      11.794   6.999  20.656  1.00 22.83           S
ATOM     89  CE  MET A 452      12.786   6.251  21.957  1.00 24.84           C
ATOM     90  N   MET A 453      11.819   1.256  17.902  1.00 24.26           N
ATOM     91  CA  MET A 453      12.345   0.469  16.785  1.00 19.67           C
ATOM     92  C   MET A 453      11.252  -0.089  15.882  1.00 22.13           C
ATOM     93  O   MET A 453      11.563  -0.577  14.792  1.00 25.54           O
ATOM     94  CB  MET A 453      13.202  -0.693  17.289  1.00 19.65           C
ATOM     95  CG  MET A 453      14.419  -0.303  18.112  1.00 22.88           C
ATOM     96  SD  MET A 453      15.405  -1.758  18.580  1.00 25.30           S
ATOM     97  CE  MET A 453      16.147  -2.154  16.997  1.00 27.24           C
ATOM     98  N   LEU A 454       9.986  -0.010  16.297  1.00 25.50           N
ATOM     99  CA  LEU A 454       8.898  -0.616  15.533  1.00 21.45           C
ATOM    100  C   LEU A 454       8.619   0.119  14.220  1.00 23.89           C
ATOM    101  O   LEU A 454       8.151  -0.501  13.259  1.00 23.69           O
ATOM    102  CB  LEU A 454       7.643  -0.672  16.408  1.00 27.40           C
ATOM    103  CG  LEU A 454       7.780  -1.583  17.630  1.00 23.58           C
ATOM    104  CD1 LEU A 454       6.541  -1.514  18.511  1.00 23.88           C
ATOM    105  CD2 LEU A 454       8.057  -3.036  17.183  1.00 25.56           C
ATOM    106  N   HIS A 455       8.867   1.430  14.170  1.00 21.41           N
ATOM    107  CA  HIS A 455       8.775   2.190  12.925  1.00 22.23           C
ATOM    108  C   HIS A 455       9.729   1.595  11.888  1.00 20.09           C
ATOM    109  O   HIS A 455      10.920   1.415  12.162  1.00 23.64           O
ATOM    110  CB  HIS A 455       9.103   3.665  13.220  1.00 20.59           C
ATOM    111  CG  HIS A 455       9.258   4.540  12.006  1.00 22.04           C
ATOM    112  ND1 HIS A 455       8.230   4.785  11.120  1.00 22.32           N
ATOM    113  CD2 HIS A 455      10.319   5.253  11.553  1.00 23.10           C
ATOM    114  CE1 HIS A 455       8.657   5.590  10.161  1.00 24.56           C
ATOM    115  NE2 HIS A 455       9.923   5.886  10.397  1.00 18.82           N
ATOM    116  N   HIS A 456       9.209   1.260  10.706  1.00 18.41           N
ATOM    117  CA  HIS A 456      10.062   0.599   9.717  1.00 18.89           C
ATOM    118  C   HIS A 456       9.527   0.807   8.309  1.00 22.36           C
ATOM    119  O   HIS A 456       8.351   1.118   8.101  1.00 22.59           O
ATOM    120  CB  HIS A 456      10.207  -0.907  10.008  1.00 22.67           C
ATOM    121  CG  HIS A 456       8.939  -1.686   9.841  1.00 27.15           C
ATOM    122  ND1 HIS A 456       7.890  -1.601  10.730  1.00 24.85           N
ATOM    123  CD2 HIS A 456       8.554  -2.573   8.892  1.00 26.12           C
ATOM    124  CE1 HIS A 456       6.909  -2.392  10.331  1.00 23.74           C
ATOM    125  NE2 HIS A 456       7.285  -2.993   9.218  1.00 22.66           N
ATOM    126  N   ASN A 457      10.426   0.620   7.337  1.00 23.09           N
ATOM    127  CA  ASN A 457      10.086   0.690   5.921  1.00 23.68           C
ATOM    128  C   ASN A 457       9.763  -0.728   5.458  1.00 26.78           C
ATOM    129  O   ASN A 457      10.660  -1.568   5.335  1.00 25.01           O
ATOM    130  CB  ASN A 457      11.242   1.299   5.128  1.00 21.26           C
ATOM    131  CG  ASN A 457      10.860   1.650   3.695  1.00 27.12           C
ATOM    132  OD1 ASN A 457      10.029   0.979   3.079  1.00 28.57           O
ATOM    133  ND2 ASN A 457      11.474   2.709   3.155  1.00 27.53           N
ATOM    134  N   MET A 458       8.483  -1.000   5.210  1.00 22.72           N
ATOM    135  CA  MET A 458       8.095  -2.358   4.866  1.00 29.98           C
ATOM    136  C   MET A 458       8.386  -2.708   3.411  1.00 31.38           C
ATOM    137  O   MET A 458       8.294  -3.885   3.050  1.00 27.74           O
ATOM    138  CB  MET A 458       6.612  -2.585   5.186  1.00 33.35           C
ATOM    139  CG  MET A 458       5.650  -1.828   4.300  1.00 33.05           C
ATOM    140  SD  MET A 458       3.921  -2.151   4.715  1.00 47.85           S
ATOM    141  CE  MET A 458       3.877  -1.549   6.398  1.00 36.47           C
ATOM    142  N   TRP A 459       8.763  -1.730   2.583  1.00 30.41           N
ATOM    143  CA  TRP A 459       9.123  -1.974   1.194  1.00 29.04           C
ATOM    144  C   TRP A 459      10.619  -1.908   0.935  1.00 30.29           C
ATOM    145  O   TRP A 459      11.045  -2.223  -0.175  1.00 31.23           O
ATOM    146  CB  TRP A 459       8.399  -0.983   0.270  1.00 28.96           C
ATOM    147  CG  TRP A 459       6.947  -0.905   0.581  1.00 30.54           C
ATOM    148  CD1 TRP A 459       5.965  -1.735   0.125  1.00 34.37           C
ATOM    149  CD2 TRP A 459       6.306   0.040   1.445  1.00 32.70           C
ATOM    150  NE1 TRP A 459       4.750  -1.364   0.653  1.00 35.68           N
ATOM    151  CE2 TRP A 459       4.932  -0.275   1.462  1.00 35.31           C
ATOM    152  CE3 TRP A 459       6.761   1.126   2.198  1.00 28.39           C
ATOM    153  CZ2 TRP A 459       4.009   0.454   2.205  1.00 34.65           C
ATOM    154  CZ3 TRP A 459       5.842   1.848   2.940  1.00 38.52           C
ATOM    155  CH2 TRP A 459       4.480   1.512   2.936  1.00 39.03           C
ATOM    156  N   ASP A 460      11.427  -1.532   1.922  1.00 27.68           N
ATOM    157  CA  ASP A 460      12.880  -1.549   1.761  1.00 29.47           C
ATOM    158  C   ASP A 460      13.481  -1.753   3.148  1.00 30.06           C
ATOM    159  O   ASP A 460      13.627  -0.796   3.912  1.00 28.98           O
ATOM    160  CB  ASP A 460      13.381  -0.264   1.115  1.00 25.16           C
ATOM    161  CG  ASP A 460      14.897  -0.218   0.987  1.00 24.38           C
ATOM    162  OD1 ASP A 460      15.557  -1.227   1.298  1.00 28.09           O
ATOM    163  OD2 ASP A 460      15.435   0.839   0.569  1.00 32.01           O
ATOM    164  N   SER A 461      13.838  -2.997   3.456  1.00 27.53           N
ATOM    165  CA  SER A 461      14.397  -3.325   4.759  1.00 28.97           C
ATOM    166  C   SER A 461      15.782  -2.731   4.969  1.00 28.76           C
ATOM    167  O   SER A 461      16.260  -2.702   6.108  1.00 34.86           O
ATOM    168  CB  SER A 461      14.458  -4.843   4.926  1.00 29.81           C
ATOM    169  OG  SER A 461      15.333  -5.389   3.957  1.00 32.08           O
ATOM    170  N   HIS A 462      16.437  -2.257   3.910  1.00 27.14           N
ATOM    171  CA  HIS A 462      17.747  -1.635   4.020  1.00 32.64           C
ATOM    172  C   HIS A 462      17.691  -0.115   3.917  1.00 29.50           C
ATOM    173  O   HIS A 462      18.724   0.518   3.668  1.00 33.06           O
ATOM    174  CB  HIS A 462      18.688  -2.200   2.959  1.00 28.39           C
ATOM    175  CG  HIS A 462      19.192  -3.564   3.288  1.00 36.01           C
ATOM    176  ND1 HIS A 462      20.320  -3.774   4.053  1.00 39.03           N
ATOM    177  CD2 HIS A 462      18.704  -4.790   2.990  1.00 33.52           C
ATOM    178  CE1 HIS A 462      20.514  -5.071   4.196  1.00 34.98           C
ATOM    179  NE2 HIS A 462      19.549  -5.710   3.559  1.00 43.81           N
ATOM    180  N   HIS A 463      16.515   0.482   4.082  1.00 30.28           N
ATOM    181  CA  HIS A 463      16.439   1.936   4.133  1.00 25.74           C
ATOM    182  C   HIS A 463      17.350   2.456   5.247  1.00 26.23           C
ATOM    183  O   HIS A 463      17.356   1.899   6.351  1.00 24.61           O
ATOM    184  CB  HIS A 463      14.997   2.397   4.362  1.00 27.74           C
ATOM    185  CG  HIS A 463      14.814   3.879   4.234  1.00 21.76           C
ATOM    186  ND1 HIS A 463      15.340   4.773   5.140  1.00 25.99           N
ATOM    187  CD2 HIS A 463      14.179   4.623   3.298  1.00 27.52           C
ATOM    188  CE1 HIS A 463      15.035   6.006   4.772  1.00 26.56           C
ATOM    189  NE2 HIS A 463      14.333   5.942   3.653  1.00 28.64           N
ATOM    190  N   PRO A 464      18.137   3.506   4.990  1.00 21.51           N
ATOM    191  CA  PRO A 464      19.155   3.930   5.971  1.00 26.62           C
ATOM    192  C   PRO A 464      18.597   4.348   7.324  1.00 22.62           C
ATOM    193  O   PRO A 464      19.315   4.237   8.325  1.00 25.69           O
ATOM    194  CB  PRO A 464      19.847   5.116   5.272  1.00 27.61           C
ATOM    195  CG  PRO A 464      18.866   5.583   4.252  1.00 26.58           C
ATOM    196  CD  PRO A 464      18.178   4.330   3.774  1.00 26.65           C
ATOM    197  N   GLU A 465      17.366   4.861   7.390  1.00 22.16           N
ATOM    198  CA  GLU A 465      16.772   5.260   8.670  1.00 22.94           C
ATOM    199  C   GLU A 465      16.215   3.999   9.327  1.00 19.69           C
ATOM    200  O   GLU A 465      15.007   3.755   9.374  1.00 24.90           O
ATOM    201  CB  GLU A 465      15.699   6.328   8.480  1.00 24.52           C
ATOM    202  CG  GLU A 465      15.517   7.252   9.698  1.00 27.80           C
ATOM    203  CD  GLU A 465      14.753   6.587  10.845  1.00 26.61           C
ATOM    204  OE1 GLU A 465      13.503   6.625  10.845  1.00 23.90           O
ATOM    205  OE2 GLU A 465      15.407   6.025  11.750  1.00 24.83           O
ATOM    206  N   LEU A 466      17.127   3.189   9.843  1.00 22.54           N
ATOM    207  CA  LEU A 466      16.978   1.830  10.348  1.00 25.37           C
ATOM    208  C   LEU A 466      16.532   1.817  11.807  1.00 22.64           C
ATOM    209  O   LEU A 466      16.975   2.644  12.610  1.00 21.92           O
ATOM    210  CB  LEU A 466      18.299   1.075  10.242  1.00 27.73           C
ATOM    211  CG  LEU A 466      18.703   0.506   8.891  1.00 35.68           C
ATOM    212  CD1 LEU A 466      20.179   0.138   8.907  1.00 38.05           C
ATOM    213  CD2 LEU A 466      17.834  -0.706   8.558  1.00 30.62           C
ATOM    214  N   PRO A 467      15.687   0.856  12.197  1.00 26.59           N
ATOM    215  CA  PRO A 467      15.418   0.688  13.632  1.00 25.43           C
ATOM    216  C   PRO A 467      16.690   0.512  14.438  1.00 24.32           C
ATOM    217  O   PRO A 467      16.757   0.967  15.587  1.00 23.89           O
ATOM    218  CB  PRO A 467      14.526  -0.561  13.675  1.00 24.80           C
ATOM    219  CG  PRO A 467      13.858  -0.577  12.322  1.00 24.68           C
ATOM    220  CD  PRO A 467      14.877  -0.051  11.363  1.00 25.81           C
ATOM    221  N   GLN A 468      17.722  -0.089  13.845  1.00 20.90           N
ATOM    222  CA  GLN A 468      18.936  -0.432  14.571  1.00 21.34           C
ATOM    223  C   GLN A 468      19.843   0.764  14.822  1.00 20.38           C
ATOM    224  O   GLN A 468      20.841   0.623  15.543  1.00 21.99           O
ATOM    225  CB  GLN A 468      19.701  -1.524  13.813  1.00 22.06           C
ATOM    226  CG  GLN A 468      19.136  -2.932  14.006  1.00 21.77           C
ATOM    227  CD  GLN A 468      17.737  -3.119  13.416  1.00 25.06           C
ATOM    228  OE1 GLN A 468      17.447  -2.651  12.318  1.00 21.79           O
ATOM    229  NE2 GLN A 468      16.861  -3.807  14.158  1.00 20.10           N
ATOM    230  N   ARG A 469      19.526   1.929  14.254  1.00 20.31           N
ATOM    231  CA  ARG A 469      20.237   3.147  14.629  1.00 20.56           C
ATOM    232  C   ARG A 469      20.244   3.326  16.151  1.00 23.76           C
ATOM    233  O   ARG A 469      21.308   3.439  16.775  1.00 21.57           O
ATOM    234  CB  ARG A 469      19.603   4.356  13.927  1.00 27.06           C
ATOM    235  CG  ARG A 469      19.744   4.339  12.398  1.00 18.53           C
ATOM    236  CD  ARG A 469      19.021   5.508  11.728  1.00 23.20           C
ATOM    237  NE  ARG A 469      19.539   6.783  12.219  1.00 21.50           N
ATOM    238  CZ  ARG A 469      18.829   7.688  12.886  1.00 24.39           C
ATOM    239  NH1 ARG A 469      17.537   7.498  13.122  1.00 21.95           N
ATOM    240  NH2 ARG A 469      19.416   8.801  13.305  1.00 21.61           N
ATOM    241  N   ILE A 470      19.068   3.299  16.776  1.00 20.02           N
ATOM    242  CA  ILE A 470      19.023   3.620  18.202  1.00 23.09           C
ATOM    243  C   ILE A 470      19.542   2.460  19.057  1.00 26.44           C
ATOM    244  O   ILE A 470      20.206   2.687  20.084  1.00 20.91           O
ATOM    245  CB  ILE A 470      17.606   4.066  18.615  1.00 21.34           C
ATOM    246  CG1 ILE A 470      16.546   3.010  18.310  1.00 16.19           C
ATOM    247  CG2 ILE A 470      17.245   5.389  17.921  1.00 22.74           C
ATOM    248  CD1 ILE A 470      15.184   3.313  18.960  1.00 14.76           C
ATOM    249  N   SER A 471      19.263   1.210  18.649  1.00 21.36           N
ATOM    250  CA  SER A 471      19.727   0.058  19.419  1.00 23.36           C
ATOM    251  C   SER A 471      21.245  -0.034  19.407  1.00 23.14           C
ATOM    252  O   SER A 471      21.867  -0.303  20.442  1.00 20.67           O
ATOM    253  CB  SER A 471      19.096  -1.247  18.900  1.00 22.98           C
ATOM    254  OG  SER A 471      19.364  -1.497  17.517  1.00 19.36           O
ATOM    255  N   ARG A 472      21.866   0.198  18.246  1.00 19.92           N
ATOM    256  CA  ARG A 472      23.322   0.194  18.195  1.00 22.97           C
ATOM    257  C   ARG A 472      23.913   1.277  19.090  1.00 21.36           C
ATOM    258  O   ARG A 472      24.900   1.030  19.793  1.00 19.72           O
ATOM    259  CB  ARG A 472      23.801   0.357  16.749  1.00 18.30           C
ATOM    260  CG  ARG A 472      23.687  -0.947  15.944  1.00 20.95           C
ATOM    261  CD  ARG A 472      24.751  -1.992  16.336  1.00 21.95           C
ATOM    262  NE  ARG A 472      26.085  -1.424  16.185  1.00 26.28           N
ATOM    263  CZ  ARG A 472      26.754  -1.371  15.036  1.00 25.65           C
ATOM    264  NH1 ARG A 472      26.226  -1.882  13.925  1.00 19.71           N
ATOM    265  NH2 ARG A 472      27.955  -0.805  15.001  1.00 23.66           N
ATOM    266  N   ILE A 473      23.333   2.487  19.072  1.00 19.81           N
ATOM    267  CA  ILE A 473      23.818   3.556  19.942  1.00 19.68           C
ATOM    268  C   ILE A 473      23.667   3.155  21.405  1.00 19.75           C
ATOM    269  O   ILE A 473      24.597   3.292  22.214  1.00 17.70           O
ATOM    270  CB  ILE A 473      23.071   4.870  19.650  1.00 17.86           C
ATOM    271  CG1 ILE A 473      23.458   5.422  18.269  1.00 21.85           C
ATOM    272  CG2 ILE A 473      23.358   5.891  20.750  1.00 15.68           C
ATOM    273  CD1 ILE A 473      22.624   6.588  17.829  1.00 22.75           C
ATOM    274  N   PHE A 474      22.488   2.656  21.769  1.00 18.87           N
ATOM    275  CA  PHE A 474      22.279   2.237  23.156  1.00 19.87           C
ATOM    276  C   PHE A 474      23.324   1.208  23.590  1.00 20.61           C
ATOM    277  O   PHE A 474      23.910   1.336  24.671  1.00 24.01           O
ATOM    278  CB  PHE A 474      20.861   1.691  23.330  1.00 19.47           C
ATOM    279  CG  PHE A 474      20.481   1.397  24.771  1.00 21.81           C
ATOM    280  CD1 PHE A 474      20.231   2.426  25.667  1.00 18.54           C
ATOM    281  CD2 PHE A 474      20.358   0.091  25.214  1.00 23.39           C
ATOM    282  CE1 PHE A 474      19.868   2.153  26.977  1.00 22.95           C
ATOM    283  CE2 PHE A 474      20.009  -0.192  26.520  1.00 24.00           C
ATOM    284  CZ  PHE A 474      19.765   0.836  27.409  1.00 24.22           C
ATOM    285  N   SER A 475      23.614   0.212  22.735  1.00 20.79           N
ATOM    286  CA  SER A 475      24.572  -0.826  23.109  1.00 20.19           C
ATOM    287  C   SER A 475      25.973  -0.262  23.311  1.00 21.03           C
ATOM    288  O   SER A 475      26.688  -0.688  24.227  1.00 22.23           O
ATOM    289  CB  SER A 475      24.604  -1.938  22.061  1.00 24.84           C
ATOM    290  OG  SER A 475      23.358  -2.594  21.974  1.00 25.98           O
ATOM    291  N   ARG A 476      26.394   0.683  22.461  1.00 19.79           N
ATOM    292  CA  ARG A 476      27.716   1.283  22.628  1.00 24.29           C
ATOM    293  C   ARG A 476      27.828   2.024  23.958  1.00 24.98           C
ATOM    294  O   ARG A 476      28.885   2.006  24.604  1.00 20.31           O
ATOM    295  CB  ARG A 476      28.020   2.227  21.466  1.00 23.38           C
ATOM    296  CG  ARG A 476      29.485   2.571  21.324  1.00 25.73           C
ATOM    297  CD  ARG A 476      30.324   1.333  21.042  1.00 29.99           C
ATOM    298  NE  ARG A 476      31.752   1.630  21.028  1.00 25.51           N
ATOM    299  CZ  ARG A 476      32.671   0.852  21.586  1.00 26.86           C
ATOM    300  NH1 ARG A 476      32.305  -0.264  22.197  1.00 29.47           N
ATOM    301  NH2 ARG A 476      33.949   1.187  21.540  1.00 30.44           N
ATOM    302  N   HIS A 477      26.750   2.696  24.374  1.00 24.53           N
ATOM    303  CA  HIS A 477      26.729   3.320  25.695  1.00 25.18           C
ATOM    304  C   HIS A 477      26.936   2.289  26.794  1.00 22.24           C
ATOM    305  O   HIS A 477      27.653   2.546  27.770  1.00 22.34           O
ATOM    306  CB  HIS A 477      25.411   4.058  25.914  1.00 26.36           C
ATOM    307  CG  HIS A 477      25.382   5.427  25.314  1.00 19.08           C
ATOM    308  ND1 HIS A 477      25.177   5.642  23.968  1.00 16.72           N
ATOM    309  CD2 HIS A 477      25.530   6.652  25.876  1.00 19.40           C
ATOM    310  CE1 HIS A 477      25.203   6.946  23.726  1.00 23.31           C
ATOM    311  NE2 HIS A 477      25.406   7.578  24.869  1.00 18.63           N
ATOM    312  N   GLU A 478      26.312   1.118  26.652  1.00 23.77           N
ATOM    313  CA  GLU A 478      26.514   0.042  27.619  1.00 23.92           C
ATOM    314  C   GLU A 478      27.965  -0.423  27.622  1.00 25.13           C
ATOM    315  O   GLU A 478      28.598  -0.528  28.681  1.00 24.56           O
ATOM    316  CB  GLU A 478      25.583  -1.123  27.296  1.00 28.07           C
ATOM    317  CG  GLU A 478      24.097  -0.819  27.377  1.00 25.50           C
ATOM    318  CD  GLU A 478      23.240  -2.059  27.114  1.00 35.13           C
ATOM    319  OE1 GLU A 478      23.335  -2.644  26.008  1.00 34.83           O
ATOM    320  OE2 GLU A 478      22.474  -2.462  28.014  1.00 30.88           O
ATOM    321  N   GLU A 479      28.511  -0.681  26.430  1.00 21.91           N
ATOM    322  CA  GLU A 479      29.861  -1.218  26.301  1.00 27.21           C
ATOM    323  C   GLU A 479      30.905  -0.275  26.884  1.00 26.59           C
ATOM    324  O   GLU A 479      31.862  -0.722  27.529  1.00 28.96           O
ATOM    325  CB  GLU A 479      30.159  -1.501  24.827  1.00 24.18           C
ATOM    326  CG  GLU A 479      29.215  -2.527  24.198  1.00 25.57           C
ATOM    327  CD  GLU A 479      29.342  -2.627  22.678  1.00 30.57           C
ATOM    328  OE1 GLU A 479      29.985  -1.747  22.054  1.00 27.73           O
ATOM    329  OE2 GLU A 479      28.795  -3.599  22.106  1.00 35.20           O
ATOM    330  N   LEU A 480      30.755   1.029  26.651  1.00 25.95           N
ATOM    331  CA  LEU A 480      31.704   2.014  27.152  1.00 26.93           C
ATOM    332  C   LEU A 480      31.459   2.388  28.609  1.00 22.45           C
ATOM    333  O   LEU A 480      32.175   3.244  29.141  1.00 26.22           O
ATOM    334  CB  LEU A 480      31.651   3.270  26.279  1.00 21.09           C
ATOM    335  CG  LEU A 480      32.172   3.031  24.854  1.00 28.72           C
ATOM    336  CD1 LEU A 480      31.852   4.218  23.945  1.00 26.68           C
ATOM    337  CD2 LEU A 480      33.664   2.749  24.879  1.00 23.78           C
ATOM    338  N   ARG A 481      30.471   1.773  29.255  1.00 22.56           N
ATOM    339  CA  ARG A 481      30.124   2.044  30.658  1.00 26.33           C
ATOM    340  C   ARG A 481      29.625   3.469  30.852  1.00 28.29           C
ATOM    341  O   ARG A 481      29.862   4.077  31.896  1.00 30.28           O
ATOM    342  CB  ARG A 481      31.293   1.772  31.619  1.00 26.88           C
ATOM    343  CG  ARG A 481      32.064   0.453  31.422  1.00 29.88           C
ATOM    344  CD  ARG A 481      31.208  -0.786  31.589  1.00 32.97           C
ATOM    345  NE  ARG A 481      29.987  -0.552  32.357  1.00 40.40           N
ATOM    346  CZ  ARG A 481      29.908  -0.594  33.683  1.00 40.31           C
ATOM    347  NH1 ARG A 481      28.745  -0.379  34.279  1.00 44.69           N
ATOM    348  NH2 ARG A 481      30.987  -0.855  34.412  1.00 50.76           N
ATOM    349  N   LEU A 482      28.930   4.008  29.854  1.00 22.06           N
ATOM    350  CA  LEU A 482      28.345   5.337  29.953  1.00 24.91           C
ATOM    351  C   LEU A 482      26.932   5.289  30.522  1.00 21.28           C
ATOM    352  O   LEU A 482      26.566   6.141  31.345  1.00 20.47           O
ATOM    353  CB  LEU A 482      28.344   6.018  28.574  1.00 24.34           C
ATOM    354  CG  LEU A 482      29.719   6.308  27.970  1.00 22.21           C
ATOM    355  CD1 LEU A 482      29.618   6.871  26.530  1.00 20.78           C
ATOM    356  CD2 LEU A 482      30.513   7.242  28.863  1.00 22.15           C
ATOM    357  N   LEU A 483      26.154   4.283  30.109  1.00 24.80           N
ATOM    358  CA  LEU A 483      24.767   4.152  30.549  1.00 28.81           C
ATOM    359  C   LEU A 483      24.662   4.037  32.064  1.00 26.35           C
ATOM    360  O   LEU A 483      23.790   4.663  32.680  1.00 21.33           O
ATOM    361  CB  LEU A 483      24.123   2.936  29.887  1.00 28.09           C
ATOM    362  CG  LEU A 483      22.687   2.589  30.274  1.00 23.02           C
ATOM    363  CD1 LEU A 483      21.744   3.623  29.689  1.00 24.47           C
ATOM    364  CD2 LEU A 483      22.333   1.181  29.794  1.00 23.36           C
ATOM    365  N   SER A 484      25.548   3.252  32.683  1.00 21.79           N
ATOM    366  CA  SER A 484      25.467   3.050  34.133  1.00 26.59           C
ATOM    367  C   SER A 484      25.729   4.336  34.910  1.00 25.19           C
ATOM    368  O   SER A 484      25.250   4.483  36.045  1.00 20.09           O
ATOM    369  CB  SER A 484      26.449   1.963  34.572  1.00 26.80           C
ATOM    370  OG  SER A 484      27.780   2.274  34.183  1.00 25.81           O
ATOM    371  N   ARG A 485      26.488   5.269  34.332  1.00 22.25           N
ATOM    372  CA  ARG A 485      26.772   6.538  34.996  1.00 23.14           C
ATOM    373  C   ARG A 485      25.631   7.542  34.886  1.00 24.83           C
ATOM    374  O   ARG A 485      25.684   8.576  35.554  1.00 25.21           O
ATOM    375  CB  ARG A 485      28.052   7.169  34.428  1.00 22.61           C
ATOM    376  CG  ARG A 485      29.278   6.256  34.458  1.00 23.42           C
ATOM    377  CD  ARG A 485      30.389   6.772  33.531  1.00 21.93           C
ATOM    378  NE  ARG A 485      30.873   8.097  33.930  1.00 21.16           N
ATOM    379  CZ  ARG A 485      31.751   8.817  33.233  1.00 26.14           C
ATOM    380  NH1 ARG A 485      32.247   8.349  32.091  1.00 22.37           N
ATOM    381  NH2 ARG A 485      32.133  10.005  33.675  1.00 25.32           N
ATOM    382  N   CYS A 486      24.606   7.269  34.082  1.00 19.52           N
ATOM    383  CA  CYS A 486      23.508   8.200  33.869  1.00 20.57           C
ATOM    384  C   CYS A 486      22.321   7.899  34.778  1.00 18.96           C
ATOM    385  O   CYS A 486      22.122   6.774  35.229  1.00 19.87           O
ATOM    386  CB  CYS A 486      23.034   8.148  32.421  1.00 19.41           C
ATOM    387  SG  CYS A 486      24.258   8.825  31.262  1.00 21.31           S
ATOM    388  N   HIS A 487      21.501   8.922  34.990  1.00 19.57           N
ATOM    389  CA  HIS A 487      20.176   8.723  35.559  1.00 22.68           C
ATOM    390  C   HIS A 487      19.218   8.371  34.433  1.00 23.86           C
ATOM    391  O   HIS A 487      19.159   9.072  33.417  1.00 22.31           O
ATOM    392  CB  HIS A 487      19.703   9.983  36.292  1.00 19.67           C
ATOM    393  CG  HIS A 487      18.279   9.911  36.759  1.00 26.10           C
ATOM    394  ND1 HIS A 487      17.250  10.573  36.121  1.00 27.87           N
ATOM    395  CD2 HIS A 487      17.710   9.236  37.786  1.00 27.33           C
ATOM    396  CE1 HIS A 487      16.112  10.317  36.743  1.00 27.17           C
ATOM    397  NE2 HIS A 487      16.364   9.508  37.757  1.00 29.89           N
ATOM    398  N   ARG A 488      18.484   7.279  34.593  1.00 20.51           N
ATOM    399  CA  ARG A 488      17.646   6.770  33.518  1.00 22.26           C
ATOM    400  C   ARG A 488      16.294   7.470  33.558  1.00 23.17           C
ATOM    401  O   ARG A 488      15.542   7.327  34.528  1.00 25.21           O
ATOM    402  CB  ARG A 488      17.483   5.251  33.622  1.00 20.26           C
ATOM    403  CG  ARG A 488      16.769   4.620  32.427  1.00 23.20           C
ATOM    404  CD  ARG A 488      17.586   4.727  31.126  1.00 22.26           C
ATOM    405  NE  ARG A 488      16.918   4.063  30.002  1.00 18.98           N
ATOM    406  CZ  ARG A 488      17.096   2.785  29.669  1.00 22.94           C
ATOM    407  NH1 ARG A 488      16.435   2.264  28.645  1.00 19.22           N
ATOM    408  NH2 ARG A 488      17.935   2.026  30.359  1.00 21.78           N
ATOM    409  N   ILE A 489      15.992   8.227  32.510  1.00 22.14           N
ATOM    410  CA  ILE A 489      14.747   8.984  32.424  1.00 25.72           C
ATOM    411  C   ILE A 489      13.716   8.137  31.693  1.00 23.54           C
ATOM    412  O   ILE A 489      13.995   7.648  30.593  1.00 24.71           O
ATOM    413  CB  ILE A 489      14.948  10.327  31.705  1.00 24.43           C
ATOM    414  CG1 ILE A 489      15.888  11.241  32.496  1.00 22.38           C
ATOM    415  CG2 ILE A 489      13.608  10.987  31.465  1.00 21.02           C
ATOM    416  CD1 ILE A 489      16.298  12.507  31.724  1.00 26.27           C
ATOM    417  N   PRO A 490      12.524   7.951  32.246  1.00 25.23           N
ATOM    418  CA  PRO A 490      11.510   7.146  31.562  1.00 22.29           C
ATOM    419  C   PRO A 490      10.941   7.839  30.339  1.00 25.54           C
ATOM    420  O   PRO A 490      10.810   9.067  30.287  1.00 25.72           O
ATOM    421  CB  PRO A 490      10.429   6.962  32.631  1.00 25.74           C
ATOM    422  CG  PRO A 490      10.582   8.138  33.516  1.00 25.47           C
ATOM    423  CD  PRO A 490      12.056   8.431  33.558  1.00 28.92           C
ATOM    424  N   ALA A 491      10.585   7.022  29.352  1.00 22.45           N
ATOM    425  CA  ALA A 491       9.965   7.460  28.111  1.00 23.15           C
ATOM    426  C   ALA A 491       8.452   7.521  28.274  1.00 25.82           C
ATOM    427  O   ALA A 491       7.868   6.830  29.109  1.00 28.26           O
ATOM    428  CB  ALA A 491      10.320   6.505  26.970  1.00 25.09           C
ATOM    429  N   ARG A 492       7.815   8.349  27.452  1.00 26.98           N
ATOM    430  CA  ARG A 492       6.364   8.450  27.485  1.00 24.69           C
ATOM    431  C   ARG A 492       5.860   8.922  26.132  1.00 23.70           C
ATOM    432  O   ARG A 492       6.615   9.461  25.320  1.00 24.64           O
ATOM    433  CB  ARG A 492       5.894   9.400  28.590  1.00 23.80           C
ATOM    434  CG  ARG A 492       6.065  10.902  28.276  1.00 20.91           C
ATOM    435  CD  ARG A 492       5.239  11.688  29.301  1.00 21.07           C
ATOM    436  NE  ARG A 492       5.446  13.138  29.310  1.00 19.36           N
ATOM    437  CZ  ARG A 492       4.794  13.992  28.522  1.00 22.91           C
ATOM    438  NH1 ARG A 492       3.919  13.543  27.626  1.00 18.26           N
ATOM    439  NH2 ARG A 492       5.021  15.304  28.629  1.00 23.13           N
ATOM    440  N   LEU A 493       4.570   8.707  25.896  1.00 24.63           N
ATOM    441  CA  LEU A 493       3.928   9.253  24.710  1.00 23.36           C
ATOM    442  C   LEU A 493       3.665  10.741  24.897  1.00 25.74           C
ATOM    443  O   LEU A 493       3.212  11.176  25.958  1.00 23.16           O
ATOM    444  CB  LEU A 493       2.599   8.551  24.437  1.00 27.71           C
ATOM    445  CG  LEU A 493       2.556   7.058  24.120  1.00 27.93           C
ATOM    446  CD1 LEU A 493       1.154   6.549  24.358  1.00 31.17           C
ATOM    447  CD2 LEU A 493       2.966   6.808  22.699  1.00 20.47           C
ATOM    448  N   ALA A 494       3.957  11.524  23.864  1.00 27.71           N
ATOM    449  CA  ALA A 494       3.377  12.854  23.776  1.00 22.29           C
ATOM    450  C   ALA A 494       1.869  12.723  23.574  1.00 26.22           C
ATOM    451  O   ALA A 494       1.380  11.749  22.983  1.00 22.67           O
ATOM    452  CB  ALA A 494       4.008  13.643  22.622  1.00 20.10           C
ATOM    453  N   THR A 495       1.129  13.697  24.092  1.00 23.59           N
ATOM    454  CA  THR A 495      -0.310  13.750  23.883  1.00 26.44           C
ATOM    455  C   THR A 495      -0.647  14.596  22.659  1.00 24.91           C
ATOM    456  O   THR A 495       0.156  15.405  22.191  1.00 27.02           O
ATOM    457  CB  THR A 495      -1.018  14.333  25.101  1.00 25.92           C
ATOM    458  OG1 THR A 495      -0.758  15.740  25.157  1.00 25.55           O
ATOM    459  CG2 THR A 495      -0.526  13.670  26.384  1.00 25.37           C
ATOM    460  N   GLU A 496      -1.874  14.420  22.160  1.00 28.70           N
ATOM    461  CA  GLU A 496      -2.310  15.193  20.999  1.00 27.96           C
ATOM    462  C   GLU A 496      -2.269  16.686  21.275  1.00 33.00           C
ATOM    463  O   GLU A 496      -1.970  17.478  20.373  1.00 27.92           O
ATOM    464  CB  GLU A 496      -3.717  14.774  20.577  1.00 28.37           C
ATOM    465  CG  GLU A 496      -3.784  13.364  20.032  1.00 34.28           C
ATOM    466  CD  GLU A 496      -5.126  13.036  19.415  1.00 38.59           C
ATOM    467  OE1 GLU A 496      -5.771  13.949  18.856  1.00 36.07           O
ATOM    468  OE2 GLU A 496      -5.536  11.859  19.501  1.00 34.41           O
ATOM    469  N   GLU A 497      -2.563  17.087  22.512  1.00 29.40           N
ATOM    470  CA  GLU A 497      -2.508  18.497  22.863  1.00 30.13           C
ATOM    471  C   GLU A 497      -1.075  19.016  22.876  1.00 28.25           C
ATOM    472  O   GLU A 497      -0.837  20.184  22.547  1.00 25.16           O
ATOM    473  CB  GLU A 497      -3.185  18.721  24.218  1.00 33.67           C
ATOM    474  CG  GLU A 497      -4.578  18.088  24.328  1.00 39.92           C
ATOM    475  CD  GLU A 497      -4.556  16.692  24.948  1.00 43.76           C
ATOM    476  OE1 GLU A 497      -4.669  16.578  26.197  1.00 46.01           O
ATOM    477  OE2 GLU A 497      -4.429  15.711  24.179  1.00 32.89           O
ATOM    478  N   GLU A 498      -0.106  18.176  23.241  1.00 28.08           N
ATOM    479  CA  GLU A 498       1.281  18.626  23.196  1.00 30.58           C
ATOM    480  C   GLU A 498       1.767  18.768  21.753  1.00 31.52           C
ATOM    481  O   GLU A 498       2.546  19.679  21.442  1.00 23.35           O
ATOM    482  CB  GLU A 498       2.162  17.670  23.998  1.00 26.19           C
ATOM    483  CG  GLU A 498       1.949  17.813  25.511  1.00 22.94           C
ATOM    484  CD  GLU A 498       2.522  16.656  26.321  1.00 26.17           C
ATOM    485  OE1 GLU A 498       2.717  15.556  25.752  1.00 23.58           O
ATOM    486  OE2 GLU A 498       2.773  16.855  27.531  1.00 28.67           O
ATOM    487  N   LEU A 499       1.305  17.891  20.855  1.00 26.52           N
ATOM    488  CA  LEU A 499       1.613  18.060  19.434  1.00 26.59           C
ATOM    489  C   LEU A 499       1.068  19.380  18.893  1.00 25.96           C
ATOM    490  O   LEU A 499       1.692  20.004  18.023  1.00 27.00           O
ATOM    491  CB  LEU A 499       1.047  16.895  18.625  1.00 25.60           C
ATOM    492  CG  LEU A 499       1.568  15.477  18.886  1.00 28.70           C
ATOM    493  CD1 LEU A 499       0.966  14.504  17.886  1.00 22.02           C
ATOM    494  CD2 LEU A 499       3.088  15.426  18.856  1.00 23.79           C
ATOM    495  N   ALA A 500      -0.089  19.817  19.390  1.00 23.27           N
ATOM    496  CA  ALA A 500      -0.680  21.077  18.962  1.00 21.83           C
ATOM    497  C   ALA A 500       0.147  22.290  19.369  1.00 28.28           C
ATOM    498  O   ALA A 500      -0.176  23.402  18.941  1.00 25.99           O
ATOM    499  CB  ALA A 500      -2.101  21.202  19.513  1.00 26.16           C
ATOM    500  N   LEU A 501       1.199  22.111  20.176  1.00 28.27           N
ATOM    501  CA  LEU A 501       2.104  23.222  20.454  1.00 27.32           C
ATOM    502  C   LEU A 501       2.765  23.739  19.182  1.00 31.05           C
ATOM    503  O   LEU A 501       3.078  24.931  19.086  1.00 29.09           O
ATOM    504  CB  LEU A 501       3.188  22.807  21.450  1.00 28.72           C
ATOM    505  CG  LEU A 501       2.828  22.598  22.922  1.00 25.55           C
ATOM    506  CD1 LEU A 501       4.010  21.974  23.624  1.00 24.16           C
ATOM    507  CD2 LEU A 501       2.421  23.904  23.604  1.00 25.69           C
ATOM    508  N   CYS A 502       2.994  22.860  18.206  1.00 23.57           N
ATOM    509  CA  CYS A 502       3.700  23.214  16.981  1.00 24.01           C
ATOM    510  C   CYS A 502       2.989  22.787  15.700  1.00 25.55           C
ATOM    511  O   CYS A 502       3.260  23.382  14.646  1.00 27.51           O
ATOM    512  CB  CYS A 502       5.097  22.578  16.981  1.00 22.43           C
ATOM    513  SG  CYS A 502       6.290  23.264  18.151  1.00 24.35           S
ATOM    514  N   HIS A 503       2.101  21.789  15.740  1.00 24.23           N
ATOM    515  CA  HIS A 503       1.552  21.190  14.529  1.00 22.91           C
ATOM    516  C   HIS A 503       0.056  21.439  14.411  1.00 27.61           C
ATOM    517  O   HIS A 503      -0.660  21.551  15.409  1.00 23.04           O
ATOM    518  CB  HIS A 503       1.838  19.681  14.465  1.00 22.40           C
ATOM    519  CG  HIS A 503       3.298  19.365  14.431  1.00 22.88           C
ATOM    520  ND1 HIS A 503       4.052  19.467  13.281  1.00 22.27           N
ATOM    521  CD2 HIS A 503       4.162  19.033  15.420  1.00 22.32           C
ATOM    522  CE1 HIS A 503       5.310  19.176  13.557  1.00 23.13           C
ATOM    523  NE2 HIS A 503       5.406  18.915  14.849  1.00 24.29           N
ATOM    524  N   SER A 504      -0.399  21.549  13.168  1.00 27.26           N
ATOM    525  CA  SER A 504      -1.802  21.785  12.894  1.00 27.29           C
ATOM    526  C   SER A 504      -2.630  20.544  13.200  1.00 31.89           C
ATOM    527  O   SER A 504      -2.145  19.404  13.174  1.00 29.49           O
ATOM    528  CB  SER A 504      -2.002  22.189  11.435  1.00 31.46           C
ATOM    529  OG  SER A 504      -1.829  21.079  10.575  1.00 30.63           O
ATOM    530  N   SER A 505      -3.909  20.780  13.484  1.00 32.37           N
ATOM    531  CA  SER A 505      -4.804  19.673  13.788  1.00 34.70           C
ATOM    532  C   SER A 505      -4.987  18.754  12.581  1.00 39.94           C
ATOM    533  O   SER A 505      -5.213  17.549  12.749  1.00 32.52           O
ATOM    534  CB  SER A 505      -6.142  20.224  14.279  1.00 38.72           C
ATOM    535  OG  SER A 505      -7.167  19.266  14.136  1.00 45.51           O
ATOM    536  N   LYS A 506      -4.867  19.290  11.360  1.00 39.73           N
ATOM    537  CA  LYS A 506      -4.971  18.446  10.175  1.00 33.97           C
ATOM    538  C   LYS A 506      -3.799  17.475  10.087  1.00 32.21           C
ATOM    539  O   LYS A 506      -3.989  16.288   9.809  1.00 30.04           O
ATOM    540  CB  LYS A 506      -5.049  19.307   8.912  1.00 32.53           C
ATOM    541  N   HIS A 507      -2.577  17.965  10.311  1.00 33.79           N
ATOM    542  CA  HIS A 507      -1.401  17.105  10.214  1.00 29.12           C
ATOM    543  C   HIS A 507      -1.394  16.044  11.310  1.00 33.74           C
ATOM    544  O   HIS A 507      -0.990  14.900  11.067  1.00 30.52           O
ATOM    545  CB  HIS A 507      -0.129  17.950  10.275  1.00 32.51           C
ATOM    546  CG  HIS A 507       1.135  17.146  10.304  1.00 32.99           C
ATOM    547  ND1 HIS A 507       1.478  16.265   9.302  1.00 28.01           N
ATOM    548  CD2 HIS A 507       2.141  17.097  11.210  1.00 30.23           C
ATOM    549  CE1 HIS A 507       2.640  15.706   9.590  1.00 30.31           C
ATOM    550  NE2 HIS A 507       3.066  16.196  10.740  1.00 26.83           N
ATOM    551  N   ILE A 508      -1.830  16.395  12.521  1.00 30.60           N
ATOM    552  CA  ILE A 508      -1.927  15.386  13.574  1.00 31.32           C
ATOM    553  C   ILE A 508      -2.977  14.344  13.214  1.00 32.60           C
ATOM    554  O   ILE A 508      -2.776  13.140  13.415  1.00 27.88           O
ATOM    555  CB  ILE A 508      -2.239  16.035  14.937  1.00 26.63           C
ATOM    556  CG1 ILE A 508      -1.162  17.048  15.330  1.00 25.64           C
ATOM    557  CG2 ILE A 508      -2.382  14.947  16.009  1.00 25.85           C
ATOM    558  CD1 ILE A 508      -1.599  18.022  16.426  1.00 24.41           C
ATOM    559  N   SER A 509      -4.116  14.794  12.684  1.00 36.24           N
ATOM    560  CA  SER A 509      -5.201  13.885  12.333  1.00 32.10           C
ATOM    561  C   SER A 509      -4.767  12.871  11.274  1.00 32.36           C
ATOM    562  O   SER A 509      -5.141  11.694  11.340  1.00 31.84           O
ATOM    563  CB  SER A 509      -6.400  14.703  11.849  1.00 37.20           C
ATOM    564  OG  SER A 509      -7.521  13.883  11.598  1.00 46.20           O
ATOM    565  N   ILE A 510      -3.966  13.304  10.298  1.00 34.21           N
ATOM    566  CA  ILE A 510      -3.602  12.429   9.184  1.00 30.78           C
ATOM    567  C   ILE A 510      -2.604  11.367   9.635  1.00 31.73           C
ATOM    568  O   ILE A 510      -2.779  10.173   9.360  1.00 34.09           O
ATOM    569  CB  ILE A 510      -3.054  13.259   8.007  1.00 32.21           C
ATOM    570  CG1 ILE A 510      -4.133  14.201   7.469  1.00 37.63           C
ATOM    571  CG2 ILE A 510      -2.549  12.352   6.902  1.00 36.29           C
ATOM    572  CD1 ILE A 510      -3.635  15.177   6.417  1.00 39.58           C
ATOM    573  N   ILE A 511      -1.544  11.782  10.337  1.00 32.34           N
ATOM    574  CA  ILE A 511      -0.550  10.822  10.816  1.00 32.04           C
ATOM    575  C   ILE A 511      -1.172   9.860  11.825  1.00 32.10           C
ATOM    576  O   ILE A 511      -0.847   8.663  11.855  1.00 30.25           O
ATOM    577  CB  ILE A 511       0.661  11.561  11.415  1.00 26.93           C
ATOM    578  CG1 ILE A 511       1.228  12.551  10.405  1.00 28.16           C
ATOM    579  CG2 ILE A 511       1.736  10.560  11.840  1.00 25.08           C
ATOM    580  CD1 ILE A 511       1.685  11.902   9.106  1.00 29.47           C
ATOM    581  N   LYS A 512      -2.071  10.368  12.671  1.00 33.30           N
ATOM    582  CA  LYS A 512      -2.773   9.507  13.616  1.00 28.79           C
ATOM    583  C   LYS A 512      -3.568   8.423  12.894  1.00 27.16           C
ATOM    584  O   LYS A 512      -3.592   7.268  13.331  1.00 31.50           O
ATOM    585  CB  LYS A 512      -3.682  10.366  14.498  1.00 28.20           C
ATOM    586  CG  LYS A 512      -4.591   9.620  15.454  1.00 31.23           C
ATOM    587  CD  LYS A 512      -5.456  10.618  16.247  1.00 26.77           C
ATOM    588  CE  LYS A 512      -6.550   9.920  17.046  1.00 35.28           C
ATOM    589  NZ  LYS A 512      -7.488  10.910  17.660  1.00 37.89           N
ATOM    590  N   SER A 513      -4.227   8.776  11.790  1.00 29.17           N
ATOM    591  CA  SER A 513      -5.058   7.816  11.072  1.00 36.26           C
ATOM    592  C   SER A 513      -4.246   6.687  10.447  1.00 38.48           C
ATOM    593  O   SER A 513      -4.810   5.627  10.162  1.00 36.36           O
ATOM    594  CB  SER A 513      -5.871   8.522   9.978  1.00 29.09           C
ATOM    595  OG  SER A 513      -5.049   8.881   8.881  1.00 35.32           O
ATOM    596  N   SER A 514      -2.939   6.883  10.232  1.00 36.05           N
ATOM    597  CA  SER A 514      -2.103   5.859   9.608  1.00 34.58           C
ATOM    598  C   SER A 514      -1.883   4.639  10.495  1.00 33.41           C
ATOM    599  O   SER A 514      -1.407   3.615  10.000  1.00 34.23           O
ATOM    600  CB  SER A 514      -0.749   6.453   9.225  1.00 30.50           C
ATOM    601  OG  SER A 514       0.035   6.707  10.377  1.00 31.99           O
ATOM    602  N   GLU A 515      -2.201   4.722  11.786  1.00 31.00           N
ATOM    603  CA  GLU A 515      -2.061   3.558  12.655  1.00 34.74           C
ATOM    604  C   GLU A 515      -2.963   2.405  12.227  1.00 33.01           C
ATOM    605  O   GLU A 515      -2.662   1.250  12.541  1.00 28.16           O
ATOM    606  CB  GLU A 515      -2.359   3.954  14.108  1.00 36.33           C
ATOM    607  CG  GLU A 515      -2.169   2.819  15.119  1.00 36.51           C
ATOM    608  CD  GLU A 515      -2.245   3.284  16.570  1.00 39.78           C
ATOM    609  OE1 GLU A 515      -2.369   4.503  16.813  1.00 37.70           O
ATOM    610  OE2 GLU A 515      -2.169   2.421  17.471  1.00 37.73           O
ATOM    611  N   HIS A 516      -4.048   2.688  11.502  1.00 36.75           N
ATOM    612  CA  HIS A 516      -5.047   1.689  11.144  1.00 34.02           C
ATOM    613  C   HIS A 516      -5.105   1.419   9.646  1.00 39.24           C
ATOM    614  O   HIS A 516      -6.072   0.819   9.169  1.00 39.53           O
ATOM    615  CB  HIS A 516      -6.425   2.120  11.642  1.00 35.91           C
ATOM    616  CG  HIS A 516      -6.453   2.462  13.097  1.00 37.76           C
ATOM    617  ND1 HIS A 516      -6.490   1.502  14.084  1.00 41.27           N
ATOM    618  CD2 HIS A 516      -6.439   3.657  13.733  1.00 41.52           C
ATOM    619  CE1 HIS A 516      -6.498   2.090  15.267  1.00 40.72           C
ATOM    620  NE2 HIS A 516      -6.468   3.398  15.081  1.00 46.05           N
ATOM    621  N   MET A 517      -4.094   1.841   8.893  1.00 39.73           N
ATOM    622  CA  MET A 517      -4.126   1.715   7.444  1.00 38.35           C
ATOM    623  C   MET A 517      -3.553   0.379   6.993  1.00 34.13           C
ATOM    624  O   MET A 517      -2.599  -0.135   7.586  1.00 39.09           O
ATOM    625  CB  MET A 517      -3.345   2.853   6.783  1.00 34.97           C
ATOM    626  CG  MET A 517      -4.082   4.169   6.768  1.00 36.01           C
ATOM    627  SD  MET A 517      -3.146   5.457   5.939  1.00 32.44           S
ATOM    628  CE  MET A 517      -4.266   6.839   6.170  1.00 35.72           C
ATOM    629  N   LYS A 518      -4.145  -0.173   5.933  1.00 37.83           N
ATOM    630  CA  LYS A 518      -3.577  -1.326   5.252  1.00 35.48           C
ATOM    631  C   LYS A 518      -2.303  -0.906   4.515  1.00 31.92           C
ATOM    632  O   LYS A 518      -2.082   0.286   4.275  1.00 33.98           O
ATOM    633  CB  LYS A 518      -4.599  -1.918   4.282  1.00 32.69           C
ATOM    634  N   PRO A 519      -1.433  -1.864   4.160  1.00 35.40           N
ATOM    635  CA  PRO A 519      -0.161  -1.479   3.518  1.00 35.42           C
ATOM    636  C   PRO A 519      -0.330  -0.633   2.261  1.00 34.24           C
ATOM    637  O   PRO A 519       0.441   0.311   2.051  1.00 33.59           O
ATOM    638  CB  PRO A 519       0.494  -2.836   3.218  1.00 33.64           C
ATOM    639  CG  PRO A 519      -0.069  -3.755   4.244  1.00 27.95           C
ATOM    640  CD  PRO A 519      -1.482  -3.310   4.456  1.00 36.47           C
ATOM    641  N   ARG A 520      -1.331  -0.941   1.428  1.00 36.56           N
ATOM    642  CA  ARG A 520      -1.533  -0.209   0.180  1.00 30.66           C
ATOM    643  C   ARG A 520      -1.800   1.269   0.434  1.00 31.93           C
ATOM    644  O   ARG A 520      -1.360   2.131  -0.339  1.00 33.67           O
ATOM    645  CB  ARG A 520      -2.693  -0.829  -0.598  1.00 32.08           C
ATOM    646  CG  ARG A 520      -2.750  -0.443  -2.062  1.00 42.66           C
ATOM    647  CD  ARG A 520      -3.370  -1.570  -2.897  1.00 48.35           C
ATOM    648  NE  ARG A 520      -4.800  -1.370  -3.126  1.00 51.49           N
ATOM    649  CZ  ARG A 520      -5.331  -1.008  -4.291  1.00 48.90           C
ATOM    650  NH1 ARG A 520      -4.554  -0.802  -5.345  1.00 41.33           N
ATOM    651  NH2 ARG A 520      -6.643  -0.851  -4.404  1.00 56.23           N
ATOM    652  N   ASP A 521      -2.535   1.579   1.504  1.00 31.97           N
ATOM    653  CA  ASP A 521      -2.808   2.968   1.859  1.00 35.74           C
ATOM    654  C   ASP A 521      -1.610   3.619   2.536  1.00 31.46           C
ATOM    655  O   ASP A 521      -1.344   4.806   2.320  1.00 34.08           O
ATOM    656  CB  ASP A 521      -4.040   3.038   2.758  1.00 36.49           C
ATOM    657  CG  ASP A 521      -5.305   2.627   2.033  1.00 44.91           C
ATOM    658  OD1 ASP A 521      -5.486   3.046   0.869  1.00 45.70           O
ATOM    659  OD2 ASP A 521      -6.112   1.879   2.622  1.00 47.01           O
ATOM    660  N   LEU A 522      -0.876   2.859   3.353  1.00 32.10           N
ATOM    661  CA  LEU A 522       0.363   3.378   3.923  1.00 30.51           C
ATOM    662  C   LEU A 522       1.314   3.836   2.829  1.00 31.61           C
ATOM    663  O   LEU A 522       1.974   4.873   2.962  1.00 28.93           O
ATOM    664  CB  LEU A 522       1.032   2.318   4.793  1.00 31.60           C
ATOM    665  CG  LEU A 522       0.403   2.055   6.160  1.00 35.00           C
ATOM    666  CD1 LEU A 522       1.013   0.816   6.772  1.00 29.46           C
ATOM    667  CD2 LEU A 522       0.622   3.258   7.057  1.00 31.17           C
ATOM    668  N   ASN A 523       1.389   3.074   1.734  1.00 33.23           N
ATOM    669  CA  ASN A 523       2.245   3.456   0.616  1.00 35.73           C
ATOM    670  C   ASN A 523       1.745   4.727  -0.060  1.00 34.43           C
ATOM    671  O   ASN A 523       2.539   5.623  -0.375  1.00 30.18           O
ATOM    672  CB  ASN A 523       2.327   2.313  -0.398  1.00 29.98           C
ATOM    673  CG  ASN A 523       3.414   2.539  -1.431  1.00 40.58           C
ATOM    674  OD1 ASN A 523       4.603   2.464  -1.125  1.00 40.45           O
ATOM    675  ND2 ASN A 523       3.009   2.838  -2.657  1.00 40.07           N
ATOM    676  N   ARG A 524       0.437   4.811  -0.312  1.00 29.47           N
ATOM    677  C   ARG A 524       0.131   7.243  -0.129  1.00 30.78           C
ATOM    678  O   ARG A 524       0.640   8.250  -0.637  1.00 30.12           O
ATOM    679  CA AARG A 524      -0.123   5.990  -0.962  0.50 31.76           C
ATOM    680  CB AARG A 524      -1.620   5.772  -1.196  0.50 33.74           C
ATOM    681  CG AARG A 524      -2.340   6.909  -1.904  0.50 39.95           C
ATOM    682  CD AARG A 524      -3.787   6.528  -2.212  0.50 40.30           C
ATOM    683  NE AARG A 524      -3.887   5.596  -3.334  0.50 37.37           N
ATOM    684  CZ AARG A 524      -4.039   4.280  -3.208  0.50 33.42           C
ATOM    685  NH1AARG A 524      -4.113   3.724  -2.006  0.50 39.86           N
ATOM    686  NH2AARG A 524      -4.120   3.518  -4.288  0.50 32.70           N
ATOM    687  CA BARG A 524      -0.121   5.992  -0.962  0.50 31.76           C
ATOM    688  CB BARG A 524      -1.620   5.801  -1.203  0.50 33.76           C
ATOM    689  CG BARG A 524      -2.369   7.102  -1.498  0.50 39.72           C
ATOM    690  CD BARG A 524      -3.855   6.990  -1.187  0.50 38.15           C
ATOM    691  NE BARG A 524      -4.105   6.675   0.217  0.50 38.75           N
ATOM    692  CZ BARG A 524      -4.134   7.579   1.190  0.50 37.14           C
ATOM    693  NH1BARG A 524      -3.927   8.862   0.915  0.50 34.66           N
ATOM    694  NH2BARG A 524      -4.370   7.198   2.437  0.50 32.15           N
ATOM    695  N   LEU A 525      -0.198   7.186   1.164  1.00 32.93           N
ATOM    696  CA  LEU A 525      -0.023   8.336   2.050  1.00 29.78           C
ATOM    697  C   LEU A 525       1.437   8.768   2.130  1.00 28.98           C
ATOM    698  O   LEU A 525       1.750   9.960   2.025  1.00 25.84           O
ATOM    699  CB  LEU A 525      -0.565   8.002   3.441  1.00 34.40           C
ATOM    700  CG  LEU A 525      -0.503   9.147   4.456  1.00 30.93           C
ATOM    701  CD1 LEU A 525      -1.524  10.232   4.102  1.00 30.05           C
ATOM    702  CD2 LEU A 525      -0.729   8.611   5.860  1.00 31.75           C
ATOM    703  N   GLY A 526       2.349   7.812   2.309  1.00 29.71           N
ATOM    704  CA  GLY A 526       3.760   8.155   2.379  1.00 26.77           C
ATOM    705  C   GLY A 526       4.272   8.851   1.133  1.00 33.77           C
ATOM    706  O   GLY A 526       5.140   9.724   1.220  1.00 28.86           O
ATOM    707  N   ASP A 527       3.741   8.484  -0.039  1.00 30.39           N
ATOM    708  CA  ASP A 527       4.167   9.101  -1.295  1.00 34.59           C
ATOM    709  C   ASP A 527       3.642  10.516  -1.460  1.00 33.25           C
ATOM    710  O   ASP A 527       4.157  11.266  -2.302  1.00 28.09           O
ATOM    711  CB  ASP A 527       3.719   8.256  -2.487  1.00 30.49           C
ATOM    712  CG  ASP A 527       4.602   7.056  -2.701  1.00 44.53           C
ATOM    713  OD1 ASP A 527       5.810   7.166  -2.401  1.00 47.83           O
ATOM    714  OD2 ASP A 527       4.095   6.006  -3.159  1.00 52.64           O
ATOM    715  N   GLU A 528       2.628  10.898  -0.685  1.00 30.46           N
ATOM    716  CA  GLU A 528       2.159  12.274  -0.706  1.00 36.00           C
ATOM    717  C   GLU A 528       3.138  13.240  -0.054  1.00 33.04           C
ATOM    718  O   GLU A 528       2.966  14.451  -0.198  1.00 34.96           O
ATOM    719  CB  GLU A 528       0.793  12.361  -0.030  1.00 31.28           C
ATOM    720  CG  GLU A 528      -0.184  11.364  -0.602  1.00 38.62           C
ATOM    721  CD  GLU A 528      -1.624  11.730  -0.342  1.00 41.77           C
ATOM    722  OE1 GLU A 528      -2.397  10.829   0.048  1.00 49.21           O
ATOM    723  OE2 GLU A 528      -1.985  12.908  -0.537  1.00 61.77           O
ATOM    724  N   TYR A 529       4.160  12.742   0.633  1.00 34.24           N
ATOM    725  CA  TYR A 529       5.162  13.582   1.271  1.00 29.01           C
ATOM    726  C   TYR A 529       6.507  13.427   0.574  1.00 31.75           C
ATOM    727  O   TYR A 529       6.745  12.474  -0.171  1.00 32.55           O
ATOM    728  CB  TYR A 529       5.325  13.228   2.754  1.00 27.85           C
ATOM    729  CG  TYR A 529       4.055  13.318   3.569  1.00 28.76           C
ATOM    730  CD1 TYR A 529       3.533  14.551   3.943  1.00 29.25           C
ATOM    731  CD2 TYR A 529       3.382  12.172   3.974  1.00 27.09           C
ATOM    732  CE1 TYR A 529       2.375  14.640   4.691  1.00 25.05           C
ATOM    733  CE2 TYR A 529       2.223  12.256   4.733  1.00 29.81           C
ATOM    734  CZ  TYR A 529       1.723  13.496   5.081  1.00 29.75           C
ATOM    735  OH  TYR A 529       0.570  13.597   5.830  1.00 29.36           O
ATOM    736  N   ASN A 530       7.397  14.378   0.842  1.00 29.90           N
ATOM    737  CA  ASN A 530       8.769  14.305   0.358  1.00 27.20           C
ATOM    738  C   ASN A 530       9.582  13.396   1.280  1.00 26.24           C
ATOM    739  O   ASN A 530       9.816  13.739   2.441  1.00 26.56           O
ATOM    740  CB  ASN A 530       9.360  15.709   0.294  1.00 30.35           C
ATOM    741  CG  ASN A 530      10.666  15.764  -0.476  1.00 34.87           C
ATOM    742  OD1 ASN A 530      11.361  14.761  -0.631  1.00 36.60           O
ATOM    743  ND2 ASN A 530      11.004  16.948  -0.967  1.00 41.62           N
ATOM    744  N   SER A 531      10.002  12.232   0.767  1.00 27.21           N
ATOM    745  CA  SER A 531      10.904  11.306   1.463  1.00 23.70           C
ATOM    746  C   SER A 531      10.326  10.854   2.811  1.00 26.14           C
ATOM    747  O   SER A 531      10.853  11.167   3.882  1.00 28.78           O
ATOM    748  CB  SER A 531      12.288  11.938   1.667  1.00 24.51           C
ATOM    749  OG  SER A 531      12.905  12.266   0.432  1.00 27.58           O
ATOM    750  N   ILE A 532       9.243  10.081   2.734  1.00 22.07           N
ATOM    751  CA  ILE A 532       8.577   9.558   3.927  1.00 24.40           C
ATOM    752  C   ILE A 532       8.128   8.125   3.658  1.00 27.29           C
ATOM    753  O   ILE A 532       7.501   7.852   2.630  1.00 27.65           O
ATOM    754  CB  ILE A 532       7.362  10.417   4.341  1.00 24.46           C
ATOM    755  CG1 ILE A 532       7.798  11.764   4.938  1.00 21.40           C
ATOM    756  CG2 ILE A 532       6.470   9.637   5.306  1.00 27.36           C
ATOM    757  CD1 ILE A 532       8.426  11.686   6.329  1.00 21.09           C
ATOM    758  N   PHE A 533       8.440   7.215   4.580  1.00 22.55           N
ATOM    759  CA  PHE A 533       7.820   5.896   4.631  1.00 23.50           C
ATOM    760  C   PHE A 533       7.056   5.761   5.943  1.00 27.29           C
ATOM    761  O   PHE A 533       7.460   6.323   6.967  1.00 26.15           O
ATOM    762  CB  PHE A 533       8.855   4.762   4.497  1.00 23.88           C
ATOM    763  CG  PHE A 533       9.871   4.717   5.607  1.00 22.76           C
ATOM    764  CD1 PHE A 533       9.566   4.141   6.832  1.00 23.37           C
ATOM    765  CD2 PHE A 533      11.146   5.223   5.413  1.00 28.04           C
ATOM    766  CE1 PHE A 533      10.504   4.090   7.850  1.00 24.75           C
ATOM    767  CE2 PHE A 533      12.092   5.182   6.428  1.00 23.45           C
ATOM    768  CZ  PHE A 533      11.767   4.620   7.650  1.00 26.33           C
ATOM    769  N   ILE A 534       5.948   5.013   5.913  1.00 27.66           N
ATOM    770  CA  ILE A 534       5.050   4.884   7.061  1.00 22.44           C
ATOM    771  C   ILE A 534       4.669   3.417   7.263  1.00 31.24           C
ATOM    772  O   ILE A 534       4.414   2.688   6.296  1.00 24.88           O
ATOM    773  CB  ILE A 534       3.775   5.741   6.892  1.00 25.43           C
ATOM    774  CG1 ILE A 534       4.112   7.118   6.305  1.00 29.09           C
ATOM    775  CG2 ILE A 534       3.051   5.900   8.233  1.00 25.72           C
ATOM    776  CD1 ILE A 534       2.922   8.025   6.130  1.00 28.66           C
ATOM    777  N   SER A 535       4.628   2.995   8.529  1.00 29.42           N
ATOM    778  CA  SER A 535       4.095   1.709   8.964  1.00 27.27           C
ATOM    779  C   SER A 535       3.015   1.971  10.018  1.00 28.52           C
ATOM    780  O   SER A 535       2.750   3.120  10.389  1.00 26.55           O
ATOM    781  CB  SER A 535       5.212   0.809   9.507  1.00 24.44           C
ATOM    782  OG  SER A 535       5.668   1.266  10.776  1.00 28.87           O
ATOM    783  N   ASN A 536       2.380   0.900  10.509  1.00 28.25           N
ATOM    784  CA  ASN A 536       1.312   1.056  11.496  1.00 27.54           C
ATOM    785  C   ASN A 536       1.824   1.554  12.840  1.00 28.60           C
ATOM    786  O   ASN A 536       1.030   2.047  13.647  1.00 30.58           O
ATOM    787  CB  ASN A 536       0.569  -0.266  11.707  1.00 27.70           C
ATOM    788  CG  ASN A 536      -0.336  -0.624  10.544  1.00 32.47           C
ATOM    789  OD1 ASN A 536      -0.512  -1.799  10.227  1.00 35.84           O
ATOM    790  ND2 ASN A 536      -0.917   0.386   9.905  1.00 37.25           N
ATOM    791  N   GLU A 537       3.125   1.431  13.095  1.00 28.03           N
ATOM    792  CA  GLU A 537       3.742   1.842  14.349  1.00 25.66           C
ATOM    793  C   GLU A 537       4.323   3.252  14.309  1.00 29.89           C
ATOM    794  O   GLU A 537       4.742   3.756  15.359  1.00 23.83           O
ATOM    795  CB  GLU A 537       4.857   0.862  14.720  1.00 23.95           C
ATOM    796  CG  GLU A 537       4.416  -0.601  14.788  1.00 29.64           C
ATOM    797  CD  GLU A 537       4.430  -1.315  13.436  1.00 33.86           C
ATOM    798  OE1 GLU A 537       4.901  -0.748  12.417  1.00 29.89           O
ATOM    799  OE2 GLU A 537       3.966  -2.470  13.400  1.00 38.33           O
ATOM    800  N   SER A 538       4.357   3.890  13.132  1.00 25.99           N
ATOM    801  CA  SER A 538       5.067   5.159  12.975  1.00 25.89           C
ATOM    802  C   SER A 538       4.492   6.250  13.867  1.00 23.54           C
ATOM    803  O   SER A 538       5.242   7.025  14.467  1.00 21.72           O
ATOM    804  CB  SER A 538       5.029   5.600  11.512  1.00 26.20           C
ATOM    805  OG  SER A 538       5.739   4.692  10.700  1.00 26.01           O
ATOM    806  N   TYR A 539       3.167   6.349  13.943  1.00 27.00           N
ATOM    807  CA  TYR A 539       2.563   7.397  14.756  1.00 28.78           C
ATOM    808  C   TYR A 539       2.963   7.242  16.220  1.00 25.94           C
ATOM    809  O   TYR A 539       3.426   8.197  16.851  1.00 28.14           O
ATOM    810  CB  TYR A 539       1.046   7.372  14.586  1.00 27.66           C
ATOM    811  CG  TYR A 539       0.318   8.320  15.495  1.00 29.38           C
ATOM    812  CD1 TYR A 539       0.519   9.694  15.407  1.00 23.39           C
ATOM    813  CD2 TYR A 539      -0.570   7.845  16.449  1.00 29.16           C
ATOM    814  CE1 TYR A 539      -0.150  10.570  16.246  1.00 28.93           C
ATOM    815  CE2 TYR A 539      -1.246   8.713  17.290  1.00 30.72           C
ATOM    816  CZ  TYR A 539      -1.032  10.068  17.186  1.00 33.50           C
ATOM    817  OH  TYR A 539      -1.709  10.918  18.022  1.00 28.97           O
ATOM    818  N   THR A 540       2.847   6.023  16.754  1.00 25.37           N
ATOM    819  CA  THR A 540       3.217   5.770  18.142  1.00 22.21           C
ATOM    820  C   THR A 540       4.699   6.044  18.394  1.00 20.70           C
ATOM    821  O   THR A 540       5.064   6.559  19.452  1.00 24.23           O
ATOM    822  CB  THR A 540       2.870   4.322  18.535  1.00 28.14           C
ATOM    823  OG1 THR A 540       1.447   4.164  18.630  1.00 32.26           O
ATOM    824  CG2 THR A 540       3.483   3.979  19.882  1.00 27.76           C
ATOM    825  N   CYS A 541       5.578   5.695  17.451  1.00 18.68           N
ATOM    826  CA  CYS A 541       7.001   5.940  17.698  1.00 20.01           C
ATOM    827  C   CYS A 541       7.318   7.428  17.703  1.00 22.86           C
ATOM    828  O   CYS A 541       8.160   7.883  18.488  1.00 21.01           O
ATOM    829  CB  CYS A 541       7.868   5.222  16.669  1.00 19.41           C
ATOM    830  SG  CYS A 541       7.674   3.417  16.727  1.00 25.46           S
ATOM    831  N   ALA A 542       6.669   8.196  16.825  1.00 17.49           N
ATOM    832  CA  ALA A 542       6.892   9.633  16.821  1.00 20.70           C
ATOM    833  C   ALA A 542       6.392  10.251  18.116  1.00 22.61           C
ATOM    834  O   ALA A 542       7.010  11.180  18.644  1.00 20.38           O
ATOM    835  CB  ALA A 542       6.216  10.272  15.612  1.00 19.04           C
ATOM    836  N   LEU A 543       5.290   9.721  18.660  1.00 25.23           N
ATOM    837  CA  LEU A 543       4.823  10.168  19.966  1.00 23.11           C
ATOM    838  C   LEU A 543       5.865   9.877  21.034  1.00 24.35           C
ATOM    839  O   LEU A 543       6.170  10.733  21.871  1.00 22.82           O
ATOM    840  CB  LEU A 543       3.499   9.491  20.321  1.00 24.08           C
ATOM    841  CG  LEU A 543       2.257   9.842  19.505  1.00 27.34           C
ATOM    842  CD1 LEU A 543       1.063   9.064  20.022  1.00 26.57           C
ATOM    843  CD2 LEU A 543       1.978  11.337  19.565  1.00 19.21           C
ATOM    844  N   LEU A 544       6.430   8.668  21.013  1.00 21.07           N
ATOM    845  CA  LEU A 544       7.388   8.286  22.043  1.00 21.88           C
ATOM    846  C   LEU A 544       8.646   9.126  21.962  1.00 20.29           C
ATOM    847  O   LEU A 544       9.225   9.482  22.994  1.00 23.50           O
ATOM    848  CB  LEU A 544       7.750   6.810  21.919  1.00 19.80           C
ATOM    849  CG  LEU A 544       6.649   5.837  22.270  1.00 28.15           C
ATOM    850  CD1 LEU A 544       7.107   4.414  21.929  1.00 25.28           C
ATOM    851  CD2 LEU A 544       6.297   5.992  23.758  1.00 24.73           C
ATOM    852  N   ALA A 545       9.098   9.426  20.746  1.00 22.92           N
ATOM    853  CA  ALA A 545      10.282  10.254  20.593  1.00 21.26           C
ATOM    854  C   ALA A 545      10.049  11.628  21.207  1.00 24.97           C
ATOM    855  O   ALA A 545      10.872  12.114  21.989  1.00 18.49           O
ATOM    856  CB  ALA A 545      10.664  10.363  19.110  1.00 20.29           C
ATOM    857  N   ALA A 546       8.905  12.246  20.894  1.00 21.81           N
ATOM    858  CA  ALA A 546       8.596  13.569  21.431  1.00 20.17           C
ATOM    859  C   ALA A 546       8.390  13.516  22.941  1.00 24.93           C
ATOM    860  O   ALA A 546       8.958  14.326  23.680  1.00 22.01           O
ATOM    861  CB  ALA A 546       7.361  14.145  20.735  1.00 16.80           C
ATOM    862  N   GLY A 547       7.602  12.550  23.422  1.00 21.70           N
ATOM    863  CA  GLY A 547       7.353  12.463  24.851  1.00 24.54           C
ATOM    864  C   GLY A 547       8.606  12.155  25.648  1.00 25.59           C
ATOM    865  O   GLY A 547       8.786  12.671  26.752  1.00 23.98           O
ATOM    866  N   SER A 548       9.486  11.308  25.103  1.00 21.40           N
ATOM    867  CA  SER A 548      10.770  11.048  25.750  1.00 19.47           C
ATOM    868  C   SER A 548      11.548  12.339  25.955  1.00 19.21           C
ATOM    869  O   SER A 548      12.189  12.534  26.992  1.00 20.78           O
ATOM    870  CB  SER A 548      11.597  10.069  24.908  1.00 18.67           C
ATOM    871  OG  SER A 548      10.986   8.788  24.876  1.00 23.95           O
ATOM    872  N   CYS A 549      11.513  13.224  24.965  1.00 20.95           N
ATOM    873  CA  CYS A 549      12.257  14.474  25.058  1.00 21.39           C
ATOM    874  C   CYS A 549      11.597  15.450  26.031  1.00 20.79           C
ATOM    875  O   CYS A 549      12.294  16.165  26.759  1.00 23.34           O
ATOM    876  CB  CYS A 549      12.386  15.078  23.667  1.00 18.85           C
ATOM    877  SG  CYS A 549      13.698  14.247  22.712  1.00 22.90           S
ATOM    878  N   PHE A 550      10.262  15.481  26.072  1.00 17.65           N
ATOM    879  CA  PHE A 550       9.572  16.298  27.070  1.00 21.45           C
ATOM    880  C   PHE A 550       9.996  15.894  28.478  1.00 23.04           C
ATOM    881  O   PHE A 550      10.299  16.744  29.321  1.00 21.42           O
ATOM    882  CB  PHE A 550       8.053  16.155  26.927  1.00 21.79           C
ATOM    883  CG  PHE A 550       7.502  16.526  25.566  1.00 24.79           C
ATOM    884  CD1 PHE A 550       8.264  17.201  24.627  1.00 19.41           C
ATOM    885  CD2 PHE A 550       6.194  16.195  25.241  1.00 26.13           C
ATOM    886  CE1 PHE A 550       7.739  17.523  23.403  1.00 19.68           C
ATOM    887  CE2 PHE A 550       5.665  16.514  24.017  1.00 21.42           C
ATOM    888  CZ  PHE A 550       6.440  17.186  23.092  1.00 22.80           C
ATOM    889  N   ASN A 551      10.030  14.582  28.747  1.00 18.93           N
ATOM    890  CA  ASN A 551      10.411  14.117  30.077  1.00 19.23           C
ATOM    891  C   ASN A 551      11.849  14.499  30.402  1.00 18.89           C
ATOM    892  O   ASN A 551      12.166  14.810  31.557  1.00 20.40           O
ATOM    893  CB  ASN A 551      10.220  12.599  30.191  1.00 18.75           C
ATOM    894  CG  ASN A 551       8.812  12.205  30.627  1.00 17.59           C
ATOM    895  OD1 ASN A 551       7.939  13.049  30.817  1.00 22.75           O
ATOM    896  ND2 ASN A 551       8.587  10.903  30.776  1.00 21.64           N
ATOM    897  N   SER A 552      12.742  14.475  29.404  1.00 18.67           N
ATOM    898  CA  SER A 552      14.121  14.875  29.664  1.00 18.22           C
ATOM    899  C   SER A 552      14.228  16.382  29.893  1.00 19.51           C
ATOM    900  O   SER A 552      14.994  16.833  30.753  1.00 15.33           O
ATOM    901  CB  SER A 552      15.030  14.420  28.521  1.00 16.20           C
ATOM    902  OG  SER A 552      14.691  13.103  28.103  1.00 21.16           O
ATOM    903  N   ALA A 553      13.474  17.176  29.134  1.00 19.55           N
ATOM    904  CA  ALA A 553      13.473  18.620  29.370  1.00 18.98           C
ATOM    905  C   ALA A 553      12.920  18.945  30.754  1.00 20.72           C
ATOM    906  O   ALA A 553      13.476  19.784  31.474  1.00 23.97           O
ATOM    907  CB  ALA A 553      12.658  19.328  28.289  1.00 19.37           C
ATOM    908  N   GLN A 554      11.828  18.289  31.148  1.00 21.08           N
ATOM    909  CA  GLN A 554      11.276  18.514  32.485  1.00 21.91           C
ATOM    910  C   GLN A 554      12.283  18.138  33.568  1.00 19.97           C
ATOM    911  O   GLN A 554      12.418  18.847  34.572  1.00 22.09           O
ATOM    912  CB  GLN A 554       9.974  17.730  32.651  1.00 16.56           C
ATOM    913  CG  GLN A 554       9.366  17.799  34.059  1.00 24.54           C
ATOM    914  CD  GLN A 554       8.054  17.045  34.166  1.00 25.02           C
ATOM    915  OE1 GLN A 554       7.946  15.894  33.738  1.00 29.76           O
ATOM    916  NE2 GLN A 554       7.046  17.694  34.728  1.00 33.63           N
ATOM    917  N   ALA A 555      13.014  17.035  33.370  1.00 21.18           N
ATOM    918  CA  ALA A 555      14.018  16.610  34.345  1.00 22.81           C
ATOM    919  C   ALA A 555      15.133  17.638  34.489  1.00 21.91           C
ATOM    920  O   ALA A 555      15.639  17.866  35.595  1.00 23.13           O
ATOM    921  CB  ALA A 555      14.597  15.246  33.951  1.00 20.32           C
ATOM    922  N   ILE A 556      15.536  18.261  33.382  1.00 18.75           N
ATOM    923  CA  ILE A 556      16.556  19.298  33.438  1.00 19.10           C
ATOM    924  C   ILE A 556      16.000  20.550  34.110  1.00 19.71           C
ATOM    925  O   ILE A 556      16.650  21.154  34.969  1.00 19.59           O
ATOM    926  CB  ILE A 556      17.072  19.604  32.019  1.00 17.76           C
ATOM    927  CG1 ILE A 556      17.899  18.448  31.460  1.00 14.16           C
ATOM    928  CG2 ILE A 556      17.881  20.907  31.990  1.00 21.36           C
ATOM    929  CD1 ILE A 556      18.097  18.551  29.970  1.00 17.68           C
ATOM    930  N   LEU A 557      14.780  20.945  33.740  1.00 18.68           N
ATOM    931  CA  LEU A 557      14.246  22.229  34.188  1.00 22.62           C
ATOM    932  C   LEU A 557      13.860  22.201  35.664  1.00 21.51           C
ATOM    933  O   LEU A 557      13.871  23.244  36.323  1.00 23.49           O
ATOM    934  CB  LEU A 557      13.048  22.628  33.320  1.00 19.73           C
ATOM    935  CG  LEU A 557      13.356  22.980  31.853  1.00 20.56           C
ATOM    936  CD1 LEU A 557      12.065  23.089  31.054  1.00 18.89           C
ATOM    937  CD2 LEU A 557      14.150  24.266  31.781  1.00 20.24           C
ATOM    938  N   THR A 558      13.527  21.029  36.200  1.00 21.64           N
ATOM    939  CA  THR A 558      13.190  20.905  37.612  1.00 23.19           C
ATOM    940  C   THR A 558      14.389  20.538  38.477  1.00 22.09           C
ATOM    941  O   THR A 558      14.227  20.361  39.682  1.00 22.56           O
ATOM    942  CB  THR A 558      12.076  19.875  37.808  1.00 20.87           C
ATOM    943  OG1 THR A 558      12.482  18.599  37.284  1.00 21.28           O
ATOM    944  CG2 THR A 558      10.799  20.338  37.114  1.00 21.07           C
ATOM    945  N   GLY A 559      15.584  20.418  37.902  1.00 21.50           N
ATOM    946  CA  GLY A 559      16.768  20.142  38.696  1.00 23.44           C
ATOM    947  C   GLY A 559      17.038  18.684  39.022  1.00 24.40           C
ATOM    948  O   GLY A 559      17.923  18.403  39.845  1.00 21.55           O
ATOM    949  N   GLN A 560      16.310  17.742  38.421  1.00 23.73           N
ATOM    950  CA  GLN A 560      16.623  16.339  38.686  1.00 22.71           C
ATOM    951  C   GLN A 560      17.939  15.928  38.033  1.00 24.85           C
ATOM    952  O   GLN A 560      18.641  15.058  38.558  1.00 19.80           O
ATOM    953  CB  GLN A 560      15.490  15.436  38.204  1.00 24.99           C
ATOM    954  CG  GLN A 560      14.143  15.788  38.819  1.00 27.66           C
ATOM    955  CD  GLN A 560      12.978  15.391  37.927  1.00 41.44           C
ATOM    956  OE1 GLN A 560      11.980  16.114  37.833  1.00 46.19           O
ATOM    957  NE2 GLN A 560      13.103  14.247  37.255  1.00 39.12           N
ATOM    958  N   VAL A 561      18.293  16.552  36.905  1.00 22.75           N
ATOM    959  CA  VAL A 561      19.557  16.316  36.212  1.00 25.78           C
ATOM    960  C   VAL A 561      20.095  17.653  35.717  1.00 23.41           C
ATOM    961  O   VAL A 561      19.347  18.612  35.538  1.00 20.68           O
ATOM    962  CB  VAL A 561      19.417  15.349  35.014  1.00 18.92           C
ATOM    963  CG1 VAL A 561      19.010  13.948  35.478  1.00 21.73           C
ATOM    964  CG2 VAL A 561      18.422  15.894  33.989  1.00 21.49           C
ATOM    965  N   ARG A 562      21.412  17.696  35.474  1.00 21.65           N
ATOM    966  CA  ARG A 562      22.048  18.881  34.898  1.00 23.56           C
ATOM    967  C   ARG A 562      21.860  18.926  33.381  1.00 25.44           C
ATOM    968  O   ARG A 562      21.536  19.979  32.822  1.00 20.58           O
ATOM    969  CB  ARG A 562      23.542  18.904  35.265  1.00 22.92           C
ATOM    970  CG  ARG A 562      24.342  20.126  34.748  1.00 30.15           C
ATOM    971  CD  ARG A 562      25.618  19.675  34.030  1.00 37.90           C
ATOM    972  NE  ARG A 562      26.544  20.757  33.660  1.00 47.94           N
ATOM    973  CZ  ARG A 562      26.879  21.072  32.403  1.00 40.80           C
ATOM    974  NH1 ARG A 562      26.343  20.421  31.366  1.00 26.19           N
ATOM    975  NH2 ARG A 562      27.732  22.067  32.177  1.00 39.80           N
ATOM    976  N   ASN A 563      22.048  17.795  32.705  1.00 17.21           N
ATOM    977  CA  ASN A 563      21.892  17.706  31.256  1.00 23.39           C
ATOM    978  C   ASN A 563      21.384  16.300  30.910  1.00 21.52           C
ATOM    979  O   ASN A 563      21.198  15.463  31.799  1.00 19.85           O
ATOM    980  CB  ASN A 563      23.208  17.992  30.521  1.00 25.68           C
ATOM    981  CG  ASN A 563      24.398  17.301  31.153  1.00 24.88           C
ATOM    982  OD1 ASN A 563      25.207  17.917  31.838  1.00 38.33           O
ATOM    983  ND2 ASN A 563      24.415  15.990  31.046  1.00 25.96           N
ATOM    984  N   ALA A 564      21.182  16.025  29.611  1.00 22.84           N
ATOM    985  CA  ALA A 564      20.585  14.745  29.212  1.00 22.85           C
ATOM    986  C   ALA A 564      20.818  14.431  27.728  1.00 24.09           C
ATOM    987  O   ALA A 564      21.023  15.328  26.902  1.00 16.73           O
ATOM    988  CB  ALA A 564      19.082  14.728  29.514  1.00 18.83           C
ATOM    989  N   VAL A 565      20.748  13.126  27.401  1.00 19.99           N
ATOM    990  CA  VAL A 565      20.814  12.605  26.033  1.00 20.20           C
ATOM    991  C   VAL A 565      19.542  11.818  25.734  1.00 23.37           C
ATOM    992  O   VAL A 565      19.077  11.027  26.563  1.00 22.70           O
ATOM    993  CB  VAL A 565      22.054  11.713  25.788  1.00 24.47           C
ATOM    994  CG1 VAL A 565      23.305  12.501  25.917  1.00 27.78           C
ATOM    995  CG2 VAL A 565      22.104  10.540  26.741  1.00 22.64           C
ATOM    996  N   ALA A 566      18.978  12.036  24.545  1.00 19.76           N
ATOM    997  CA  ALA A 566      17.789  11.315  24.092  1.00 19.16           C
ATOM    998  C   ALA A 566      18.130  10.543  22.819  1.00 22.51           C
ATOM    999  O   ALA A 566      18.409  11.142  21.771  1.00 22.80           O
ATOM   1000  CB  ALA A 566      16.613  12.261  23.862  1.00 16.54           C
ATOM   1001  N   ILE A 567      18.107   9.219  22.918  1.00 21.35           N
ATOM   1002  CA  ILE A 567      18.390   8.323  21.799  1.00 20.61           C
ATOM   1003  C   ILE A 567      17.027   7.950  21.228  1.00 21.13           C
ATOM   1004  O   ILE A 567      16.391   6.994  21.665  1.00 24.16           O
ATOM   1005  CB  ILE A 567      19.184   7.095  22.249  1.00 22.13           C
ATOM   1006  CG1 ILE A 567      20.470   7.534  22.965  1.00 19.25           C
ATOM   1007  CG2 ILE A 567      19.448   6.143  21.067  1.00 21.73           C
ATOM   1008  CD1 ILE A 567      21.100   6.461  23.836  1.00 18.15           C
ATOM   1009  N   VAL A 568      16.564   8.711  20.242  1.00 16.94           N
ATOM   1010  CA  VAL A 568      15.183   8.606  19.793  1.00 19.60           C
ATOM   1011  C   VAL A 568      15.127   8.546  18.270  1.00 22.17           C
ATOM   1012  O   VAL A 568      16.026   9.007  17.564  1.00 21.58           O
ATOM   1013  CB  VAL A 568      14.308   9.776  20.314  1.00 20.99           C
ATOM   1014  CG1 VAL A 568      14.241   9.796  21.847  1.00 16.73           C
ATOM   1015  CG2 VAL A 568      14.811  11.127  19.787  1.00 18.63           C
ATOM   1016  N   ARG A 569      14.034   7.976  17.775  1.00 20.20           N
ATOM   1017  CA  ARG A 569      13.703   7.974  16.357  1.00 18.92           C
ATOM   1018  C   ARG A 569      12.199   7.776  16.228  1.00 20.90           C
ATOM   1019  O   ARG A 569      11.547   7.337  17.187  1.00 23.32           O
ATOM   1020  CB  ARG A 569      14.471   6.869  15.599  1.00 19.53           C
ATOM   1021  CG  ARG A 569      13.920   5.463  15.825  1.00 19.71           C
ATOM   1022  CD  ARG A 569      14.762   4.393  15.104  1.00 19.02           C
ATOM   1023  NE  ARG A 569      14.432   4.238  13.685  1.00 22.02           N
ATOM   1024  CZ  ARG A 569      13.407   3.523  13.219  1.00 27.03           C
ATOM   1025  NH1 ARG A 569      12.580   2.914  14.060  1.00 20.73           N
ATOM   1026  NH2 ARG A 569      13.209   3.410  11.908  1.00 20.45           N
ATOM   1027  N   PRO A 570      11.605   8.118  15.068  1.00 22.91           N
ATOM   1028  CA  PRO A 570      12.179   8.755  13.873  1.00 17.88           C
ATOM   1029  C   PRO A 570      12.588  10.203  14.184  1.00 21.69           C
ATOM   1030  O   PRO A 570      12.159  10.693  15.230  1.00 24.53           O
ATOM   1031  CB  PRO A 570      11.029   8.698  12.860  1.00 19.06           C
ATOM   1032  CG  PRO A 570       9.803   8.728  13.700  1.00 24.12           C
ATOM   1033  CD  PRO A 570      10.150   7.922  14.934  1.00 22.44           C
ATOM   1034  N   PRO A 571      13.428  10.854  13.330  1.00 22.30           N
ATOM   1035  CA  PRO A 571      13.855  12.238  13.627  1.00 20.53           C
ATOM   1036  C   PRO A 571      12.731  13.248  13.460  1.00 22.53           C
ATOM   1037  O   PRO A 571      11.598  12.873  13.140  1.00 23.36           O
ATOM   1038  CB  PRO A 571      14.978  12.490  12.612  1.00 19.58           C
ATOM   1039  CG  PRO A 571      14.634  11.584  11.449  1.00 17.94           C
ATOM   1040  CD  PRO A 571      14.059  10.330  12.101  1.00 25.60           C
ATOM   1041  N   GLY A 572      13.032  14.535  13.656  1.00 22.65           N
ATOM   1042  CA  GLY A 572      11.983  15.535  13.658  1.00 21.78           C
ATOM   1043  C   GLY A 572      12.208  16.846  12.918  1.00 20.19           C
ATOM   1044  O   GLY A 572      11.224  17.504  12.567  1.00 20.20           O
ATOM   1045  N   HIS A 573      13.459  17.240  12.640  1.00 22.56           N
ATOM   1046  CA  HIS A 573      13.707  18.652  12.333  1.00 22.20           C
ATOM   1047  C   HIS A 573      13.271  19.070  10.935  1.00 23.35           C
ATOM   1048  O   HIS A 573      13.254  20.277  10.658  1.00 21.81           O
ATOM   1049  CB  HIS A 573      15.186  19.025  12.547  1.00 18.35           C
ATOM   1050  CG  HIS A 573      16.143  18.358  11.603  1.00 25.47           C
ATOM   1051  ND1 HIS A 573      17.286  18.981  11.147  1.00 18.62           N
ATOM   1052  CD2 HIS A 573      16.149  17.118  11.059  1.00 20.16           C
ATOM   1053  CE1 HIS A 573      17.945  18.161  10.347  1.00 22.23           C
ATOM   1054  NE2 HIS A 573      17.280  17.022  10.282  1.00 23.44           N
ATOM   1055  N   HIS A 574      12.907  18.126  10.063  1.00 22.17           N
ATOM   1056  CA  HIS A 574      12.325  18.457   8.768  1.00 20.68           C
ATOM   1057  C   HIS A 574      10.807  18.589   8.819  1.00 19.68           C
ATOM   1058  O   HIS A 574      10.215  19.131   7.879  1.00 22.09           O
ATOM   1059  CB  HIS A 574      12.698  17.397   7.710  1.00 18.68           C
ATOM   1060  CG  HIS A 574      14.153  17.370   7.346  1.00 22.39           C
ATOM   1061  ND1 HIS A 574      14.853  18.496   6.963  1.00 23.96           N
ATOM   1062  CD2 HIS A 574      15.035  16.343   7.288  1.00 23.59           C
ATOM   1063  CE1 HIS A 574      16.106  18.164   6.700  1.00 23.81           C
ATOM   1064  NE2 HIS A 574      16.243  16.864   6.894  1.00 26.07           N
ATOM   1065  N   ALA A 575      10.161  18.120   9.887  1.00 17.83           N
ATOM   1066  CA  ALA A 575       8.712  18.235   9.985  1.00 20.26           C
ATOM   1067  C   ALA A 575       8.300  19.686  10.202  1.00 21.17           C
ATOM   1068  O   ALA A 575       8.894  20.405  11.011  1.00 22.95           O
ATOM   1069  CB  ALA A 575       8.179  17.368  11.128  1.00 19.70           C
ATOM   1070  N   GLU A 576       7.278  20.113   9.465  1.00 22.81           N
ATOM   1071  CA  GLU A 576       6.745  21.458   9.537  1.00 25.60           C
ATOM   1072  C   GLU A 576       5.418  21.433  10.289  1.00 27.59           C
ATOM   1073  O   GLU A 576       4.933  20.383  10.711  1.00 23.57           O
ATOM   1074  CB  GLU A 576       6.573  22.047   8.134  1.00 21.27           C
ATOM   1075  CG  GLU A 576       7.849  22.081   7.296  1.00 26.03           C
ATOM   1076  CD  GLU A 576       8.477  23.463   7.231  1.00 32.23           C
ATOM   1077  OE1 GLU A 576       7.984  24.383   7.928  1.00 31.09           O
ATOM   1078  OE2 GLU A 576       9.468  23.633   6.487  1.00 29.39           O
ATOM   1079  N   LYS A 577       4.816  22.615  10.445  1.00 25.46           N
ATOM   1080  CA  LYS A 577       3.552  22.704  11.166  1.00 27.61           C
ATOM   1081  C   LYS A 577       2.483  21.838  10.511  1.00 28.22           C
ATOM   1082  O   LYS A 577       1.742  21.125  11.198  1.00 26.77           O
ATOM   1083  CB  LYS A 577       3.103  24.169  11.242  1.00 28.70           C
ATOM   1084  CG  LYS A 577       1.698  24.381  11.792  1.00 25.24           C
ATOM   1085  CD  LYS A 577       1.449  25.855  12.085  1.00 33.31           C
ATOM   1086  CE  LYS A 577      -0.013  26.106  12.425  1.00 38.81           C
ATOM   1087  NZ  LYS A 577      -0.864  25.890  11.220  1.00 49.50           N
ATOM   1088  N   ASP A 578       2.414  21.854   9.182  1.00 24.06           N
ATOM   1089  CA  ASP A 578       1.324  21.215   8.463  1.00 29.97           C
ATOM   1090  C   ASP A 578       1.731  19.983   7.658  1.00 29.81           C
ATOM   1091  O   ASP A 578       0.881  19.443   6.942  1.00 32.75           O
ATOM   1092  CB  ASP A 578       0.682  22.221   7.513  1.00 29.75           C
ATOM   1093  CG  ASP A 578       1.635  22.637   6.408  1.00 45.74           C
ATOM   1094  OD1 ASP A 578       2.769  23.054   6.741  1.00 37.85           O
ATOM   1095  OD2 ASP A 578       1.265  22.525   5.215  1.00 48.69           O
ATOM   1096  N   THR A 579       2.984  19.522   7.733  1.00 29.33           N
ATOM   1097  CA  THR A 579       3.372  18.393   6.886  1.00 31.42           C
ATOM   1098  C   THR A 579       4.604  17.666   7.423  1.00 30.11           C
ATOM   1099  O   THR A 579       5.454  18.251   8.101  1.00 27.15           O
ATOM   1100  CB  THR A 579       3.631  18.845   5.440  1.00 34.87           C
ATOM   1101  OG1 THR A 579       3.417  17.745   4.545  1.00 33.29           O
ATOM   1102  CG2 THR A 579       5.055  19.357   5.272  1.00 32.93           C
ATOM   1103  N   ALA A 580       4.678  16.375   7.100  1.00 30.65           N
ATOM   1104  CA  ALA A 580       5.836  15.526   7.335  1.00 27.55           C
ATOM   1105  C   ALA A 580       6.804  15.623   6.159  1.00 24.12           C
ATOM   1106  O   ALA A 580       6.417  15.953   5.037  1.00 26.42           O
ATOM   1107  CB  ALA A 580       5.407  14.071   7.533  1.00 26.71           C
ATOM   1108  N   CYS A 581       8.072  15.318   6.427  1.00 19.93           N
ATOM   1109  CA  CYS A 581       9.109  15.455   5.411  1.00 20.26           C
ATOM   1110  C   CYS A 581      10.400  14.833   5.913  1.00 19.46           C
ATOM   1111  O   CYS A 581      10.690  14.864   7.114  1.00 22.99           O
ATOM   1112  CB  CYS A 581       9.362  16.929   5.048  1.00 17.64           C
ATOM   1113  SG  CYS A 581      10.795  17.172   3.940  1.00 27.96           S
ATOM   1114  N   GLY A 582      11.180  14.295   4.972  1.00 20.70           N
ATOM   1115  CA  GLY A 582      12.536  13.850   5.237  1.00 24.27           C
ATOM   1116  C   GLY A 582      12.722  12.912   6.414  1.00 23.57           C
ATOM   1117  O   GLY A 582      13.606  13.130   7.249  1.00 22.06           O
ATOM   1118  N   PHE A 583      11.909  11.855   6.475  1.00 25.58           N
ATOM   1119  CA  PHE A 583      11.879  10.840   7.527  1.00 24.78           C
ATOM   1120  C   PHE A 583      11.264  11.363   8.833  1.00 24.10           C
ATOM   1121  O   PHE A 583      11.177  10.595   9.802  1.00 25.16           O
ATOM   1122  CB  PHE A 583      13.265  10.242   7.846  1.00 22.47           C
ATOM   1123  CG  PHE A 583      14.145   9.959   6.624  1.00 25.72           C
ATOM   1124  CD1 PHE A 583      13.601   9.692   5.371  1.00 21.90           C
ATOM   1125  CD2 PHE A 583      15.529   9.924   6.759  1.00 22.24           C
ATOM   1126  CE1 PHE A 583      14.416   9.426   4.277  1.00 25.34           C
ATOM   1127  CE2 PHE A 583      16.349   9.655   5.665  1.00 26.54           C
ATOM   1128  CZ  PHE A 583      15.789   9.409   4.426  1.00 22.78           C
ATOM   1129  N   CYS A 584      10.794  12.614   8.880  1.00 19.66           N
ATOM   1130  CA  CYS A 584      10.313  13.257  10.108  1.00 20.22           C
ATOM   1131  C   CYS A 584       8.793  13.411  10.073  1.00 21.57           C
ATOM   1132  O   CYS A 584       8.229  13.828   9.055  1.00 25.38           O
ATOM   1133  CB  CYS A 584      10.952  14.644  10.267  1.00 20.74           C
ATOM   1134  SG  CYS A 584      12.751  14.655  10.295  1.00 22.07           S
ATOM   1135  N   PHE A 585       8.125  13.076  11.182  1.00 16.31           N
ATOM   1136  CA  PHE A 585       6.671  13.222  11.289  1.00 21.90           C
ATOM   1137  C   PHE A 585       6.237  14.419  12.131  1.00 23.60           C
ATOM   1138  O   PHE A 585       5.400  15.212  11.694  1.00 21.84           O
ATOM   1139  CB  PHE A 585       6.055  11.938  11.856  1.00 21.99           C
ATOM   1140  CG  PHE A 585       6.152  10.790  10.914  1.00 24.78           C
ATOM   1141  CD1 PHE A 585       5.203  10.620   9.920  1.00 26.12           C
ATOM   1142  CD2 PHE A 585       7.219   9.916  10.980  1.00 24.63           C
ATOM   1143  CE1 PHE A 585       5.305   9.572   9.026  1.00 21.30           C
ATOM   1144  CE2 PHE A 585       7.318   8.867  10.099  1.00 25.99           C
ATOM   1145  CZ  PHE A 585       6.362   8.702   9.117  1.00 24.16           C
ATOM   1146  N   PHE A 586       6.769  14.547  13.341  1.00 23.17           N
ATOM   1147  CA  PHE A 586       6.542  15.701  14.194  1.00 23.50           C
ATOM   1148  C   PHE A 586       7.900  16.249  14.586  1.00 23.82           C
ATOM   1149  O   PHE A 586       8.877  15.497  14.677  1.00 22.66           O
ATOM   1150  CB  PHE A 586       5.717  15.348  15.453  1.00 18.04           C
ATOM   1151  CG  PHE A 586       4.423  14.668  15.148  1.00 20.82           C
ATOM   1152  CD1 PHE A 586       3.472  15.288  14.353  1.00 24.10           C
ATOM   1153  CD2 PHE A 586       4.161  13.388  15.633  1.00 25.12           C
ATOM   1154  CE1 PHE A 586       2.275  14.647  14.053  1.00 29.20           C
ATOM   1155  CE2 PHE A 586       2.970  12.745  15.343  1.00 21.25           C
ATOM   1156  CZ  PHE A 586       2.027  13.374  14.550  1.00 26.64           C
ATOM   1157  N   ASN A 587       7.962  17.567  14.798  1.00 22.24           N
ATOM   1158  CA  ASN A 587       9.238  18.229  15.049  1.00 20.41           C
ATOM   1159  C   ASN A 587       9.552  18.132  16.537  1.00 23.38           C
ATOM   1160  O   ASN A 587       9.106  18.952  17.339  1.00 20.43           O
ATOM   1161  CB  ASN A 587       9.225  19.676  14.572  1.00 21.89           C
ATOM   1162  CG  ASN A 587      10.627  20.229  14.419  1.00 24.39           C
ATOM   1163  OD1 ASN A 587      11.470  20.051  15.314  1.00 21.73           O
ATOM   1164  ND2 ASN A 587      10.900  20.884  13.284  1.00 21.77           N
ATOM   1165  N   THR A 588      10.364  17.139  16.886  1.00 22.24           N
ATOM   1166  CA  THR A 588      10.623  16.807  18.282  1.00 23.83           C
ATOM   1167  C   THR A 588      11.350  17.942  19.009  1.00 22.23           C
ATOM   1168  O   THR A 588      10.928  18.372  20.091  1.00 24.73           O
ATOM   1169  CB  THR A 588      11.417  15.500  18.323  1.00 17.26           C
ATOM   1170  OG1 THR A 588      10.608  14.444  17.773  1.00 22.95           O
ATOM   1171  CG2 THR A 588      11.819  15.140  19.750  1.00 20.33           C
ATOM   1172  N   ALA A 589      12.435  18.450  18.421  1.00 20.95           N
ATOM   1173  CA  ALA A 589      13.175  19.559  19.019  1.00 24.59           C
ATOM   1174  C   ALA A 589      12.297  20.802  19.192  1.00 23.62           C
ATOM   1175  O   ALA A 589      12.339  21.464  20.241  1.00 21.79           O
ATOM   1176  CB  ALA A 589      14.401  19.885  18.160  1.00 21.38           C
ATOM   1177  N   ALA A 590      11.488  21.129  18.180  1.00 22.09           N
ATOM   1178  CA  ALA A 590      10.610  22.297  18.264  1.00 19.20           C
ATOM   1179  C   ALA A 590       9.529  22.107  19.322  1.00 21.42           C
ATOM   1180  O   ALA A 590       9.198  23.044  20.061  1.00 21.20           O
ATOM   1181  CB  ALA A 590       9.971  22.567  16.904  1.00 15.84           C
ATOM   1182  N   LEU A 591       8.940  20.911  19.377  1.00 20.96           N
ATOM   1183  CA  LEU A 591       7.918  20.628  20.377  1.00 20.00           C
ATOM   1184  C   LEU A 591       8.494  20.705  21.779  1.00 18.73           C
ATOM   1185  O   LEU A 591       7.826  21.176  22.704  1.00 24.46           O
ATOM   1186  CB  LEU A 591       7.302  19.248  20.126  1.00 22.56           C
ATOM   1187  CG  LEU A 591       6.334  19.160  18.940  1.00 23.79           C
ATOM   1188  CD1 LEU A 591       6.184  17.714  18.465  1.00 20.26           C
ATOM   1189  CD2 LEU A 591       4.981  19.773  19.307  1.00 25.32           C
ATOM   1190  N   THR A 592       9.744  20.270  21.948  1.00 16.98           N
ATOM   1191  CA  THR A 592      10.381  20.286  23.263  1.00 20.13           C
ATOM   1192  C   THR A 592      10.626  21.710  23.741  1.00 19.97           C
ATOM   1193  O   THR A 592      10.414  22.023  24.922  1.00 21.72           O
ATOM   1194  CB  THR A 592      11.690  19.502  23.215  1.00 19.63           C
ATOM   1195  OG1 THR A 592      11.397  18.141  22.911  1.00 21.51           O
ATOM   1196  CG2 THR A 592      12.421  19.546  24.553  1.00 20.54           C
ATOM   1197  N   ALA A 593      11.082  22.582  22.838  1.00 19.75           N
ATOM   1198  CA  ALA A 593      11.236  23.991  23.189  1.00 18.28           C
ATOM   1199  C   ALA A 593       9.908  24.590  23.644  1.00 18.88           C
ATOM   1200  O   ALA A 593       9.841  25.245  24.687  1.00 18.02           O
ATOM   1201  CB  ALA A 593      11.821  24.753  22.002  1.00 17.76           C
ATOM   1202  N   ARG A 594       8.834  24.370  22.882  1.00 19.44           N
ATOM   1203  CA  ARG A 594       7.527  24.873  23.307  1.00 20.01           C
ATOM   1204  C   ARG A 594       7.041  24.176  24.577  1.00 23.19           C
ATOM   1205  O   ARG A 594       6.380  24.803  25.424  1.00 23.18           O
ATOM   1206  CB  ARG A 594       6.490  24.707  22.191  1.00 18.00           C
ATOM   1207  CG  ARG A 594       6.704  25.598  20.971  1.00 24.81           C
ATOM   1208  CD  ARG A 594       6.660  27.077  21.330  1.00 23.69           C
ATOM   1209  NE  ARG A 594       6.568  27.916  20.131  1.00 34.92           N
ATOM   1210  CZ  ARG A 594       7.030  29.161  20.046  1.00 33.22           C
ATOM   1211  NH1 ARG A 594       6.896  29.837  18.910  1.00 33.72           N
ATOM   1212  NH2 ARG A 594       7.641  29.729  21.085  1.00 23.46           N
ATOM   1213  N   TYR A 595       7.335  22.878  24.727  1.00 20.79           N
ATOM   1214  CA  TYR A 595       6.972  22.192  25.967  1.00 22.64           C
ATOM   1215  C   TYR A 595       7.704  22.805  27.155  1.00 20.99           C
ATOM   1216  O   TYR A 595       7.102  23.062  28.208  1.00 19.25           O
ATOM   1217  CB  TYR A 595       7.264  20.681  25.877  1.00 22.89           C
ATOM   1218  CG  TYR A 595       7.067  19.970  27.211  1.00 21.45           C
ATOM   1219  CD1 TYR A 595       5.791  19.632  27.658  1.00 22.40           C
ATOM   1220  CD2 TYR A 595       8.149  19.678  28.038  1.00 21.35           C
ATOM   1221  CE1 TYR A 595       5.591  19.015  28.892  1.00 21.64           C
ATOM   1222  CE2 TYR A 595       7.967  19.059  29.278  1.00 22.14           C
ATOM   1223  CZ  TYR A 595       6.684  18.736  29.701  1.00 20.70           C
ATOM   1224  OH  TYR A 595       6.498  18.122  30.918  1.00 25.24           O
ATOM   1225  N   ALA A 596       9.014  23.030  27.009  1.00 17.48           N
ATOM   1226  CA  ALA A 596       9.792  23.635  28.086  1.00 18.53           C
ATOM   1227  C   ALA A 596       9.190  24.971  28.508  1.00 21.89           C
ATOM   1228  O   ALA A 596       9.051  25.250  29.704  1.00 19.50           O
ATOM   1229  CB  ALA A 596      11.246  23.827  27.648  1.00 19.30           C
ATOM   1230  N   GLN A 597       8.796  25.795  27.534  1.00 21.29           N
ATOM   1231  CA  GLN A 597       8.152  27.064  27.860  1.00 22.33           C
ATOM   1232  C   GLN A 597       6.806  26.847  28.550  1.00 23.95           C
ATOM   1233  O   GLN A 597       6.443  27.597  29.465  1.00 20.27           O
ATOM   1234  CB  GLN A 597       7.998  27.906  26.592  1.00 24.16           C
ATOM   1235  CG  GLN A 597       9.334  28.371  26.038  1.00 23.02           C
ATOM   1236  CD  GLN A 597       9.207  29.115  24.732  1.00 21.71           C
ATOM   1237  OE1 GLN A 597       8.200  29.005  24.030  1.00 22.24           O
ATOM   1238  NE2 GLN A 597      10.229  29.883  24.398  1.00 16.80           N
ATOM   1239  N   SER A 598       6.064  25.806  28.155  1.00 21.01           N
ATOM   1240  CA  SER A 598       4.739  25.602  28.745  1.00 22.73           C
ATOM   1241  C   SER A 598       4.813  25.231  30.224  1.00 23.59           C
ATOM   1242  O   SER A 598       3.866  25.497  30.976  1.00 22.31           O
ATOM   1243  CB  SER A 598       3.962  24.541  27.966  1.00 23.66           C
ATOM   1244  OG  SER A 598       4.470  23.237  28.194  1.00 24.27           O
ATOM   1245  N   ILE A 599       5.914  24.631  30.672  1.00 25.25           N
ATOM   1246  CA  ILE A 599       6.035  24.229  32.070  1.00 25.39           C
ATOM   1247  C   ILE A 599       6.943  25.166  32.851  1.00 22.63           C
ATOM   1248  O   ILE A 599       7.321  24.853  33.982  1.00 23.17           O
ATOM   1249  CB  ILE A 599       6.513  22.771  32.208  1.00 25.84           C
ATOM   1250  CG1 ILE A 599       7.908  22.586  31.596  1.00 23.06           C
ATOM   1251  CG2 ILE A 599       5.502  21.810  31.587  1.00 20.23           C
ATOM   1252  CD1 ILE A 599       8.588  21.286  32.040  1.00 19.01           C
ATOM   1253  N   THR A 600       7.313  26.307  32.273  1.00 21.84           N
ATOM   1254  CA  THR A 600       8.098  27.289  33.009  1.00 21.01           C
ATOM   1255  C   THR A 600       7.477  28.671  32.832  1.00 25.08           C
ATOM   1256  O   THR A 600       6.603  29.076  33.610  1.00 23.37           O
ATOM   1257  CB  THR A 600       9.564  27.282  32.557  1.00 23.26           C
ATOM   1258  OG1 THR A 600       9.647  27.517  31.136  1.00 23.93           O
ATOM   1259  CG2 THR A 600      10.229  25.939  32.908  1.00 20.48           C
ATOM   1260  N   ARG A 601       7.905  29.394  31.803  1.00 20.84           N
ATOM   1261  CA  ARG A 601       7.283  30.659  31.462  1.00 23.30           C
ATOM   1262  C   ARG A 601       7.426  30.862  29.959  1.00 30.02           C
ATOM   1263  O   ARG A 601       8.366  30.357  29.337  1.00 21.07           O
ATOM   1264  CB  ARG A 601       7.906  31.817  32.246  1.00 23.44           C
ATOM   1265  CG  ARG A 601       9.362  32.066  31.907  1.00 28.32           C
ATOM   1266  CD  ARG A 601       9.898  33.314  32.579  1.00 22.60           C
ATOM   1267  NE  ARG A 601      10.987  33.896  31.793  1.00 28.82           N
ATOM   1268  CZ  ARG A 601      12.245  33.464  31.821  1.00 21.71           C
ATOM   1269  NH1 ARG A 601      13.169  34.053  31.065  1.00 21.19           N
ATOM   1270  NH2 ARG A 601      12.579  32.436  32.594  1.00 25.16           N
ATOM   1271  N   GLU A 602       6.476  31.597  29.378  1.00 25.32           N
ATOM   1272  CA  GLU A 602       6.420  31.679  27.921  1.00 30.77           C
ATOM   1273  C   GLU A 602       7.690  32.289  27.337  1.00 27.19           C
ATOM   1274  O   GLU A 602       8.091  31.935  26.222  1.00 23.64           O
ATOM   1275  CB  GLU A 602       5.188  32.473  27.489  1.00 30.06           C
ATOM   1276  CG  GLU A 602       4.983  32.494  25.989  1.00 45.34           C
ATOM   1277  CD  GLU A 602       3.520  32.476  25.606  1.00 57.67           C
ATOM   1278  OE1 GLU A 602       2.728  31.835  26.338  1.00 49.95           O
ATOM   1279  OE2 GLU A 602       3.168  33.092  24.573  1.00 54.07           O
ATOM   1280  N   SER A 603       8.353  33.177  28.078  1.00 28.20           N
ATOM   1281  CA  SER A 603       9.535  33.871  27.583  1.00 27.63           C
ATOM   1282  C   SER A 603      10.837  33.129  27.878  1.00 29.29           C
ATOM   1283  O   SER A 603      11.911  33.721  27.738  1.00 28.96           O
ATOM   1284  CB  SER A 603       9.605  35.286  28.173  1.00 28.15           C
ATOM   1285  OG  SER A 603       9.790  35.236  29.580  1.00 29.70           O
ATOM   1286  N   LEU A 604      10.775  31.855  28.271  1.00 23.06           N
ATOM   1287  CA  LEU A 604      11.992  31.090  28.516  1.00 21.69           C
ATOM   1288  C   LEU A 604      12.878  31.110  27.275  1.00 20.77           C
ATOM   1289  O   LEU A 604      12.419  30.803  26.173  1.00 22.33           O
ATOM   1290  CB  LEU A 604      11.643  29.643  28.885  1.00 17.99           C
ATOM   1291  CG  LEU A 604      12.801  28.718  29.290  1.00 21.24           C
ATOM   1292  CD1 LEU A 604      13.224  28.953  30.730  1.00 22.30           C
ATOM   1293  CD2 LEU A 604      12.463  27.237  29.079  1.00 21.92           C
ATOM   1294  N   ARG A 605      14.151  31.460  27.453  1.00 17.68           N
ATOM   1295  CA  ARG A 605      15.069  31.599  26.323  1.00 20.58           C
ATOM   1296  C   ARG A 605      15.682  30.237  26.008  1.00 20.40           C
ATOM   1297  O   ARG A 605      16.487  29.712  26.786  1.00 19.99           O
ATOM   1298  CB  ARG A 605      16.146  32.634  26.622  1.00 20.89           C
ATOM   1299  CG  ARG A 605      15.583  34.061  26.810  1.00 24.02           C
ATOM   1300  CD  ARG A 605      16.676  35.125  26.774  1.00 23.49           C
ATOM   1301  NE  ARG A 605      17.656  34.949  27.849  1.00 25.98           N
ATOM   1302  CZ  ARG A 605      17.448  35.279  29.121  1.00 32.13           C
ATOM   1303  NH1 ARG A 605      18.400  35.070  30.026  1.00 27.47           N
ATOM   1304  NH2 ARG A 605      16.281  35.796  29.496  1.00 28.80           N
ATOM   1305  N   VAL A 606      15.304  29.674  24.862  1.00 18.97           N
ATOM   1306  CA  VAL A 606      15.781  28.371  24.407  1.00 19.68           C
ATOM   1307  C   VAL A 606      16.640  28.573  23.164  1.00 22.52           C
ATOM   1308  O   VAL A 606      16.204  29.212  22.199  1.00 22.42           O
ATOM   1309  CB  VAL A 606      14.611  27.417  24.106  1.00 18.00           C
ATOM   1310  CG1 VAL A 606      15.129  26.036  23.706  1.00 24.75           C
ATOM   1311  CG2 VAL A 606      13.649  27.329  25.311  1.00 14.87           C
ATOM   1312  N   LEU A 607      17.851  28.027  23.185  1.00 20.93           N
ATOM   1313  CA  LEU A 607      18.694  27.934  22.000  1.00 19.82           C
ATOM   1314  C   LEU A 607      18.614  26.520  21.435  1.00 24.73           C
ATOM   1315  O   LEU A 607      18.698  25.544  22.188  1.00 18.20           O
ATOM   1316  CB  LEU A 607      20.141  28.280  22.337  1.00 17.21           C
ATOM   1317  CG  LEU A 607      21.194  27.799  21.340  1.00 18.98           C
ATOM   1318  CD1 LEU A 607      21.021  28.510  20.006  1.00 19.73           C
ATOM   1319  CD2 LEU A 607      22.580  28.040  21.893  1.00 17.10           C
ATOM   1320  N   ILE A 608      18.448  26.412  20.113  1.00 22.57           N
ATOM   1321  CA  ILE A 608      18.442  25.130  19.410  1.00 19.80           C
ATOM   1322  C   ILE A 608      19.623  25.147  18.449  1.00 21.58           C
ATOM   1323  O   ILE A 608      19.650  25.956  17.516  1.00 19.58           O
ATOM   1324  CB  ILE A 608      17.125  24.887  18.655  1.00 21.97           C
ATOM   1325  CG1 ILE A 608      15.959  24.702  19.633  1.00 21.67           C
ATOM   1326  CG2 ILE A 608      17.251  23.674  17.717  1.00 18.67           C
ATOM   1327  CD1 ILE A 608      14.612  24.601  18.952  1.00 18.82           C
ATOM   1328  N   VAL A 609      20.607  24.286  18.683  1.00 20.13           N
ATOM   1329  CA  VAL A 609      21.744  24.142  17.782  1.00 22.26           C
ATOM   1330  C   VAL A 609      21.530  22.865  16.978  1.00 22.38           C
ATOM   1331  O   VAL A 609      21.396  21.772  17.549  1.00 18.58           O
ATOM   1332  CB  VAL A 609      23.083  24.111  18.539  1.00 17.00           C
ATOM   1333  CG1 VAL A 609      24.219  23.794  17.558  1.00 22.19           C
ATOM   1334  CG2 VAL A 609      23.351  25.428  19.210  1.00 16.99           C
ATOM   1335  N   ASP A 610      21.487  23.002  15.658  1.00 23.16           N
ATOM   1336  CA  ASP A 610      21.178  21.908  14.734  1.00 20.99           C
ATOM   1337  C   ASP A 610      22.455  21.603  13.955  1.00 22.37           C
ATOM   1338  O   ASP A 610      22.775  22.294  12.980  1.00 16.87           O
ATOM   1339  CB  ASP A 610      20.024  22.332  13.824  1.00 22.74           C
ATOM   1340  CG  ASP A 610      19.486  21.211  12.959  1.00 23.32           C
ATOM   1341  OD1 ASP A 610      20.244  20.270  12.617  1.00 23.16           O
ATOM   1342  OD2 ASP A 610      18.290  21.299  12.589  1.00 19.82           O
ATOM   1343  N   TRP A 611      23.211  20.603  14.405  1.00 19.02           N
ATOM   1344  CA  TRP A 611      24.438  20.222  13.714  1.00 22.96           C
ATOM   1345  C   TRP A 611      24.263  18.975  12.855  1.00 23.46           C
ATOM   1346  O   TRP A 611      25.254  18.434  12.357  1.00 22.97           O
ATOM   1347  CB  TRP A 611      25.606  20.060  14.706  1.00 22.28           C
ATOM   1348  CG  TRP A 611      25.620  18.869  15.659  1.00 20.68           C
ATOM   1349  CD1 TRP A 611      25.282  17.566  15.382  1.00 20.38           C
ATOM   1350  CD2 TRP A 611      26.058  18.880  17.038  1.00 21.47           C
ATOM   1351  NE1 TRP A 611      25.463  16.779  16.504  1.00 21.84           N
ATOM   1352  CE2 TRP A 611      25.938  17.558  17.528  1.00 25.51           C
ATOM   1353  CE3 TRP A 611      26.539  19.875  17.895  1.00 24.94           C
ATOM   1354  CZ2 TRP A 611      26.272  17.212  18.842  1.00 24.35           C
ATOM   1355  CZ3 TRP A 611      26.865  19.536  19.202  1.00 26.56           C
ATOM   1356  CH2 TRP A 611      26.729  18.214  19.666  1.00 24.29           C
ATOM   1357  N   ASP A 612      23.027  18.505  12.688  1.00 20.84           N
ATOM   1358  CA  ASP A 612      22.696  17.576  11.617  1.00 25.66           C
ATOM   1359  C   ASP A 612      23.165  18.158  10.283  1.00 19.68           C
ATOM   1360  O   ASP A 612      23.108  19.367  10.071  1.00 17.45           O
ATOM   1361  CB  ASP A 612      21.181  17.347  11.612  1.00 22.87           C
ATOM   1362  CG  ASP A 612      20.741  16.315  10.596  1.00 26.79           C
ATOM   1363  OD1 ASP A 612      20.749  16.626   9.383  1.00 21.80           O
ATOM   1364  OD2 ASP A 612      20.371  15.194  11.016  1.00 18.28           O
ATOM   1365  N   VAL A 613      23.631  17.295   9.373  1.00 20.33           N
ATOM   1366  CA  VAL A 613      24.216  17.817   8.140  1.00 20.48           C
ATOM   1367  C   VAL A 613      23.171  18.471   7.236  1.00 19.83           C
ATOM   1368  O   VAL A 613      23.531  19.253   6.346  1.00 22.21           O
ATOM   1369  CB  VAL A 613      24.983  16.706   7.396  1.00 18.69           C
ATOM   1370  CG1 VAL A 613      24.016  15.826   6.628  1.00 17.20           C
ATOM   1371  CG2 VAL A 613      26.042  17.319   6.475  1.00 21.80           C
ATOM   1372  N   HIS A 614      21.887  18.206   7.453  1.00 19.51           N
ATOM   1373  CA  HIS A 614      20.825  18.824   6.670  1.00 20.61           C
ATOM   1374  C   HIS A 614      20.210  20.011   7.413  1.00 24.76           C
ATOM   1375  O   HIS A 614      20.204  20.070   8.645  1.00 23.11           O
ATOM   1376  CB  HIS A 614      19.736  17.801   6.344  1.00 19.85           C
ATOM   1377  CG  HIS A 614      20.239  16.597   5.605  1.00 21.69           C
ATOM   1378  ND1 HIS A 614      20.707  15.470   6.245  1.00 25.07           N
ATOM   1379  CD2 HIS A 614      20.370  16.355   4.280  1.00 23.27           C
ATOM   1380  CE1 HIS A 614      21.085  14.576   5.351  1.00 20.48           C
ATOM   1381  NE2 HIS A 614      20.893  15.088   4.149  1.00 24.21           N
ATOM   1382  N   HIS A 615      19.661  20.946   6.647  1.00 22.58           N
ATOM   1383  CA  HIS A 615      18.976  22.089   7.235  1.00 18.79           C
ATOM   1384  C   HIS A 615      17.667  21.665   7.890  1.00 19.78           C
ATOM   1385  O   HIS A 615      16.849  20.975   7.276  1.00 19.55           O
ATOM   1386  CB  HIS A 615      18.695  23.130   6.158  1.00 20.74           C
ATOM   1387  CG  HIS A 615      18.026  24.365   6.675  1.00 17.63           C
ATOM   1388  ND1 HIS A 615      16.773  24.764   6.259  1.00 20.46           N
ATOM   1389  CD2 HIS A 615      18.442  25.294   7.568  1.00 21.70           C
ATOM   1390  CE1 HIS A 615      16.449  25.893   6.869  1.00 24.00           C
ATOM   1391  NE2 HIS A 615      17.446  26.238   7.666  1.00 23.18           N
ATOM   1392  N   GLY A 616      17.447  22.106   9.128  1.00 19.27           N
ATOM   1393  CA  GLY A 616      16.202  21.790   9.807  1.00 19.40           C
ATOM   1394  C   GLY A 616      15.111  22.777   9.446  1.00 22.47           C
ATOM   1395  O   GLY A 616      14.730  23.630  10.265  1.00 23.68           O
ATOM   1396  N   ASN A 617      14.606  22.652   8.210  1.00 17.73           N
ATOM   1397  CA  ASN A 617      13.638  23.600   7.663  1.00 19.95           C
ATOM   1398  C   ASN A 617      12.426  23.768   8.570  1.00 25.21           C
ATOM   1399  O   ASN A 617      11.916  24.881   8.736  1.00 21.94           O
ATOM   1400  CB  ASN A 617      13.188  23.136   6.278  1.00 22.98           C
ATOM   1401  CG  ASN A 617      12.613  21.737   6.302  1.00 22.11           C
ATOM   1402  OD1 ASN A 617      13.352  20.753   6.301  1.00 19.65           O
ATOM   1403  ND2 ASN A 617      11.288  21.640   6.345  1.00 25.18           N
ATOM   1404  N   GLY A 618      11.942  22.672   9.152  1.00 22.16           N
ATOM   1405  CA  GLY A 618      10.792  22.770  10.037  1.00 21.65           C
ATOM   1406  C   GLY A 618      11.072  23.622  11.259  1.00 22.78           C
ATOM   1407  O   GLY A 618      10.230  24.424  11.676  1.00 20.21           O
ATOM   1408  N   THR A 619      12.261  23.466  11.848  1.00 21.66           N
ATOM   1409  CA  THR A 619      12.587  24.207  13.062  1.00 19.13           C
ATOM   1410  C   THR A 619      12.730  25.697  12.765  1.00 19.65           C
ATOM   1411  O   THR A 619      12.162  26.528  13.475  1.00 20.88           O
ATOM   1412  CB  THR A 619      13.858  23.646  13.702  1.00 14.55           C
ATOM   1413  OG1 THR A 619      13.768  22.202  13.776  1.00 21.28           O
ATOM   1414  CG2 THR A 619      14.046  24.221  15.115  1.00 17.82           C
ATOM   1415  N   GLN A 620      13.445  26.051  11.696  1.00 20.68           N
ATOM   1416  CA  GLN A 620      13.508  27.450  11.271  1.00 23.08           C
ATOM   1417  C   GLN A 620      12.115  28.046  11.099  1.00 21.79           C
ATOM   1418  O   GLN A 620      11.802  29.105  11.656  1.00 23.60           O
ATOM   1419  CB  GLN A 620      14.301  27.559   9.968  1.00 25.83           C
ATOM   1420  CG  GLN A 620      13.997  28.788   9.102  1.00 21.49           C
ATOM   1421  CD  GLN A 620      14.978  28.893   7.946  1.00 23.45           C
ATOM   1422  OE1 GLN A 620      16.191  28.787   8.146  1.00 23.12           O
ATOM   1423  NE2 GLN A 620      14.459  29.076   6.728  1.00 21.92           N
ATOM   1424  N   HIS A 621      11.252  27.371  10.346  1.00 19.65           N
ATOM   1425  CA  HIS A 621       9.967  27.976  10.021  1.00 24.72           C
ATOM   1426  C   HIS A 621       9.053  28.067  11.242  1.00 24.00           C
ATOM   1427  O   HIS A 621       8.321  29.050  11.395  1.00 26.00           O
ATOM   1428  CB  HIS A 621       9.304  27.205   8.882  1.00 23.17           C
ATOM   1429  CG  HIS A 621       9.960  27.428   7.554  1.00 30.00           C
ATOM   1430  ND1 HIS A 621      10.357  26.394   6.735  1.00 27.94           N
ATOM   1431  CD2 HIS A 621      10.315  28.569   6.916  1.00 34.84           C
ATOM   1432  CE1 HIS A 621      10.919  26.886   5.646  1.00 28.68           C
ATOM   1433  NE2 HIS A 621      10.904  28.204   5.728  1.00 31.81           N
ATOM   1434  N   ILE A 622       9.074  27.067  12.125  1.00 24.29           N
ATOM   1435  CA  ILE A 622       8.211  27.136  13.306  1.00 21.40           C
ATOM   1436  C   ILE A 622       8.550  28.364  14.156  1.00 25.03           C
ATOM   1437  O   ILE A 622       7.653  29.019  14.698  1.00 23.62           O
ATOM   1438  CB  ILE A 622       8.295  25.825  14.115  1.00 23.10           C
ATOM   1439  CG1 ILE A 622       7.426  24.751  13.444  1.00 20.29           C
ATOM   1440  CG2 ILE A 622       7.850  26.049  15.572  1.00 20.85           C
ATOM   1441  CD1 ILE A 622       7.749  23.308  13.837  1.00 24.05           C
ATOM   1442  N   PHE A 623       9.835  28.722  14.251  1.00 19.06           N
ATOM   1443  CA  PHE A 623      10.282  29.809  15.122  1.00 21.79           C
ATOM   1444  C   PHE A 623      10.698  31.063  14.355  1.00 24.93           C
ATOM   1445  O   PHE A 623      11.378  31.924  14.921  1.00 23.22           O
ATOM   1446  CB  PHE A 623      11.442  29.339  15.997  1.00 19.74           C
ATOM   1447  CG  PHE A 623      11.091  28.182  16.891  1.00 20.13           C
ATOM   1448  CD1 PHE A 623      10.104  28.318  17.861  1.00 19.92           C
ATOM   1449  CD2 PHE A 623      11.738  26.958  16.757  1.00 21.57           C
ATOM   1450  CE1 PHE A 623       9.772  27.250  18.698  1.00 15.82           C
ATOM   1451  CE2 PHE A 623      11.415  25.887  17.581  1.00 21.01           C
ATOM   1452  CZ  PHE A 623      10.429  26.034  18.552  1.00 21.34           C
ATOM   1453  N   GLU A 624      10.295  31.188  13.087  1.00 23.97           N
ATOM   1454  CA  GLU A 624      10.873  32.215  12.220  1.00 26.09           C
ATOM   1455  C   GLU A 624      10.599  33.621  12.741  1.00 22.93           C
ATOM   1456  O   GLU A 624      11.453  34.504  12.620  1.00 21.68           O
ATOM   1457  CB  GLU A 624      10.346  32.070  10.793  1.00 17.01           C
ATOM   1458  CG  GLU A 624      11.239  32.763   9.776  1.00 24.62           C
ATOM   1459  CD  GLU A 624      10.969  32.354   8.340  1.00 37.19           C
ATOM   1460  OE1 GLU A 624       9.814  31.979   8.025  1.00 34.91           O
ATOM   1461  OE2 GLU A 624      11.922  32.427   7.530  1.00 35.95           O
ATOM   1462  N   GLU A 625       9.418  33.844  13.324  1.00 23.40           N
ATOM   1463  CA  GLU A 625       9.005  35.148  13.833  1.00 26.71           C
ATOM   1464  C   GLU A 625       9.183  35.275  15.344  1.00 27.48           C
ATOM   1465  O   GLU A 625       8.693  36.242  15.941  1.00 29.97           O
ATOM   1466  CB  GLU A 625       7.545  35.412  13.468  1.00 26.69           C
ATOM   1467  CG  GLU A 625       7.284  35.554  11.984  1.00 36.63           C
ATOM   1468  CD  GLU A 625       5.841  35.906  11.691  1.00 45.30           C
ATOM   1469  OE1 GLU A 625       5.022  34.973  11.541  1.00 48.26           O
ATOM   1470  OE2 GLU A 625       5.522  37.116  11.630  1.00 45.17           O
ATOM   1471  N   ASP A 626       9.885  34.337  15.967  1.00 20.86           N
ATOM   1472  CA  ASP A 626       9.939  34.198  17.413  1.00 26.20           C
ATOM   1473  C   ASP A 626      11.323  34.573  17.925  1.00 25.88           C
ATOM   1474  O   ASP A 626      12.328  34.017  17.473  1.00 24.67           O
ATOM   1475  CB  ASP A 626       9.603  32.761  17.810  1.00 23.47           C
ATOM   1476  CG  ASP A 626       9.322  32.611  19.292  1.00 24.70           C
ATOM   1477  OD1 ASP A 626       9.562  33.569  20.054  1.00 32.71           O
ATOM   1478  OD2 ASP A 626       8.869  31.521  19.689  1.00 35.87           O
ATOM   1479  N   ASP A 627      11.379  35.488  18.889  1.00 22.12           N
ATOM   1480  CA  ASP A 627      12.658  35.882  19.466  1.00 22.20           C
ATOM   1481  C   ASP A 627      12.929  35.193  20.803  1.00 26.61           C
ATOM   1482  O   ASP A 627      13.951  35.471  21.443  1.00 25.98           O
ATOM   1483  CB  ASP A 627      12.723  37.410  19.604  1.00 25.20           C
ATOM   1484  CG  ASP A 627      11.777  37.956  20.667  1.00 34.26           C
ATOM   1485  OD1 ASP A 627      10.758  37.303  20.990  1.00 26.93           O
ATOM   1486  OD2 ASP A 627      12.058  39.060  21.173  1.00 36.84           O
ATOM   1487  N   SER A 628      12.049  34.289  21.224  1.00 23.59           N
ATOM   1488  CA  SER A 628      12.260  33.504  22.430  1.00 21.58           C
ATOM   1489  C   SER A 628      12.998  32.200  22.163  1.00 21.61           C
ATOM   1490  O   SER A 628      13.392  31.527  23.125  1.00 22.18           O
ATOM   1491  CB  SER A 628      10.917  33.205  23.113  1.00 20.27           C
ATOM   1492  OG  SER A 628      10.210  32.163  22.459  1.00 25.03           O
ATOM   1493  N   VAL A 629      13.189  31.824  20.892  1.00 20.41           N
ATOM   1494  CA  VAL A 629      13.869  30.578  20.518  1.00 21.07           C
ATOM   1495  C   VAL A 629      14.852  30.911  19.400  1.00 22.89           C
ATOM   1496  O   VAL A 629      14.440  31.215  18.272  1.00 22.44           O
ATOM   1497  CB  VAL A 629      12.893  29.474  20.079  1.00 17.34           C
ATOM   1498  CG1 VAL A 629      13.653  28.187  19.733  1.00 19.28           C
ATOM   1499  CG2 VAL A 629      11.839  29.182  21.177  1.00 14.49           C
ATOM   1500  N   LEU A 630      16.142  30.887  19.721  1.00 21.23           N
ATOM   1501  CA  LEU A 630      17.206  31.127  18.752  1.00 19.94           C
ATOM   1502  C   LEU A 630      17.543  29.816  18.048  1.00 22.73           C
ATOM   1503  O   LEU A 630      17.916  28.838  18.705  1.00 21.18           O
ATOM   1504  CB  LEU A 630      18.439  31.690  19.460  1.00 21.14           C
ATOM   1505  CG  LEU A 630      19.766  31.693  18.695  1.00 20.62           C
ATOM   1506  CD1 LEU A 630      19.652  32.550  17.451  1.00 19.74           C
ATOM   1507  CD2 LEU A 630      20.918  32.186  19.591  1.00 20.62           C
ATOM   1508  N   TYR A 631      17.406  29.789  16.720  1.00 19.21           N
ATOM   1509  CA  TYR A 631      17.722  28.608  15.914  1.00 20.20           C
ATOM   1510  C   TYR A 631      19.034  28.855  15.179  1.00 21.51           C
ATOM   1511  O   TYR A 631      19.155  29.840  14.440  1.00 21.26           O
ATOM   1512  CB  TYR A 631      16.602  28.298  14.915  1.00 20.11           C
ATOM   1513  CG  TYR A 631      16.898  27.082  14.052  1.00 22.55           C
ATOM   1514  CD1 TYR A 631      17.034  25.818  14.628  1.00 24.07           C
ATOM   1515  CD2 TYR A 631      17.069  27.198  12.673  1.00 21.42           C
ATOM   1516  CE1 TYR A 631      17.313  24.701  13.855  1.00 21.89           C
ATOM   1517  CE2 TYR A 631      17.351  26.073  11.884  1.00 21.92           C
ATOM   1518  CZ  TYR A 631      17.475  24.830  12.488  1.00 21.38           C
ATOM   1519  OH  TYR A 631      17.753  23.703  11.741  1.00 18.34           O
ATOM   1520  N   ILE A 632      20.020  27.988  15.405  1.00 20.61           N
ATOM   1521  CA  ILE A 632      21.300  28.035  14.697  1.00 19.98           C
ATOM   1522  C   ILE A 632      21.498  26.680  14.026  1.00 22.44           C
ATOM   1523  O   ILE A 632      21.568  25.654  14.712  1.00 20.41           O
ATOM   1524  CB  ILE A 632      22.478  28.353  15.638  1.00 17.14           C
ATOM   1525  CG1 ILE A 632      22.265  29.696  16.354  1.00 18.88           C
ATOM   1526  CG2 ILE A 632      23.793  28.423  14.843  1.00 18.74           C
ATOM   1527  CD1 ILE A 632      23.373  30.028  17.374  1.00 15.27           C
ATOM   1528  N   SER A 633      21.599  26.671  12.694  1.00 21.70           N
ATOM   1529  CA  SER A 633      21.824  25.439  11.949  1.00 19.47           C
ATOM   1530  C   SER A 633      23.117  25.524  11.149  1.00 25.07           C
ATOM   1531  O   SER A 633      23.397  26.547  10.510  1.00 20.37           O
ATOM   1532  CB  SER A 633      20.647  25.143  11.011  1.00 19.35           C
ATOM   1533  OG  SER A 633      20.943  24.074  10.125  1.00 22.47           O
ATOM   1534  N   LEU A 634      23.906  24.448  11.192  1.00 16.92           N
ATOM   1535  CA  LEU A 634      25.005  24.243  10.256  1.00 20.43           C
ATOM   1536  C   LEU A 634      24.614  23.112   9.318  1.00 18.94           C
ATOM   1537  O   LEU A 634      24.064  22.100   9.759  1.00 20.38           O
ATOM   1538  CB  LEU A 634      26.317  23.908  10.977  1.00 20.62           C
ATOM   1539  CG  LEU A 634      26.785  24.778  12.152  1.00 23.10           C
ATOM   1540  CD1 LEU A 634      26.314  24.204  13.490  1.00 20.02           C
ATOM   1541  CD2 LEU A 634      28.306  24.924  12.146  1.00 22.61           C
ATOM   1542  N   HIS A 635      24.871  23.282   8.019  1.00 21.13           N
ATOM   1543  CA  HIS A 635      24.345  22.297   7.086  1.00 21.76           C
ATOM   1544  C   HIS A 635      25.086  22.377   5.757  1.00 20.63           C
ATOM   1545  O   HIS A 635      25.616  23.423   5.384  1.00 16.99           O
ATOM   1546  CB  HIS A 635      22.836  22.484   6.858  1.00 17.83           C
ATOM   1547  CG  HIS A 635      22.423  23.908   6.649  1.00 18.45           C
ATOM   1548  ND1 HIS A 635      21.964  24.710   7.674  1.00 20.04           N
ATOM   1549  CD2 HIS A 635      22.395  24.673   5.529  1.00 18.32           C
ATOM   1550  CE1 HIS A 635      21.676  25.909   7.194  1.00 23.44           C
ATOM   1551  NE2 HIS A 635      21.931  25.912   5.894  1.00 21.81           N
ATOM   1552  N   ARG A 636      25.113  21.250   5.056  1.00 21.08           N
ATOM   1553  CA  ARG A 636      25.594  21.229   3.682  1.00 20.62           C
ATOM   1554  C   ARG A 636      24.529  21.833   2.771  1.00 20.24           C
ATOM   1555  O   ARG A 636      23.356  21.446   2.831  1.00 21.70           O
ATOM   1556  CB  ARG A 636      25.929  19.795   3.254  1.00 18.92           C
ATOM   1557  CG  ARG A 636      26.628  19.761   1.897  1.00 23.48           C
ATOM   1558  CD  ARG A 636      27.157  18.380   1.557  1.00 23.45           C
ATOM   1559  NE  ARG A 636      28.000  18.440   0.366  1.00 25.00           N
ATOM   1560  CZ  ARG A 636      28.535  17.376  -0.227  1.00 27.63           C
ATOM   1561  NH1 ARG A 636      28.323  16.159   0.266  1.00 21.11           N
ATOM   1562  NH2 ARG A 636      29.290  17.531  -1.308  1.00 23.76           N
ATOM   1563  N   TYR A 637      24.927  22.803   1.948  1.00 18.80           N
ATOM   1564  CA  TYR A 637      23.972  23.565   1.154  1.00 20.09           C
ATOM   1565  C   TYR A 637      24.194  23.409  -0.345  1.00 24.53           C
ATOM   1566  O   TYR A 637      23.247  23.084  -1.075  1.00 21.31           O
ATOM   1567  CB  TYR A 637      24.036  25.052   1.577  1.00 20.86           C
ATOM   1568  CG  TYR A 637      23.081  25.982   0.841  1.00 23.92           C
ATOM   1569  CD1 TYR A 637      21.707  25.765   0.861  1.00 20.58           C
ATOM   1570  CD2 TYR A 637      23.562  27.085   0.131  1.00 24.33           C
ATOM   1571  CE1 TYR A 637      20.837  26.611   0.194  1.00 29.57           C
ATOM   1572  CE2 TYR A 637      22.693  27.949  -0.547  1.00 23.18           C
ATOM   1573  CZ  TYR A 637      21.337  27.704  -0.514  1.00 28.32           C
ATOM   1574  OH  TYR A 637      20.477  28.538  -1.182  1.00 26.19           O
ATOM   1575  N   GLU A 638      25.421  23.611  -0.822  1.00 23.39           N
ATOM   1576  CA  GLU A 638      25.766  23.552  -2.248  1.00 24.05           C
ATOM   1577  C   GLU A 638      24.769  24.339  -3.109  1.00 30.35           C
ATOM   1578  O   GLU A 638      24.134  23.804  -4.022  1.00 27.24           O
ATOM   1579  CB  GLU A 638      25.881  22.098  -2.733  1.00 28.02           C
ATOM   1580  CG  GLU A 638      26.625  21.148  -1.790  1.00 24.60           C
ATOM   1581  CD  GLU A 638      28.129  21.377  -1.778  1.00 27.75           C
ATOM   1582  OE1 GLU A 638      28.844  20.571  -1.148  1.00 27.89           O
ATOM   1583  OE2 GLU A 638      28.601  22.356  -2.401  1.00 32.22           O
ATOM   1584  N   ASP A 639      24.620  25.625  -2.782  1.00 24.67           N
ATOM   1585  C   ASP A 639      22.346  26.127  -3.649  1.00 32.08           C
ATOM   1586  O   ASP A 639      21.619  26.573  -4.540  1.00 35.91           O
ATOM   1587  CA AASP A 639      23.808  26.558  -3.562  0.50 30.99           C
ATOM   1588  CB AASP A 639      24.399  26.754  -4.975  0.50 32.03           C
ATOM   1589  CG AASP A 639      23.629  27.770  -5.815  0.50 28.48           C
ATOM   1590  OD1AASP A 639      23.240  28.830  -5.282  0.50 34.04           O
ATOM   1591  OD2AASP A 639      23.385  27.486  -7.007  0.50 33.75           O
ATOM   1592  CA BASP A 639      23.804  26.573  -3.534  0.50 30.98           C
ATOM   1593  CB BASP A 639      24.424  26.821  -4.913  0.50 32.03           C
ATOM   1594  CG BASP A 639      25.934  27.034  -4.836  0.50 30.62           C
ATOM   1595  OD1BASP A 639      26.389  27.756  -3.925  0.50 29.57           O
ATOM   1596  OD2BASP A 639      26.669  26.463  -5.668  0.50 34.19           O
ATOM   1597  N   GLY A 640      21.883  25.270  -2.747  1.00 32.05           N
ATOM   1598  CA  GLY A 640      20.507  24.838  -2.773  1.00 31.24           C
ATOM   1599  C   GLY A 640      20.255  23.524  -3.466  1.00 29.49           C
ATOM   1600  O   GLY A 640      19.101  23.245  -3.807  1.00 41.52           O
ATOM   1601  N   ALA A 641      21.287  22.702  -3.671  1.00 31.85           N
ATOM   1602  CA  ALA A 641      21.136  21.426  -4.350  1.00 29.95           C
ATOM   1603  C   ALA A 641      21.114  20.222  -3.413  1.00 34.92           C
ATOM   1604  O   ALA A 641      20.765  19.126  -3.859  1.00 41.42           O
ATOM   1605  CB  ALA A 641      22.261  21.245  -5.386  1.00 32.24           C
ATOM   1606  N   PHE A 642      21.459  20.397  -2.140  1.00 32.86           N
ATOM   1607  CA  PHE A 642      21.451  19.335  -1.139  1.00 27.43           C
ATOM   1608  C   PHE A 642      20.098  19.323  -0.427  1.00 25.91           C
ATOM   1609  O   PHE A 642      19.465  20.370  -0.264  1.00 24.65           O
ATOM   1610  CB  PHE A 642      22.589  19.582  -0.143  1.00 25.11           C
ATOM   1611  CG  PHE A 642      23.188  18.344   0.439  1.00 23.84           C
ATOM   1612  CD1 PHE A 642      24.045  17.545  -0.311  1.00 28.71           C
ATOM   1613  CD2 PHE A 642      22.911  17.977   1.740  1.00 28.75           C
ATOM   1614  CE1 PHE A 642      24.604  16.399   0.233  1.00 25.52           C
ATOM   1615  CE2 PHE A 642      23.471  16.838   2.293  1.00 20.74           C
ATOM   1616  CZ  PHE A 642      24.317  16.048   1.543  1.00 25.60           C
ATOM   1617  N   PHE A 643      19.645  18.136  -0.024  1.00 27.29           N
ATOM   1618  CA  PHE A 643      18.359  18.040   0.659  1.00 28.62           C
ATOM   1619  C   PHE A 643      18.351  18.970   1.875  1.00 22.94           C
ATOM   1620  O   PHE A 643      19.354  19.047   2.598  1.00 20.30           O
ATOM   1621  CB  PHE A 643      18.069  16.591   1.096  1.00 27.13           C
ATOM   1622  CG  PHE A 643      16.664  16.388   1.612  1.00 22.66           C
ATOM   1623  CD1 PHE A 643      15.617  16.153   0.733  1.00 25.74           C
ATOM   1624  CD2 PHE A 643      16.384  16.482   2.970  1.00 27.10           C
ATOM   1625  CE1 PHE A 643      14.319  16.009   1.193  1.00 24.55           C
ATOM   1626  CE2 PHE A 643      15.082  16.336   3.445  1.00 25.04           C
ATOM   1627  CZ  PHE A 643      14.047  16.099   2.554  1.00 25.17           C
ATOM   1628  N   PRO A 644      17.243  19.687   2.141  1.00 21.52           N
ATOM   1629  CA  PRO A 644      15.953  19.640   1.434  1.00 23.56           C
ATOM   1630  C   PRO A 644      15.778  20.569   0.222  1.00 27.60           C
ATOM   1631  O   PRO A 644      14.632  20.861  -0.129  1.00 25.53           O
ATOM   1632  CB  PRO A 644      14.949  20.012   2.535  1.00 25.26           C
ATOM   1633  CG  PRO A 644      15.713  20.855   3.460  1.00 22.81           C
ATOM   1634  CD  PRO A 644      17.139  20.407   3.428  1.00 20.73           C
ATOM   1635  N   ASN A 645      16.881  21.002  -0.400  1.00 22.50           N
ATOM   1636  CA  ASN A 645      16.867  21.567  -1.758  1.00 30.55           C
ATOM   1637  C   ASN A 645      16.142  22.908  -1.838  1.00 26.77           C
ATOM   1638  O   ASN A 645      15.411  23.176  -2.794  1.00 31.78           O
ATOM   1639  CB  ASN A 645      16.256  20.587  -2.761  1.00 26.26           C
ATOM   1640  CG  ASN A 645      16.900  19.243  -2.706  1.00 28.75           C
ATOM   1641  OD1 ASN A 645      18.074  19.094  -3.049  1.00 29.46           O
ATOM   1642  ND2 ASN A 645      16.149  18.249  -2.264  1.00 22.38           N
ATOM   1643  N   SER A 646      16.355  23.770  -0.858  1.00 24.46           N
ATOM   1644  CA  SER A 646      15.650  25.040  -0.847  1.00 27.44           C
ATOM   1645  C   SER A 646      16.609  26.147  -0.443  1.00 25.24           C
ATOM   1646  O   SER A 646      17.514  25.938   0.372  1.00 27.26           O
ATOM   1647  CB  SER A 646      14.442  24.994   0.101  1.00 24.22           C
ATOM   1648  OG  SER A 646      14.046  26.300   0.479  1.00 27.88           O
ATOM   1649  N   GLU A 647      16.403  27.334  -1.023  1.00 24.29           N
ATOM   1650  CA  GLU A 647      17.156  28.507  -0.609  1.00 27.34           C
ATOM   1651  C   GLU A 647      16.758  29.007   0.777  1.00 24.74           C
ATOM   1652  O   GLU A 647      17.389  29.946   1.269  1.00 20.55           O
ATOM   1653  CB  GLU A 647      16.990  29.629  -1.643  1.00 27.58           C
ATOM   1654  CG  GLU A 647      17.509  29.257  -3.030  1.00 28.53           C
ATOM   1655  CD  GLU A 647      17.543  30.444  -3.994  1.00 37.37           C
ATOM   1656  OE1 GLU A 647      18.055  31.518  -3.621  1.00 38.34           O
ATOM   1657  OE2 GLU A 647      17.041  30.301  -5.122  1.00 38.44           O
ATOM   1658  N   ASP A 648      15.745  28.407   1.416  1.00 26.55           N
ATOM   1659  CA  ASP A 648      15.427  28.725   2.809  1.00 28.40           C
ATOM   1660  C   ASP A 648      16.604  28.493   3.744  1.00 23.54           C
ATOM   1661  O   ASP A 648      16.641  29.074   4.833  1.00 26.03           O
ATOM   1662  CB  ASP A 648      14.252  27.880   3.307  1.00 26.41           C
ATOM   1663  CG  ASP A 648      12.976  28.145   2.546  1.00 31.10           C
ATOM   1664  OD1 ASP A 648      12.879  29.225   1.935  1.00 29.79           O
ATOM   1665  OD2 ASP A 648      12.072  27.275   2.571  1.00 31.80           O
ATOM   1666  N   ALA A 649      17.552  27.649   3.349  1.00 24.31           N
ATOM   1667  CA  ALA A 649      18.706  27.304   4.163  1.00 24.51           C
ATOM   1668  C   ALA A 649      19.868  28.272   4.006  1.00 22.94           C
ATOM   1669  O   ALA A 649      20.906  28.077   4.649  1.00 23.08           O
ATOM   1670  CB  ALA A 649      19.180  25.885   3.818  1.00 22.01           C
ATOM   1671  N   ASN A 650      19.732  29.307   3.181  1.00 21.90           N
ATOM   1672  CA  ASN A 650      20.872  30.176   2.949  1.00 27.41           C
ATOM   1673  C   ASN A 650      21.081  31.162   4.097  1.00 21.91           C
ATOM   1674  O   ASN A 650      20.165  31.476   4.868  1.00 23.41           O
ATOM   1675  CB  ASN A 650      20.713  30.937   1.639  1.00 23.79           C
ATOM   1676  CG  ASN A 650      22.012  31.085   0.919  1.00 28.71           C
ATOM   1677  OD1 ASN A 650      23.074  30.753   1.455  1.00 22.09           O
ATOM   1678  ND2 ASN A 650      21.947  31.572  -0.319  1.00 28.18           N
ATOM   1679  N   TYR A 651      22.322  31.660   4.190  1.00 22.16           N
ATOM   1680  CA  TYR A 651      22.728  32.537   5.286  1.00 22.22           C
ATOM   1681  C   TYR A 651      21.876  33.797   5.380  1.00 18.69           C
ATOM   1682  O   TYR A 651      21.816  34.398   6.455  1.00 27.92           O
ATOM   1683  CB  TYR A 651      24.205  32.938   5.143  1.00 20.26           C
ATOM   1684  CG  TYR A 651      24.486  33.745   3.886  1.00 21.63           C
ATOM   1685  CD1 TYR A 651      24.349  35.133   3.875  1.00 23.01           C
ATOM   1686  CD2 TYR A 651      24.887  33.113   2.705  1.00 21.72           C
ATOM   1687  CE1 TYR A 651      24.592  35.868   2.717  1.00 28.35           C
ATOM   1688  CE2 TYR A 651      25.131  33.843   1.542  1.00 25.41           C
ATOM   1689  CZ  TYR A 651      24.983  35.216   1.556  1.00 27.83           C
ATOM   1690  OH  TYR A 651      25.229  35.939   0.400  1.00 23.24           O
ATOM   1691  N   ASP A 652      21.230  34.222   4.293  1.00 25.41           N
ATOM   1692  CA  ASP A 652      20.500  35.487   4.325  1.00 24.06           C
ATOM   1693  C   ASP A 652      19.103  35.355   4.927  1.00 26.02           C
ATOM   1694  O   ASP A 652      18.403  36.361   5.056  1.00 23.11           O
ATOM   1695  CB  ASP A 652      20.419  36.097   2.917  1.00 27.20           C
ATOM   1696  CG  ASP A 652      19.591  35.264   1.953  1.00 31.66           C
ATOM   1697  OD1 ASP A 652      19.478  34.034   2.148  1.00 27.72           O
ATOM   1698  OD2 ASP A 652      19.070  35.843   0.975  1.00 38.30           O
ATOM   1699  N   LYS A 653      18.680  34.156   5.323  1.00 24.18           N
ATOM   1700  CA  LYS A 653      17.396  33.991   6.005  1.00 24.45           C
ATOM   1701  C   LYS A 653      17.656  34.176   7.500  1.00 26.20           C
ATOM   1702  O   LYS A 653      18.080  33.248   8.192  1.00 21.89           O
ATOM   1703  CB  LYS A 653      16.781  32.632   5.678  1.00 21.55           C
ATOM   1704  CG  LYS A 653      16.692  32.307   4.173  1.00 27.09           C
ATOM   1705  CD  LYS A 653      16.051  33.447   3.361  1.00 32.17           C
ATOM   1706  CE  LYS A 653      15.756  33.040   1.915  1.00 32.01           C
ATOM   1707  NZ  LYS A 653      16.971  32.848   1.047  1.00 32.84           N
ATOM   1708  N   VAL A 654      17.435  35.397   8.001  1.00 22.21           N
ATOM   1709  CA  VAL A 654      17.828  35.746   9.357  1.00 22.93           C
ATOM   1710  C   VAL A 654      16.646  35.820  10.317  1.00 21.35           C
ATOM   1711  O   VAL A 654      16.834  36.192  11.485  1.00 25.28           O
ATOM   1712  CB  VAL A 654      18.606  37.080   9.368  1.00 28.94           C
ATOM   1713  CG1 VAL A 654      19.842  36.984   8.468  1.00 25.33           C
ATOM   1714  CG2 VAL A 654      17.706  38.216   8.921  1.00 24.39           C
ATOM   1715  N   GLY A 655      15.444  35.483   9.872  1.00 22.11           N
ATOM   1716  CA  GLY A 655      14.248  35.631  10.678  1.00 23.90           C
ATOM   1717  C   GLY A 655      13.343  36.732  10.148  1.00 29.95           C
ATOM   1718  O   GLY A 655      13.696  37.493   9.245  1.00 24.53           O
ATOM   1719  N   LEU A 656      12.150  36.814  10.748  1.00 25.41           N
ATOM   1720  CA  LEU A 656      11.099  37.711  10.274  1.00 31.94           C
ATOM   1721  C   LEU A 656      10.482  38.488  11.430  1.00 30.34           C
ATOM   1722  O   LEU A 656      10.104  37.899  12.448  1.00 26.97           O
ATOM   1723  CB  LEU A 656      10.001  36.931   9.538  1.00 30.22           C
ATOM   1724  CG  LEU A 656      10.370  36.261   8.212  1.00 33.73           C
ATOM   1725  CD1 LEU A 656       9.121  35.676   7.568  1.00 37.36           C
ATOM   1726  CD2 LEU A 656      11.072  37.227   7.251  1.00 31.99           C
ATOM   1727  N   GLY A 657      10.351  39.801  11.262  1.00 27.09           N
ATOM   1728  CA  GLY A 657       9.653  40.587  12.275  1.00 24.30           C
ATOM   1729  C   GLY A 657      10.438  40.647  13.573  1.00 26.78           C
ATOM   1730  O   GLY A 657      11.643  40.932  13.589  1.00 29.21           O
ATOM   1731  N   LYS A 658       9.750  40.379  14.687  1.00 25.88           N
ATOM   1732  CA  LYS A 658      10.430  40.344  15.976  1.00 30.50           C
ATOM   1733  C   LYS A 658      11.553  39.316  16.007  1.00 27.27           C
ATOM   1734  O   LYS A 658      12.484  39.456  16.809  1.00 32.80           O
ATOM   1735  CB  LYS A 658       9.427  40.053  17.099  1.00 31.07           C
ATOM   1736  CG  LYS A 658       8.439  41.183  17.342  1.00 40.07           C
ATOM   1737  N   GLY A 659      11.495  38.295  15.156  1.00 24.72           N
ATOM   1738  CA  GLY A 659      12.508  37.262  15.140  1.00 22.22           C
ATOM   1739  C   GLY A 659      13.682  37.543  14.229  1.00 26.47           C
ATOM   1740  O   GLY A 659      14.468  36.628  13.946  1.00 20.84           O
ATOM   1741  N   ARG A 660      13.812  38.780  13.745  1.00 24.40           N
ATOM   1742  CA  ARG A 660      14.963  39.161  12.940  1.00 22.43           C
ATOM   1743  C   ARG A 660      16.234  39.084  13.775  1.00 21.98           C
ATOM   1744  O   ARG A 660      16.325  39.686  14.850  1.00 21.72           O
ATOM   1745  CB  ARG A 660      14.774  40.577  12.369  1.00 25.74           C
ATOM   1746  CG  ARG A 660      13.919  40.612  11.098  1.00 31.19           C
ATOM   1747  CD  ARG A 660      13.995  41.946  10.318  1.00 38.61           C
ATOM   1748  NE  ARG A 660      15.205  42.094   9.499  1.00 31.22           N
ATOM   1749  CZ  ARG A 660      15.413  41.482   8.333  1.00 41.32           C
ATOM   1750  NH1 ARG A 660      14.499  40.651   7.834  1.00 32.08           N
ATOM   1751  NH2 ARG A 660      16.544  41.689   7.668  1.00 40.09           N
ATOM   1752  N   GLY A 661      17.225  38.354  13.264  1.00 18.95           N
ATOM   1753  CA  GLY A 661      18.432  38.038  13.995  1.00 22.27           C
ATOM   1754  C   GLY A 661      18.408  36.699  14.716  1.00 22.08           C
ATOM   1755  O   GLY A 661      19.473  36.201  15.102  1.00 20.73           O
ATOM   1756  N   TYR A 662      17.230  36.102  14.901  1.00 21.01           N
ATOM   1757  CA  TYR A 662      17.079  34.928  15.755  1.00 20.71           C
ATOM   1758  C   TYR A 662      17.015  33.630  14.955  1.00 20.67           C
ATOM   1759  O   TYR A 662      16.551  32.601  15.466  1.00 21.99           O
ATOM   1760  CB  TYR A 662      15.853  35.090  16.658  1.00 24.30           C
ATOM   1761  CG  TYR A 662      16.056  36.189  17.695  1.00 24.97           C
ATOM   1762  CD1 TYR A 662      16.680  35.917  18.910  1.00 22.78           C
ATOM   1763  CD2 TYR A 662      15.669  37.507  17.434  1.00 26.23           C
ATOM   1764  CE1 TYR A 662      16.891  36.917  19.853  1.00 26.70           C
ATOM   1765  CE2 TYR A 662      15.876  38.512  18.372  1.00 27.96           C
ATOM   1766  CZ  TYR A 662      16.485  38.207  19.581  1.00 30.26           C
ATOM   1767  OH  TYR A 662      16.694  39.195  20.521  1.00 35.87           O
ATOM   1768  N   ASN A 663      17.496  33.660  13.717  1.00 19.16           N
ATOM   1769  CA  ASN A 663      17.627  32.485  12.869  1.00 19.46           C
ATOM   1770  C   ASN A 663      18.972  32.585  12.170  1.00 22.11           C
ATOM   1771  O   ASN A 663      19.205  33.522  11.398  1.00 24.57           O
ATOM   1772  CB  ASN A 663      16.495  32.401  11.842  1.00 18.31           C
ATOM   1773  CG  ASN A 663      16.491  31.074  11.099  1.00 22.20           C
ATOM   1774  OD1 ASN A 663      15.951  30.101  11.601  1.00 24.15           O
ATOM   1775  ND2 ASN A 663      17.089  31.035   9.895  1.00 20.99           N
ATOM   1776  N   VAL A 664      19.858  31.645  12.445  1.00 19.54           N
ATOM   1777  CA  VAL A 664      21.241  31.727  11.987  1.00 22.37           C
ATOM   1778  C   VAL A 664      21.512  30.478  11.157  1.00 23.23           C
ATOM   1779  O   VAL A 664      21.669  29.389  11.718  1.00 17.73           O
ATOM   1780  CB  VAL A 664      22.223  31.849  13.160  1.00 20.31           C
ATOM   1781  CG1 VAL A 664      23.660  31.995  12.656  1.00 22.15           C
ATOM   1782  CG2 VAL A 664      21.818  33.012  14.078  1.00 17.48           C
ATOM   1783  N   ASN A 665      21.553  30.623   9.822  1.00 19.72           N
ATOM   1784  CA  ASN A 665      21.903  29.528   8.915  1.00 20.54           C
ATOM   1785  C   ASN A 665      23.368  29.650   8.520  1.00 21.91           C
ATOM   1786  O   ASN A 665      23.806  30.713   8.059  1.00 22.72           O
ATOM   1787  CB  ASN A 665      21.043  29.536   7.645  1.00 17.18           C
ATOM   1788  CG  ASN A 665      19.625  29.061   7.887  1.00 23.37           C
ATOM   1789  OD1 ASN A 665      19.362  28.318   8.822  1.00 23.90           O
ATOM   1790  ND2 ASN A 665      18.700  29.493   7.035  1.00 22.53           N
ATOM   1791  N   ILE A 666      24.118  28.571   8.706  1.00 21.55           N
ATOM   1792  CA  ILE A 666      25.526  28.518   8.324  1.00 22.90           C
ATOM   1793  C   ILE A 666      25.653  27.480   7.211  1.00 23.49           C
ATOM   1794  O   ILE A 666      25.805  26.274   7.489  1.00 23.40           O
ATOM   1795  CB  ILE A 666      26.418  28.203   9.539  1.00 22.31           C
ATOM   1796  CG1 ILE A 666      26.152  29.215  10.669  1.00 18.58           C
ATOM   1797  CG2 ILE A 666      27.884  28.188   9.136  1.00 19.84           C
ATOM   1798  CD1 ILE A 666      26.865  28.906  11.991  1.00 22.15           C
ATOM   1799  N   PRO A 667      25.544  27.895   5.944  1.00 22.01           N
ATOM   1800  CA  PRO A 667      25.534  26.946   4.822  1.00 22.16           C
ATOM   1801  C   PRO A 667      26.919  26.654   4.268  1.00 25.29           C
ATOM   1802  O   PRO A 667      27.733  27.553   4.051  1.00 21.29           O
ATOM   1803  CB  PRO A 667      24.677  27.671   3.772  1.00 19.74           C
ATOM   1804  CG  PRO A 667      24.933  29.134   4.040  1.00 22.51           C
ATOM   1805  CD  PRO A 667      25.172  29.265   5.528  1.00 23.80           C
ATOM   1806  N   TRP A 668      27.186  25.365   4.029  1.00 18.21           N
ATOM   1807  CA  TRP A 668      28.454  24.932   3.460  1.00 18.94           C
ATOM   1808  C   TRP A 668      28.306  24.728   1.956  1.00 25.30           C
ATOM   1809  O   TRP A 668      27.348  24.093   1.495  1.00 23.62           O
ATOM   1810  CB  TRP A 668      28.952  23.633   4.100  1.00 20.91           C
ATOM   1811  CG  TRP A 668      29.101  23.666   5.608  1.00 22.46           C
ATOM   1812  CD1 TRP A 668      28.428  22.893   6.512  1.00 24.11           C
ATOM   1813  CD2 TRP A 668      29.998  24.489   6.370  1.00 22.28           C
ATOM   1814  NE1 TRP A 668      28.837  23.194   7.794  1.00 22.94           N
ATOM   1815  CE2 TRP A 668      29.799  24.171   7.736  1.00 27.55           C
ATOM   1816  CE3 TRP A 668      30.926  25.488   6.035  1.00 19.57           C
ATOM   1817  CZ2 TRP A 668      30.510  24.801   8.766  1.00 20.96           C
ATOM   1818  CZ3 TRP A 668      31.636  26.104   7.054  1.00 26.34           C
ATOM   1819  CH2 TRP A 668      31.421  25.759   8.408  1.00 24.08           C
ATOM   1820  N   ASN A 669      29.276  25.235   1.203  1.00 25.66           N
ATOM   1821  CA  ASN A 669      29.377  25.004  -0.233  1.00 25.77           C
ATOM   1822  C   ASN A 669      30.770  24.478  -0.547  1.00 26.92           C
ATOM   1823  O   ASN A 669      31.749  24.880   0.090  1.00 29.88           O
ATOM   1824  CB  ASN A 669      29.106  26.291  -1.033  1.00 20.04           C
ATOM   1825  CG  ASN A 669      27.756  26.905  -0.719  1.00 24.24           C
ATOM   1826  OD1 ASN A 669      26.711  26.353  -1.055  1.00 26.07           O
ATOM   1827  ND2 ASN A 669      27.774  28.062  -0.077  1.00 24.16           N
ATOM   1828  N   GLY A 670      30.857  23.573  -1.518  1.00 30.63           N
ATOM   1829  CA  GLY A 670      32.149  23.140  -2.018  1.00 32.72           C
ATOM   1830  C   GLY A 670      32.770  21.937  -1.333  1.00 33.90           C
ATOM   1831  O   GLY A 670      33.907  22.012  -0.859  1.00 40.40           O
ATOM   1832  N   GLY A 671      32.035  20.825  -1.273  1.00 34.79           N
ATOM   1833  CA  GLY A 671      32.617  19.551  -0.892  1.00 32.84           C
ATOM   1834  C   GLY A 671      32.771  19.335   0.606  1.00 28.82           C
ATOM   1835  O   GLY A 671      32.127  19.969   1.432  1.00 28.72           O
ATOM   1836  N   LYS A 672      33.680  18.422   0.941  1.00 33.05           N
ATOM   1837  CA  LYS A 672      33.743  17.854   2.281  1.00 34.14           C
ATOM   1838  C   LYS A 672      34.247  18.870   3.299  1.00 34.42           C
ATOM   1839  O   LYS A 672      35.162  19.653   3.019  1.00 32.23           O
ATOM   1840  CB  LYS A 672      34.648  16.623   2.283  1.00 27.07           C
ATOM   1841  N   MET A 673      33.623  18.857   4.481  1.00 28.21           N
ATOM   1842  CA  MET A 673      34.014  19.664   5.633  1.00 26.76           C
ATOM   1843  C   MET A 673      34.220  18.745   6.833  1.00 28.28           C
ATOM   1844  O   MET A 673      33.704  17.623   6.875  1.00 24.76           O
ATOM   1845  CB  MET A 673      32.958  20.725   5.978  1.00 29.36           C
ATOM   1846  CG  MET A 673      32.525  21.590   4.804  1.00 26.63           C
ATOM   1847  SD  MET A 673      33.799  22.747   4.293  1.00 29.52           S
ATOM   1848  CE  MET A 673      33.036  23.391   2.811  1.00 28.75           C
ATOM   1849  N   GLY A 674      34.966  19.225   7.819  1.00 26.01           N
ATOM   1850  CA  GLY A 674      35.286  18.427   8.989  1.00 24.07           C
ATOM   1851  C   GLY A 674      35.454  19.238  10.260  1.00 24.77           C
ATOM   1852  O   GLY A 674      34.917  20.347  10.390  1.00 23.08           O
ATOM   1853  N   ASP A 675      36.209  18.668  11.203  1.00 22.37           N
ATOM   1854  CA  ASP A 675      36.497  19.315  12.482  1.00 23.93           C
ATOM   1855  C   ASP A 675      36.994  20.756  12.352  1.00 22.09           C
ATOM   1856  O   ASP A 675      36.491  21.612  13.092  1.00 24.06           O
ATOM   1857  CB  ASP A 675      37.505  18.470  13.277  1.00 25.49           C
ATOM   1858  CG  ASP A 675      36.920  17.132  13.793  1.00 25.25           C
ATOM   1859  OD1 ASP A 675      35.753  16.784  13.502  1.00 20.29           O
ATOM   1860  OD2 ASP A 675      37.654  16.429  14.516  1.00 24.59           O
ATOM   1861  N   PRO A 676      37.954  21.101  11.467  1.00 26.72           N
ATOM   1862  CA  PRO A 676      38.427  22.504  11.442  1.00 22.91           C
ATOM   1863  C   PRO A 676      37.343  23.505  11.087  1.00 25.58           C
ATOM   1864  O   PRO A 676      37.289  24.604  11.665  1.00 22.25           O
ATOM   1865  CB  PRO A 676      39.542  22.483  10.385  1.00 28.54           C
ATOM   1866  CG  PRO A 676      39.954  21.045  10.286  1.00 29.60           C
ATOM   1867  CD  PRO A 676      38.705  20.266  10.507  1.00 28.75           C
ATOM   1868  N   GLU A 677      36.467  23.148  10.151  1.00 20.64           N
ATOM   1869  CA  GLU A 677      35.401  24.055   9.751  1.00 22.22           C
ATOM   1870  C   GLU A 677      34.360  24.193  10.851  1.00 22.84           C
ATOM   1871  O   GLU A 677      33.881  25.298  11.126  1.00 20.06           O
ATOM   1872  CB  GLU A 677      34.757  23.564   8.454  1.00 20.82           C
ATOM   1873  CG  GLU A 677      35.648  23.686   7.219  1.00 25.59           C
ATOM   1874  CD  GLU A 677      36.828  22.728   7.205  1.00 28.98           C
ATOM   1875  OE1 GLU A 677      36.697  21.594   7.715  1.00 26.52           O
ATOM   1876  OE2 GLU A 677      37.891  23.111   6.672  1.00 25.33           O
ATOM   1877  N   TYR A 678      34.002  23.083  11.502  1.00 23.40           N
ATOM   1878  CA  TYR A 678      32.991  23.159  12.548  1.00 18.52           C
ATOM   1879  C   TYR A 678      33.534  23.872  13.781  1.00 21.89           C
ATOM   1880  O   TYR A 678      32.806  24.639  14.422  1.00 20.71           O
ATOM   1881  CB  TYR A 678      32.461  21.752  12.866  1.00 22.23           C
ATOM   1882  CG  TYR A 678      31.380  21.352  11.881  1.00 22.50           C
ATOM   1883  CD1 TYR A 678      31.698  21.058  10.557  1.00 21.88           C
ATOM   1884  CD2 TYR A 678      30.038  21.330  12.254  1.00 20.65           C
ATOM   1885  CE1 TYR A 678      30.713  20.729   9.635  1.00 18.65           C
ATOM   1886  CE2 TYR A 678      29.046  21.003  11.340  1.00 25.83           C
ATOM   1887  CZ  TYR A 678      29.391  20.706  10.027  1.00 23.03           C
ATOM   1888  OH  TYR A 678      28.415  20.400   9.106  1.00 17.83           O
ATOM   1889  N   MET A 679      34.821  23.683  14.097  1.00 21.18           N
ATOM   1890  CA  MET A 679      35.419  24.397  15.227  1.00 25.27           C
ATOM   1891  C   MET A 679      35.519  25.895  14.950  1.00 29.42           C
ATOM   1892  O   MET A 679      35.296  26.719  15.849  1.00 25.80           O
ATOM   1893  CB  MET A 679      36.799  23.823  15.547  1.00 21.97           C
ATOM   1894  CG  MET A 679      36.775  22.388  16.057  1.00 27.30           C
ATOM   1895  SD  MET A 679      35.852  22.260  17.602  1.00 39.68           S
ATOM   1896  CE  MET A 679      37.062  22.899  18.768  1.00 38.90           C
ATOM   1897  N   ALA A 680      35.852  26.269  13.709  1.00 19.79           N
ATOM   1898  CA  ALA A 680      35.905  27.680  13.357  1.00 19.84           C
ATOM   1899  C   ALA A 680      34.519  28.309  13.390  1.00 21.21           C
ATOM   1900  O   ALA A 680      34.361  29.454  13.832  1.00 24.39           O
ATOM   1901  CB  ALA A 680      36.542  27.852  11.972  1.00 18.75           C
ATOM   1902  N   ALA A 681      33.504  27.586  12.911  1.00 19.08           N
ATOM   1903  CA  ALA A 681      32.155  28.136  12.915  1.00 22.03           C
ATOM   1904  C   ALA A 681      31.660  28.373  14.345  1.00 21.72           C
ATOM   1905  O   ALA A 681      31.010  29.386  14.626  1.00 22.28           O
ATOM   1906  CB  ALA A 681      31.209  27.206  12.155  1.00 18.56           C
ATOM   1907  N   PHE A 682      31.960  27.446  15.260  1.00 25.12           N
ATOM   1908  CA  PHE A 682      31.587  27.637  16.661  1.00 27.21           C
ATOM   1909  C   PHE A 682      32.337  28.817  17.276  1.00 26.75           C
ATOM   1910  O   PHE A 682      31.775  29.562  18.086  1.00 21.14           O
ATOM   1911  CB  PHE A 682      31.862  26.358  17.458  1.00 23.82           C
ATOM   1912  CG  PHE A 682      30.657  25.480  17.646  1.00 24.11           C
ATOM   1913  CD1 PHE A 682      29.975  24.962  16.548  1.00 23.89           C
ATOM   1914  CD2 PHE A 682      30.212  25.152  18.927  1.00 26.39           C
ATOM   1915  CE1 PHE A 682      28.861  24.129  16.722  1.00 20.92           C
ATOM   1916  CE2 PHE A 682      29.103  24.326  19.109  1.00 24.25           C
ATOM   1917  CZ  PHE A 682      28.421  23.821  18.008  1.00 20.97           C
ATOM   1918  N   HIS A 683      33.604  29.003  16.893  1.00 22.99           N
ATOM   1919  CA  HIS A 683      34.415  30.065  17.476  1.00 28.07           C
ATOM   1920  C   HIS A 683      33.958  31.446  17.012  1.00 26.97           C
ATOM   1921  O   HIS A 683      33.860  32.372  17.824  1.00 23.73           O
ATOM   1922  CB  HIS A 683      35.889  29.848  17.132  1.00 27.86           C
ATOM   1923  CG  HIS A 683      36.801  30.897  17.691  1.00 34.61           C
ATOM   1924  ND1 HIS A 683      37.204  31.999  16.967  1.00 36.56           N
ATOM   1925  CD2 HIS A 683      37.387  31.011  18.906  1.00 31.15           C
ATOM   1926  CE1 HIS A 683      37.998  32.746  17.713  1.00 28.53           C
ATOM   1927  NE2 HIS A 683      38.129  32.165  18.893  1.00 31.50           N
ATOM   1928  N   HIS A 684      33.664  31.605  15.719  1.00 27.48           N
ATOM   1929  CA  HIS A 684      33.319  32.914  15.179  1.00 25.88           C
ATOM   1930  C   HIS A 684      31.840  33.242  15.290  1.00 22.97           C
ATOM   1931  O   HIS A 684      31.488  34.421  15.420  1.00 21.69           O
ATOM   1932  CB  HIS A 684      33.744  33.013  13.710  1.00 27.65           C
ATOM   1933  CG  HIS A 684      35.226  33.003  13.515  1.00 28.02           C
ATOM   1934  ND1 HIS A 684      36.029  34.068  13.864  1.00 26.07           N
ATOM   1935  CD2 HIS A 684      36.052  32.056  13.012  1.00 25.07           C
ATOM   1936  CE1 HIS A 684      37.287  33.776  13.591  1.00 29.15           C
ATOM   1937  NE2 HIS A 684      37.329  32.561  13.071  1.00 32.82           N
ATOM   1938  N   LEU A 685      30.965  32.241  15.252  1.00 20.57           N
ATOM   1939  CA  LEU A 685      29.533  32.489  15.135  1.00 18.40           C
ATOM   1940  C   LEU A 685      28.727  31.853  16.262  1.00 21.30           C
ATOM   1941  O   LEU A 685      28.044  32.573  16.997  1.00 18.71           O
ATOM   1942  CB  LEU A 685      29.028  31.983  13.782  1.00 17.89           C
ATOM   1943  CG  LEU A 685      29.406  32.797  12.550  1.00 20.42           C
ATOM   1944  CD1 LEU A 685      29.276  31.946  11.302  1.00 15.89           C
ATOM   1945  CD2 LEU A 685      28.522  34.024  12.462  1.00 22.72           C
ATOM   1946  N   VAL A 686      28.754  30.522  16.401  1.00 23.98           N
ATOM   1947  CA  VAL A 686      27.761  29.856  17.241  1.00 23.55           C
ATOM   1948  C   VAL A 686      27.864  30.338  18.686  1.00 19.57           C
ATOM   1949  O   VAL A 686      26.867  30.750  19.288  1.00 22.20           O
ATOM   1950  CB  VAL A 686      27.900  28.328  17.140  1.00 22.03           C
ATOM   1951  CG1 VAL A 686      26.818  27.669  17.989  1.00 18.14           C
ATOM   1952  CG2 VAL A 686      27.794  27.868  15.689  1.00 21.02           C
ATOM   1953  N   MET A 687      29.077  30.322  19.255  1.00 21.36           N
ATOM   1954  CA  MET A 687      29.252  30.622  20.679  1.00 19.75           C
ATOM   1955  C   MET A 687      29.131  32.117  20.987  1.00 23.60           C
ATOM   1956  O   MET A 687      28.551  32.477  22.025  1.00 20.63           O
ATOM   1957  CB  MET A 687      30.595  30.091  21.198  1.00 13.86           C
ATOM   1958  CG  MET A 687      30.719  28.561  21.170  1.00 20.95           C
ATOM   1959  SD  MET A 687      29.380  27.746  22.060  1.00 24.36           S
ATOM   1960  CE  MET A 687      29.693  28.423  23.686  1.00 22.71           C
ATOM   1961  N   PRO A 688      29.670  33.023  20.157  1.00 25.01           N
ATOM   1962  CA  PRO A 688      29.423  34.455  20.433  1.00 19.05           C
ATOM   1963  C   PRO A 688      27.953  34.832  20.371  1.00 21.73           C
ATOM   1964  O   PRO A 688      27.467  35.535  21.264  1.00 22.60           O
ATOM   1965  CB  PRO A 688      30.259  35.166  19.360  1.00 20.35           C
ATOM   1966  CG  PRO A 688      31.357  34.220  19.065  1.00 29.53           C
ATOM   1967  CD  PRO A 688      30.723  32.850  19.137  1.00 23.33           C
ATOM   1968  N   ILE A 689      27.219  34.388  19.347  1.00 17.49           N
ATOM   1969  CA  ILE A 689      25.790  34.694  19.295  1.00 16.98           C
ATOM   1970  C   ILE A 689      25.055  34.064  20.478  1.00 20.81           C
ATOM   1971  O   ILE A 689      24.195  34.702  21.105  1.00 20.14           O
ATOM   1972  CB  ILE A 689      25.189  34.245  17.953  1.00 22.19           C
ATOM   1973  CG1 ILE A 689      25.765  35.099  16.806  1.00 20.18           C
ATOM   1974  CG2 ILE A 689      23.663  34.309  18.020  1.00 18.09           C
ATOM   1975  CD1 ILE A 689      25.338  34.686  15.409  1.00 24.24           C
ATOM   1976  N   ALA A 690      25.369  32.798  20.797  1.00 17.70           N
ATOM   1977  CA  ALA A 690      24.724  32.143  21.939  1.00 18.09           C
ATOM   1978  C   ALA A 690      25.019  32.873  23.250  1.00 24.35           C
ATOM   1979  O   ALA A 690      24.123  33.053  24.088  1.00 21.88           O
ATOM   1980  CB  ALA A 690      25.159  30.675  22.013  1.00 16.55           C
ATOM   1981  N   ARG A 691      26.263  33.306  23.457  1.00 22.42           N
ATOM   1982  CA  ARG A 691      26.565  34.017  24.695  1.00 23.35           C
ATOM   1983  C   ARG A 691      25.749  35.305  24.802  1.00 25.80           C
ATOM   1984  O   ARG A 691      25.210  35.616  25.871  1.00 22.71           O
ATOM   1985  CB  ARG A 691      28.059  34.306  24.797  1.00 22.77           C
ATOM   1986  CG  ARG A 691      28.873  33.112  25.242  1.00 27.54           C
ATOM   1987  CD  ARG A 691      30.305  33.512  25.567  1.00 35.13           C
ATOM   1988  NE  ARG A 691      31.103  33.731  24.364  1.00 34.19           N
ATOM   1989  CZ  ARG A 691      31.837  32.791  23.770  1.00 34.04           C
ATOM   1990  NH1 ARG A 691      32.533  33.079  22.672  1.00 25.56           N
ATOM   1991  NH2 ARG A 691      31.877  31.564  24.274  1.00 29.27           N
ATOM   1992  N   GLU A 692      25.604  36.042  23.690  1.00 22.99           N
ATOM   1993  CA  GLU A 692      24.815  37.277  23.709  1.00 22.02           C
ATOM   1994  C   GLU A 692      23.322  36.996  23.885  1.00 22.90           C
ATOM   1995  O   GLU A 692      22.610  37.790  24.515  1.00 22.79           O
ATOM   1996  CB  GLU A 692      25.074  38.091  22.429  1.00 24.23           C
ATOM   1997  CG  GLU A 692      24.539  39.537  22.463  1.00 21.08           C
ATOM   1998  CD  GLU A 692      24.991  40.386  21.252  1.00 29.11           C
ATOM   1999  OE1 GLU A 692      25.937  39.991  20.546  1.00 24.59           O
ATOM   2000  OE2 GLU A 692      24.403  41.458  21.001  1.00 29.28           O
ATOM   2001  N   PHE A 693      22.835  35.873  23.347  1.00 20.34           N
ATOM   2002  CA  PHE A 693      21.443  35.478  23.548  1.00 24.34           C
ATOM   2003  C   PHE A 693      21.185  35.035  24.988  1.00 25.81           C
ATOM   2004  O   PHE A 693      20.075  35.224  25.510  1.00 23.92           O
ATOM   2005  CB  PHE A 693      21.098  34.362  22.554  1.00 27.96           C
ATOM   2006  CG  PHE A 693      19.696  33.819  22.678  1.00 20.40           C
ATOM   2007  CD1 PHE A 693      18.604  34.581  22.293  1.00 25.97           C
ATOM   2008  CD2 PHE A 693      19.479  32.523  23.131  1.00 21.47           C
ATOM   2009  CE1 PHE A 693      17.319  34.066  22.379  1.00 25.46           C
ATOM   2010  CE2 PHE A 693      18.196  32.007  23.222  1.00 20.50           C
ATOM   2011  CZ  PHE A 693      17.120  32.768  22.841  1.00 21.11           C
ATOM   2012  N   ALA A 694      22.191  34.447  25.639  1.00 24.64           N
ATOM   2013  CA  ALA A 694      22.112  33.958  27.014  1.00 23.73           C
ATOM   2014  C   ALA A 694      20.946  32.987  27.227  1.00 21.77           C
ATOM   2015  O   ALA A 694      20.050  33.259  28.039  1.00 24.35           O
ATOM   2016  CB  ALA A 694      22.003  35.141  27.983  1.00 25.02           C
ATOM   2017  N   PRO A 695      20.922  31.847  26.538  1.00 23.00           N
ATOM   2018  CA  PRO A 695      19.796  30.916  26.701  1.00 21.26           C
ATOM   2019  C   PRO A 695      19.717  30.381  28.118  1.00 23.43           C
ATOM   2020  O   PRO A 695      20.718  30.306  28.834  1.00 21.77           O
ATOM   2021  CB  PRO A 695      20.117  29.791  25.709  1.00 21.61           C
ATOM   2022  CG  PRO A 695      21.605  29.817  25.607  1.00 22.97           C
ATOM   2023  CD  PRO A 695      21.965  31.292  25.661  1.00 20.96           C
ATOM   2024  N   GLU A 696      18.500  30.018  28.523  1.00 21.75           N
ATOM   2025  CA  GLU A 696      18.309  29.301  29.772  1.00 20.85           C
ATOM   2026  C   GLU A 696      18.262  27.786  29.573  1.00 22.85           C
ATOM   2027  O   GLU A 696      18.500  27.035  30.529  1.00 21.66           O
ATOM   2028  CB  GLU A 696      17.033  29.794  30.459  1.00 17.88           C
ATOM   2029  CG  GLU A 696      17.064  31.319  30.783  1.00 18.57           C
ATOM   2030  CD  GLU A 696      15.694  31.853  31.098  1.00 21.12           C
ATOM   2031  OE1 GLU A 696      14.974  32.231  30.155  1.00 20.41           O
ATOM   2032  OE2 GLU A 696      15.319  31.869  32.293  1.00 23.26           O
ATOM   2033  N   LEU A 697      17.980  27.323  28.354  1.00 20.30           N
ATOM   2034  CA  LEU A 697      17.993  25.905  28.021  1.00 22.18           C
ATOM   2035  C   LEU A 697      18.579  25.738  26.623  1.00 23.00           C
ATOM   2036  O   LEU A 697      18.254  26.517  25.723  1.00 21.01           O
ATOM   2037  CB  LEU A 697      16.578  25.312  28.083  1.00 20.42           C
ATOM   2038  CG  LEU A 697      16.409  23.891  27.542  1.00 24.98           C
ATOM   2039  CD1 LEU A 697      17.094  22.894  28.465  1.00 17.31           C
ATOM   2040  CD2 LEU A 697      14.937  23.548  27.340  1.00 23.05           C
ATOM   2041  N   VAL A 698      19.438  24.731  26.439  1.00 21.10           N
ATOM   2042  CA  VAL A 698      20.070  24.452  25.143  1.00 20.83           C
ATOM   2043  C   VAL A 698      19.600  23.081  24.671  1.00 22.03           C
ATOM   2044  O   VAL A 698      19.781  22.086  25.380  1.00 18.76           O
ATOM   2045  CB  VAL A 698      21.607  24.502  25.223  1.00 15.32           C
ATOM   2046  CG1 VAL A 698      22.242  24.008  23.904  1.00 17.83           C
ATOM   2047  CG2 VAL A 698      22.086  25.900  25.554  1.00 19.30           C
ATOM   2048  N   LEU A 699      18.972  23.039  23.494  1.00 18.12           N
ATOM   2049  CA  LEU A 699      18.597  21.805  22.815  1.00 19.01           C
ATOM   2050  C   LEU A 699      19.516  21.616  21.613  1.00 19.73           C
ATOM   2051  O   LEU A 699      19.700  22.546  20.821  1.00 20.39           O
ATOM   2052  CB  LEU A 699      17.142  21.854  22.338  1.00 20.40           C
ATOM   2053  CG  LEU A 699      16.024  22.216  23.317  1.00 21.13           C
ATOM   2054  CD1 LEU A 699      14.691  22.248  22.574  1.00 19.04           C
ATOM   2055  CD2 LEU A 699      15.990  21.194  24.447  1.00 19.42           C
ATOM   2056  N   VAL A 700      20.104  20.433  21.477  1.00 19.12           N
ATOM   2057  CA  VAL A 700      20.898  20.108  20.297  1.00 20.40           C
ATOM   2058  C   VAL A 700      20.073  19.178  19.424  1.00 20.66           C
ATOM   2059  O   VAL A 700      19.699  18.081  19.856  1.00 17.95           O
ATOM   2060  CB  VAL A 700      22.245  19.467  20.660  1.00 19.19           C
ATOM   2061  CG1 VAL A 700      23.105  19.303  19.404  1.00 23.10           C
ATOM   2062  CG2 VAL A 700      22.949  20.303  21.721  1.00 18.60           C
ATOM   2063  N   SER A 701      19.745  19.638  18.215  1.00 16.51           N
ATOM   2064  CA  SER A 701      19.223  18.760  17.168  1.00 15.86           C
ATOM   2065  C   SER A 701      20.434  18.040  16.594  1.00 18.96           C
ATOM   2066  O   SER A 701      21.089  18.506  15.654  1.00 20.66           O
ATOM   2067  CB  SER A 701      18.459  19.548  16.107  1.00 21.97           C
ATOM   2068  OG  SER A 701      17.076  19.629  16.411  1.00 22.19           O
ATOM   2069  N   ALA A 702      20.752  16.897  17.188  1.00 18.62           N
ATOM   2070  CA  ALA A 702      22.059  16.273  17.022  1.00 22.42           C
ATOM   2071  C   ALA A 702      21.963  15.090  16.056  1.00 21.22           C
ATOM   2072  O   ALA A 702      21.982  13.914  16.442  1.00 21.83           O
ATOM   2073  CB  ALA A 702      22.618  15.855  18.380  1.00 21.56           C
ATOM   2074  N   GLY A 703      21.846  15.431  14.775  1.00 22.34           N
ATOM   2075  CA  GLY A 703      22.127  14.458  13.739  1.00 19.97           C
ATOM   2076  C   GLY A 703      23.600  14.100  13.738  1.00 22.29           C
ATOM   2077  O   GLY A 703      24.455  14.891  14.125  1.00 26.35           O
ATOM   2078  N   PHE A 704      23.914  12.879  13.323  1.00 20.08           N
ATOM   2079  CA  PHE A 704      25.318  12.513  13.201  1.00 22.79           C
ATOM   2080  C   PHE A 704      25.666  12.119  11.769  1.00 20.01           C
ATOM   2081  O   PHE A 704      26.564  11.307  11.535  1.00 24.58           O
ATOM   2082  CB  PHE A 704      25.670  11.424  14.208  1.00 18.75           C
ATOM   2083  CG  PHE A 704      25.601  11.910  15.644  1.00 26.57           C
ATOM   2084  CD1 PHE A 704      26.630  12.674  16.178  1.00 20.95           C
ATOM   2085  CD2 PHE A 704      24.492  11.640  16.434  1.00 22.02           C
ATOM   2086  CE1 PHE A 704      26.569  13.129  17.479  1.00 22.00           C
ATOM   2087  CE2 PHE A 704      24.423  12.106  17.745  1.00 23.63           C
ATOM   2088  CZ  PHE A 704      25.461  12.850  18.261  1.00 23.12           C
ATOM   2089  N   ASP A 705      24.968  12.716  10.801  1.00 20.05           N
ATOM   2090  CA  ASP A 705      25.202  12.447   9.388  1.00 22.75           C
ATOM   2091  C   ASP A 705      26.272  13.351   8.787  1.00 25.23           C
ATOM   2092  O   ASP A 705      26.591  13.209   7.602  1.00 19.65           O
ATOM   2093  CB  ASP A 705      23.893  12.574   8.594  1.00 18.21           C
ATOM   2094  CG  ASP A 705      23.009  13.705   9.081  1.00 21.83           C
ATOM   2095  OD1 ASP A 705      23.420  14.472   9.983  1.00 22.41           O
ATOM   2096  OD2 ASP A 705      21.871  13.792   8.578  1.00 24.29           O
ATOM   2097  N   ALA A 706      26.833  14.275   9.571  1.00 23.24           N
ATOM   2098  CA  ALA A 706      28.066  14.932   9.164  1.00 25.56           C
ATOM   2099  C   ALA A 706      29.303  14.142   9.571  1.00 24.08           C
ATOM   2100  O   ALA A 706      30.421  14.618   9.349  1.00 18.44           O
ATOM   2101  CB  ALA A 706      28.129  16.349   9.740  1.00 18.98           C
ATOM   2102  N   ALA A 707      29.124  12.948  10.140  1.00 19.26           N
ATOM   2103  CA  ALA A 707      30.230  12.157  10.651  1.00 19.60           C
ATOM   2104  C   ALA A 707      31.006  11.459   9.538  1.00 24.72           C
ATOM   2105  O   ALA A 707      30.451  11.050   8.509  1.00 17.47           O
ATOM   2106  CB  ALA A 707      29.729  11.095  11.635  1.00 18.78           C
ATOM   2107  N   ARG A 708      32.306  11.318   9.774  1.00 20.92           N
ATOM   2108  CA  ARG A 708      33.147  10.467   8.952  1.00 25.14           C
ATOM   2109  C   ARG A 708      32.480   9.113   8.768  1.00 27.17           C
ATOM   2110  O   ARG A 708      32.075   8.472   9.742  1.00 24.42           O
ATOM   2111  CB  ARG A 708      34.513  10.307   9.621  1.00 28.68           C
ATOM   2112  CG  ARG A 708      35.592   9.756   8.721  1.00 36.77           C
ATOM   2113  CD  ARG A 708      36.577   8.912   9.508  1.00 41.11           C
ATOM   2114  NE  ARG A 708      37.099   9.581  10.702  1.00 51.35           N
ATOM   2115  CZ  ARG A 708      36.845   9.200  11.955  1.00 47.25           C
ATOM   2116  NH1 ARG A 708      36.062   8.155  12.198  1.00 50.15           N
ATOM   2117  NH2 ARG A 708      37.379   9.861  12.970  1.00 34.66           N
ATOM   2118  N   GLY A 709      32.314   8.714   7.511  1.00 21.30           N
ATOM   2119  CA  GLY A 709      31.742   7.431   7.166  1.00 27.52           C
ATOM   2120  C   GLY A 709      30.288   7.460   6.752  1.00 27.15           C
ATOM   2121  O   GLY A 709      29.745   6.405   6.410  1.00 25.26           O
ATOM   2122  N   ASP A 710      29.633   8.620   6.767  1.00 20.17           N
ATOM   2123  CA  ASP A 710      28.219   8.668   6.415  1.00 21.99           C
ATOM   2124  C   ASP A 710      28.053   9.012   4.941  1.00 22.15           C
ATOM   2125  O   ASP A 710      28.483  10.092   4.516  1.00 29.85           O
ATOM   2126  CB  ASP A 710      27.472   9.682   7.270  1.00 22.48           C
ATOM   2127  CG  ASP A 710      25.958   9.486   7.212  1.00 26.31           C
ATOM   2128  OD1 ASP A 710      25.385   9.503   6.107  1.00 29.00           O
ATOM   2129  OD2 ASP A 710      25.336   9.280   8.270  1.00 19.70           O
ATOM   2130  N   PRO A 711      27.412   8.155   4.143  1.00 30.48           N
ATOM   2131  CA  PRO A 711      27.236   8.470   2.718  1.00 30.21           C
ATOM   2132  C   PRO A 711      26.211   9.553   2.460  1.00 31.04           C
ATOM   2133  O   PRO A 711      26.277  10.215   1.415  1.00 31.52           O
ATOM   2134  CB  PRO A 711      26.791   7.129   2.121  1.00 32.63           C
ATOM   2135  CG  PRO A 711      26.113   6.442   3.242  1.00 30.43           C
ATOM   2136  CD  PRO A 711      26.852   6.840   4.495  1.00 31.12           C
ATOM   2137  N   LEU A 712      25.270   9.767   3.375  1.00 27.37           N
ATOM   2138  CA  LEU A 712      24.227  10.755   3.146  1.00 25.19           C
ATOM   2139  C   LEU A 712      24.703  12.176   3.401  1.00 28.78           C
ATOM   2140  O   LEU A 712      24.035  13.117   2.966  1.00 31.09           O
ATOM   2141  CB  LEU A 712      23.007  10.446   4.024  1.00 33.81           C
ATOM   2142  CG  LEU A 712      22.101   9.334   3.487  1.00 32.89           C
ATOM   2143  CD1 LEU A 712      22.677   7.962   3.810  1.00 30.14           C
ATOM   2144  CD2 LEU A 712      20.697   9.440   4.047  1.00 32.53           C
ATOM   2145  N   GLY A 713      25.834  12.349   4.082  1.00 23.53           N
ATOM   2146  CA  GLY A 713      26.344  13.668   4.394  1.00 21.05           C
ATOM   2147  C   GLY A 713      27.633  14.001   3.675  1.00 25.92           C
ATOM   2148  O   GLY A 713      27.833  15.142   3.240  1.00 24.55           O
ATOM   2149  N   GLY A 714      28.508  13.010   3.532  1.00 22.89           N
ATOM   2150  CA  GLY A 714      29.764  13.204   2.836  1.00 22.91           C
ATOM   2151  C   GLY A 714      30.768  14.091   3.538  1.00 27.29           C
ATOM   2152  O   GLY A 714      31.679  14.602   2.883  1.00 22.38           O
ATOM   2153  N   PHE A 715      30.632  14.290   4.852  1.00 23.34           N
ATOM   2154  CA  PHE A 715      31.547  15.102   5.653  1.00 22.31           C
ATOM   2155  C   PHE A 715      32.412  14.194   6.519  1.00 20.60           C
ATOM   2156  O   PHE A 715      32.267  12.969   6.507  1.00 25.76           O
ATOM   2157  CB  PHE A 715      30.778  16.113   6.517  1.00 23.49           C
ATOM   2158  CG  PHE A 715      30.370  17.369   5.781  1.00 22.36           C
ATOM   2159  CD1 PHE A 715      30.656  17.528   4.424  1.00 27.51           C
ATOM   2160  CD2 PHE A 715      29.716  18.397   6.445  1.00 30.12           C
ATOM   2161  CE1 PHE A 715      30.280  18.680   3.747  1.00 26.18           C
ATOM   2162  CE2 PHE A 715      29.346  19.571   5.769  1.00 27.20           C
ATOM   2163  CZ  PHE A 715      29.625  19.702   4.418  1.00 24.05           C
ATOM   2164  N   GLN A 716      33.315  14.788   7.298  1.00 23.06           N
ATOM   2165  CA  GLN A 716      34.194  13.954   8.115  1.00 26.71           C
ATOM   2166  C   GLN A 716      34.418  14.536   9.508  1.00 24.75           C
ATOM   2167  O   GLN A 716      35.533  14.498  10.046  1.00 23.55           O
ATOM   2168  CB  GLN A 716      35.528  13.704   7.420  1.00 27.76           C
ATOM   2169  CG  GLN A 716      36.303  14.925   7.026  1.00 30.73           C
ATOM   2170  CD  GLN A 716      37.532  14.549   6.235  1.00 33.45           C
ATOM   2171  OE1 GLN A 716      37.590  13.466   5.659  1.00 44.76           O
ATOM   2172  NE2 GLN A 716      38.521  15.434   6.203  1.00 44.32           N
ATOM   2173  N   VAL A 717      33.352  15.027  10.145  1.00 24.47           N
ATOM   2174  CA  VAL A 717      33.447  15.372  11.560  1.00 22.05           C
ATOM   2175  C   VAL A 717      33.716  14.097  12.345  1.00 22.69           C
ATOM   2176  O   VAL A 717      33.074  13.065  12.115  1.00 23.23           O
ATOM   2177  CB  VAL A 717      32.166  16.075  12.033  1.00 21.01           C
ATOM   2178  CG1 VAL A 717      32.283  16.486  13.515  1.00 19.01           C
ATOM   2179  CG2 VAL A 717      31.864  17.288  11.165  1.00 21.40           C
ATOM   2180  N   THR A 718      34.696  14.157  13.273  1.00 22.89           N
ATOM   2181  CA  THR A 718      35.165  13.012  14.040  1.00 23.11           C
ATOM   2182  C   THR A 718      34.435  12.916  15.377  1.00 25.88           C
ATOM   2183  O   THR A 718      33.830  13.890  15.841  1.00 18.90           O
ATOM   2184  CB  THR A 718      36.672  13.123  14.278  1.00 24.12           C
ATOM   2185  OG1 THR A 718      36.924  14.069  15.314  1.00 24.32           O
ATOM   2186  CG2 THR A 718      37.387  13.586  13.018  1.00 23.72           C
ATOM   2187  N   PRO A 719      34.457  11.746  16.027  1.00 25.90           N
ATOM   2188  CA  PRO A 719      33.863  11.677  17.375  1.00 27.59           C
ATOM   2189  C   PRO A 719      34.500  12.656  18.339  1.00 23.70           C
ATOM   2190  O   PRO A 719      33.800  13.217  19.184  1.00 21.31           O
ATOM   2191  CB  PRO A 719      34.090  10.218  17.800  1.00 24.80           C
ATOM   2192  CG  PRO A 719      34.197   9.450  16.483  1.00 21.42           C
ATOM   2193  CD  PRO A 719      34.892  10.423  15.539  1.00 23.47           C
ATOM   2194  N   GLU A 720      35.811  12.893  18.224  1.00 24.55           N
ATOM   2195  CA  GLU A 720      36.455  13.920  19.040  1.00 27.33           C
ATOM   2196  C   GLU A 720      35.928  15.310  18.688  1.00 26.37           C
ATOM   2197  O   GLU A 720      35.752  16.160  19.572  1.00 23.87           O
ATOM   2198  CB  GLU A 720      37.973  13.854  18.863  1.00 24.78           C
ATOM   2199  CG  GLU A 720      38.619  12.556  19.369  1.00 32.92           C
ATOM   2200  CD  GLU A 720      38.379  11.316  18.479  1.00 31.22           C
ATOM   2201  OE1 GLU A 720      38.591  10.204  18.992  1.00 29.47           O
ATOM   2202  OE2 GLU A 720      37.978  11.428  17.292  1.00 27.34           O
ATOM   2203  N   GLY A 721      35.673  15.559  17.398  1.00 23.30           N
ATOM   2204  CA  GLY A 721      35.032  16.805  17.004  1.00 19.72           C
ATOM   2205  C   GLY A 721      33.696  17.028  17.693  1.00 25.03           C
ATOM   2206  O   GLY A 721      33.420  18.118  18.201  1.00 22.50           O
ATOM   2207  N   TYR A 722      32.843  16.001  17.715  1.00 19.74           N
ATOM   2208  CA  TYR A 722      31.540  16.146  18.364  1.00 25.38           C
ATOM   2209  C   TYR A 722      31.690  16.351  19.871  1.00 25.23           C
ATOM   2210  O   TYR A 722      30.919  17.106  20.484  1.00 24.84           O
ATOM   2211  CB  TYR A 722      30.668  14.929  18.082  1.00 20.05           C
ATOM   2212  CG  TYR A 722      30.085  14.888  16.690  1.00 25.09           C
ATOM   2213  CD1 TYR A 722      29.040  15.727  16.324  1.00 21.67           C
ATOM   2214  CD2 TYR A 722      30.584  14.001  15.735  1.00 21.94           C
ATOM   2215  CE1 TYR A 722      28.504  15.681  15.039  1.00 18.55           C
ATOM   2216  CE2 TYR A 722      30.054  13.944  14.469  1.00 19.56           C
ATOM   2217  CZ  TYR A 722      29.018  14.782  14.119  1.00 24.02           C
ATOM   2218  OH  TYR A 722      28.498  14.726  12.841  1.00 23.78           O
ATOM   2219  N   ALA A 723      32.687  15.702  20.480  1.00 21.52           N
ATOM   2220  CA  ALA A 723      32.975  15.943  21.891  1.00 23.13           C
ATOM   2221  C   ALA A 723      33.279  17.415  22.152  1.00 23.29           C
ATOM   2222  O   ALA A 723      32.782  17.995  23.125  1.00 21.76           O
ATOM   2223  CB  ALA A 723      34.143  15.075  22.347  1.00 25.11           C
ATOM   2224  N   HIS A 724      34.087  18.040  21.290  1.00 23.57           N
ATOM   2225  CA  HIS A 724      34.426  19.443  21.509  1.00 22.64           C
ATOM   2226  C   HIS A 724      33.218  20.338  21.312  1.00 19.14           C
ATOM   2227  O   HIS A 724      33.006  21.267  22.095  1.00 22.17           O
ATOM   2228  CB  HIS A 724      35.588  19.859  20.607  1.00 24.59           C
ATOM   2229  CG  HIS A 724      36.917  19.467  21.168  1.00 34.38           C
ATOM   2230  ND1 HIS A 724      37.725  20.347  21.854  1.00 33.66           N
ATOM   2231  CD2 HIS A 724      37.539  18.264  21.224  1.00 31.50           C
ATOM   2232  CE1 HIS A 724      38.806  19.713  22.273  1.00 38.25           C
ATOM   2233  NE2 HIS A 724      38.719  18.449  21.900  1.00 33.72           N
ATOM   2234  N   LEU A 725      32.394  20.054  20.301  1.00 18.51           N
ATOM   2235  CA  LEU A 725      31.165  20.827  20.116  1.00 23.11           C
ATOM   2236  C   LEU A 725      30.273  20.748  21.351  1.00 20.14           C
ATOM   2237  O   LEU A 725      29.730  21.763  21.807  1.00 19.67           O
ATOM   2238  CB  LEU A 725      30.410  20.335  18.872  1.00 22.25           C
ATOM   2239  CG  LEU A 725      31.135  20.465  17.516  1.00 22.57           C
ATOM   2240  CD1 LEU A 725      30.159  20.343  16.332  1.00 20.05           C
ATOM   2241  CD2 LEU A 725      31.936  21.765  17.428  1.00 19.92           C
ATOM   2242  N   THR A 726      30.110  19.553  21.907  1.00 21.23           N
ATOM   2243  CA  THR A 726      29.313  19.404  23.121  1.00 19.78           C
ATOM   2244  C   THR A 726      29.919  20.183  24.283  1.00 18.53           C
ATOM   2245  O   THR A 726      29.211  20.900  24.998  1.00 20.56           O
ATOM   2246  CB  THR A 726      29.182  17.927  23.474  1.00 19.57           C
ATOM   2247  OG1 THR A 726      28.614  17.234  22.360  1.00 19.84           O
ATOM   2248  CG2 THR A 726      28.291  17.762  24.725  1.00 19.29           C
ATOM   2249  N   HIS A 727      31.238  20.074  24.468  1.00 19.63           N
ATOM   2250  CA  HIS A 727      31.895  20.711  25.605  1.00 22.13           C
ATOM   2251  C   HIS A 727      31.765  22.232  25.548  1.00 26.61           C
ATOM   2252  O   HIS A 727      31.612  22.890  26.585  1.00 18.51           O
ATOM   2253  CB  HIS A 727      33.359  20.275  25.652  1.00 21.90           C
ATOM   2254  CG  HIS A 727      34.127  20.836  26.809  1.00 23.28           C
ATOM   2255  ND1 HIS A 727      34.298  20.154  27.996  1.00 32.64           N
ATOM   2256  CD2 HIS A 727      34.773  22.016  26.957  1.00 20.24           C
ATOM   2257  CE1 HIS A 727      35.019  20.890  28.823  1.00 24.05           C
ATOM   2258  NE2 HIS A 727      35.323  22.024  28.214  1.00 27.21           N
ATOM   2259  N   GLN A 728      31.815  22.814  24.342  1.00 20.77           N
ATOM   2260  CA  GLN A 728      31.583  24.248  24.219  1.00 19.88           C
ATOM   2261  C   GLN A 728      30.149  24.608  24.595  1.00 27.01           C
ATOM   2262  O   GLN A 728      29.921  25.591  25.312  1.00 23.60           O
ATOM   2263  CB  GLN A 728      31.916  24.719  22.802  1.00 20.48           C
ATOM   2264  CG  GLN A 728      33.399  24.762  22.545  1.00 19.57           C
ATOM   2265  CD  GLN A 728      33.740  25.172  21.118  1.00 33.59           C
ATOM   2266  OE1 GLN A 728      33.262  26.194  20.617  1.00 33.87           O
ATOM   2267  NE2 GLN A 728      34.570  24.369  20.455  1.00 37.96           N
ATOM   2268  N   LEU A 729      29.170  23.816  24.149  1.00 19.35           N
ATOM   2269  CA  LEU A 729      27.785  24.154  24.450  1.00 16.34           C
ATOM   2270  C   LEU A 729      27.493  24.070  25.946  1.00 22.84           C
ATOM   2271  O   LEU A 729      26.592  24.762  26.434  1.00 21.34           O
ATOM   2272  CB  LEU A 729      26.836  23.255  23.658  1.00 20.76           C
ATOM   2273  CG  LEU A 729      26.701  23.536  22.162  1.00 22.53           C
ATOM   2274  CD1 LEU A 729      25.621  22.660  21.580  1.00 27.26           C
ATOM   2275  CD2 LEU A 729      26.399  25.016  21.898  1.00 22.17           C
ATOM   2276  N   MET A 730      28.240  23.241  26.690  1.00 22.22           N
ATOM   2277  CA  MET A 730      28.020  23.093  28.129  1.00 21.38           C
ATOM   2278  C   MET A 730      28.397  24.343  28.919  1.00 24.23           C
ATOM   2279  O   MET A 730      28.030  24.445  30.098  1.00 25.03           O
ATOM   2280  CB  MET A 730      28.801  21.892  28.662  1.00 20.20           C
ATOM   2281  CG  MET A 730      28.234  20.545  28.209  1.00 19.16           C
ATOM   2282  SD  MET A 730      29.360  19.152  28.509  1.00 23.07           S
ATOM   2283  CE  MET A 730      29.606  19.311  30.288  1.00 23.70           C
ATOM   2284  N   SER A 731      29.119  25.288  28.316  1.00 18.97           N
ATOM   2285  CA  SER A 731      29.399  26.549  28.991  1.00 18.36           C
ATOM   2286  C   SER A 731      28.210  27.500  28.979  1.00 22.11           C
ATOM   2287  O   SER A 731      28.307  28.587  29.561  1.00 20.41           O
ATOM   2288  CB  SER A 731      30.612  27.241  28.356  1.00 21.61           C
ATOM   2289  OG  SER A 731      30.331  27.610  27.022  1.00 21.40           O
ATOM   2290  N   LEU A 732      27.105  27.129  28.335  1.00 19.38           N
ATOM   2291  CA  LEU A 732      25.904  27.950  28.236  1.00 20.09           C
ATOM   2292  C   LEU A 732      24.814  27.430  29.168  1.00 20.99           C
ATOM   2293  O   LEU A 732      24.811  26.266  29.552  1.00 19.86           O
ATOM   2294  CB  LEU A 732      25.366  27.956  26.803  1.00 14.91           C
ATOM   2295  CG  LEU A 732      26.348  28.338  25.701  1.00 14.55           C
ATOM   2296  CD1 LEU A 732      25.782  27.841  24.383  1.00 15.99           C
ATOM   2297  CD2 LEU A 732      26.532  29.866  25.716  1.00 17.66           C
ATOM   2298  N   ALA A 733      23.880  28.322  29.518  1.00 23.02           N
ATOM   2299  CA  ALA A 733      22.617  27.967  30.171  1.00 21.59           C
ATOM   2300  C   ALA A 733      22.819  27.186  31.467  1.00 22.15           C
ATOM   2301  O   ALA A 733      22.012  26.315  31.806  1.00 23.15           O
ATOM   2302  CB  ALA A 733      21.708  27.187  29.215  1.00 25.50           C
ATOM   2303  N   ALA A 734      23.887  27.503  32.206  1.00 21.69           N
ATOM   2304  CA  ALA A 734      24.235  26.816  33.451  1.00 25.43           C
ATOM   2305  C   ALA A 734      24.373  25.314  33.227  1.00 30.40           C
ATOM   2306  O   ALA A 734      24.165  24.517  34.140  1.00 26.45           O
ATOM   2307  CB  ALA A 734      23.220  27.112  34.566  1.00 28.50           C
ATOM   2308  N   GLY A 735      24.722  24.925  32.002  1.00 22.16           N
ATOM   2309  CA  GLY A 735      24.897  23.535  31.656  1.00 22.78           C
ATOM   2310  C   GLY A 735      23.641  22.793  31.264  1.00 20.33           C
ATOM   2311  O   GLY A 735      23.708  21.574  31.053  1.00 22.65           O
ATOM   2312  N   ARG A 736      22.502  23.480  31.167  1.00 21.05           N
ATOM   2313  CA  ARG A 736      21.241  22.829  30.833  1.00 21.84           C
ATOM   2314  C   ARG A 736      21.198  22.463  29.356  1.00 20.35           C
ATOM   2315  O   ARG A 736      20.660  23.218  28.539  1.00 19.79           O
ATOM   2316  CB  ARG A 736      20.049  23.729  31.190  1.00 23.45           C
ATOM   2317  CG  ARG A 736      19.911  24.052  32.679  1.00 24.95           C
ATOM   2318  CD  ARG A 736      18.665  24.917  32.959  1.00 27.81           C
ATOM   2319  NE  ARG A 736      18.724  25.560  34.272  1.00 30.49           N
ATOM   2320  CZ  ARG A 736      19.096  26.824  34.465  1.00 29.04           C
ATOM   2321  NH1 ARG A 736      19.429  27.592  33.429  1.00 28.69           N
ATOM   2322  NH2 ARG A 736      19.128  27.329  35.692  1.00 29.42           N
ATOM   2323  N   VAL A 737      21.745  21.300  29.005  1.00 20.94           N
ATOM   2324  CA  VAL A 737      21.854  20.870  27.617  1.00 20.81           C
ATOM   2325  C   VAL A 737      21.134  19.538  27.437  1.00 19.60           C
ATOM   2326  O   VAL A 737      21.395  18.581  28.174  1.00 18.84           O
ATOM   2327  CB  VAL A 737      23.324  20.740  27.177  1.00 21.98           C
ATOM   2328  CG1 VAL A 737      23.376  20.239  25.745  1.00 20.49           C
ATOM   2329  CG2 VAL A 737      24.034  22.076  27.295  1.00 21.31           C
ATOM   2330  N   LEU A 738      20.256  19.464  26.438  1.00 20.84           N
ATOM   2331  CA  LEU A 738      19.608  18.213  26.053  1.00 16.82           C
ATOM   2332  C   LEU A 738      20.008  17.877  24.617  1.00 19.43           C
ATOM   2333  O   LEU A 738      19.779  18.677  23.706  1.00 19.91           O
ATOM   2334  CB  LEU A 738      18.089  18.320  26.184  1.00 21.02           C
ATOM   2335  CG  LEU A 738      17.198  17.315  25.448  1.00 19.57           C
ATOM   2336  CD1 LEU A 738      17.453  15.891  25.918  1.00 19.24           C
ATOM   2337  CD2 LEU A 738      15.731  17.701  25.659  1.00 24.22           C
ATOM   2338  N   ILE A 739      20.598  16.701  24.420  1.00 21.16           N
ATOM   2339  CA  ILE A 739      21.100  16.266  23.114  1.00 20.64           C
ATOM   2340  C   ILE A 739      20.084  15.312  22.504  1.00 22.64           C
ATOM   2341  O   ILE A 739      19.828  14.241  23.059  1.00 22.82           O
ATOM   2342  CB  ILE A 739      22.478  15.600  23.241  1.00 21.02           C
ATOM   2343  CG1 ILE A 739      23.487  16.599  23.798  1.00 24.32           C
ATOM   2344  CG2 ILE A 739      22.956  15.087  21.878  1.00 13.52           C
ATOM   2345  CD1 ILE A 739      24.912  16.119  23.753  1.00 27.76           C
ATOM   2346  N   ILE A 740      19.505  15.688  21.367  1.00 20.57           N
ATOM   2347  CA  ILE A 740      18.403  14.948  20.750  1.00 18.05           C
ATOM   2348  C   ILE A 740      18.880  14.354  19.430  1.00 21.22           C
ATOM   2349  O   ILE A 740      19.276  15.092  18.515  1.00 15.81           O
ATOM   2350  CB  ILE A 740      17.178  15.848  20.518  1.00 21.59           C
ATOM   2351  CG1 ILE A 740      16.686  16.464  21.832  1.00 19.42           C
ATOM   2352  CG2 ILE A 740      16.055  15.068  19.835  1.00 21.41           C
ATOM   2353  CD1 ILE A 740      15.492  17.402  21.636  1.00 20.90           C
ATOM   2354  N   LEU A 741      18.801  13.026  19.306  1.00 20.41           N
ATOM   2355  CA  LEU A 741      19.199  12.392  18.055  1.00 16.96           C
ATOM   2356  C   LEU A 741      18.279  12.820  16.916  1.00 18.68           C
ATOM   2357  O   LEU A 741      17.051  12.809  17.045  1.00 22.47           O
ATOM   2358  CB  LEU A 741      19.184  10.862  18.181  1.00 18.94           C
ATOM   2359  CG  LEU A 741      19.582  10.114  16.903  1.00 18.51           C
ATOM   2360  CD1 LEU A 741      21.045  10.353  16.577  1.00 17.93           C
ATOM   2361  CD2 LEU A 741      19.281   8.605  17.013  1.00 17.94           C
ATOM   2362  N   GLU A 742      18.881  13.196  15.798  1.00 17.15           N
ATOM   2363  CA  GLU A 742      18.143  13.399  14.558  1.00 17.56           C
ATOM   2364  C   GLU A 742      18.600  12.349  13.545  1.00 15.77           C
ATOM   2365  O   GLU A 742      18.348  11.154  13.741  1.00 18.66           O
ATOM   2366  CB  GLU A 742      18.348  14.831  14.051  1.00 18.96           C
ATOM   2367  CG  GLU A 742      17.886  15.916  15.046  1.00 18.70           C
ATOM   2368  CD  GLU A 742      16.397  16.236  14.936  1.00 21.32           C
ATOM   2369  OE1 GLU A 742      15.950  17.260  15.509  1.00 22.66           O
ATOM   2370  OE2 GLU A 742      15.668  15.466  14.278  1.00 25.43           O
ATOM   2371  N   GLY A 743      19.299  12.762  12.480  1.00 23.73           N
ATOM   2372  CA  GLY A 743      19.837  11.835  11.496  1.00 19.45           C
ATOM   2373  C   GLY A 743      21.171  11.232  11.898  1.00 20.47           C
ATOM   2374  O   GLY A 743      21.592  11.284  13.057  1.00 21.34           O
ATOM   2375  N   GLY A 744      21.853  10.648  10.914  1.00 22.10           N
ATOM   2376  CA  GLY A 744      23.051   9.876  11.184  1.00 19.44           C
ATOM   2377  C   GLY A 744      22.846   8.403  10.852  1.00 26.09           C
ATOM   2378  O   GLY A 744      22.087   7.708  11.532  1.00 25.72           O
ATOM   2379  N   TYR A 745      23.528   7.903   9.818  1.00 24.37           N
ATOM   2380  CA  TYR A 745      23.141   6.638   9.200  1.00 27.51           C
ATOM   2381  C   TYR A 745      24.242   5.591   9.096  1.00 25.64           C
ATOM   2382  O   TYR A 745      23.939   4.447   8.732  1.00 25.36           O
ATOM   2383  CB  TYR A 745      22.543   6.908   7.808  1.00 23.50           C
ATOM   2384  CG  TYR A 745      21.446   7.941   7.908  1.00 21.66           C
ATOM   2385  CD1 TYR A 745      20.190   7.588   8.401  1.00 28.19           C
ATOM   2386  CD2 TYR A 745      21.673   9.276   7.578  1.00 24.35           C
ATOM   2387  CE1 TYR A 745      19.181   8.515   8.531  1.00 27.05           C
ATOM   2388  CE2 TYR A 745      20.662  10.225   7.718  1.00 25.44           C
ATOM   2389  CZ  TYR A 745      19.420   9.836   8.190  1.00 25.99           C
ATOM   2390  OH  TYR A 745      18.404  10.744   8.325  1.00 28.50           O
ATOM   2391  N   ASN A 746      25.492   5.921   9.413  1.00 23.63           N
ATOM   2392  CA  ASN A 746      26.534   4.912   9.576  1.00 21.34           C
ATOM   2393  C   ASN A 746      26.464   4.409  11.012  1.00 20.95           C
ATOM   2394  O   ASN A 746      26.770   5.156  11.943  1.00 20.90           O
ATOM   2395  CB  ASN A 746      27.911   5.490   9.267  1.00 21.52           C
ATOM   2396  CG  ASN A 746      29.031   4.469   9.430  1.00 27.24           C
ATOM   2397  OD1 ASN A 746      29.201   3.872  10.496  1.00 23.60           O
ATOM   2398  ND2 ASN A 746      29.820   4.283   8.371  1.00 22.60           N
ATOM   2399  N   LEU A 747      26.112   3.129  11.188  1.00 18.36           N
ATOM   2400  CA  LEU A 747      25.778   2.627  12.520  1.00 19.52           C
ATOM   2401  C   LEU A 747      26.957   2.748  13.481  1.00 19.96           C
ATOM   2402  O   LEU A 747      26.780   3.129  14.640  1.00 24.87           O
ATOM   2403  CB  LEU A 747      25.298   1.171  12.433  1.00 23.60           C
ATOM   2404  CG  LEU A 747      23.953   1.005  11.711  1.00 24.16           C
ATOM   2405  CD1 LEU A 747      23.536  -0.458  11.596  1.00 21.03           C
ATOM   2406  CD2 LEU A 747      22.865   1.817  12.419  1.00 17.26           C
ATOM   2407  N   THR A 748      28.166   2.438  13.019  1.00 19.48           N
ATOM   2408  CA  THR A 748      29.340   2.558  13.879  1.00 18.47           C
ATOM   2409  C   THR A 748      29.685   4.020  14.157  1.00 21.80           C
ATOM   2410  O   THR A 748      30.115   4.357  15.265  1.00 20.33           O
ATOM   2411  CB  THR A 748      30.533   1.847  13.239  1.00 27.45           C
ATOM   2412  OG1 THR A 748      30.226   0.456  13.064  1.00 22.85           O
ATOM   2413  CG2 THR A 748      31.779   1.988  14.109  1.00 29.49           C
ATOM   2414  N   SER A 749      29.508   4.894  13.156  1.00 24.53           N
ATOM   2415  CA  SER A 749      29.896   6.299  13.297  1.00 25.27           C
ATOM   2416  C   SER A 749      28.990   7.022  14.285  1.00 21.78           C
ATOM   2417  O   SER A 749      29.469   7.766  15.148  1.00 24.40           O
ATOM   2418  CB  SER A 749      29.857   7.003  11.929  1.00 22.21           C
ATOM   2419  OG  SER A 749      30.903   6.565  11.062  1.00 24.76           O
ATOM   2420  N   ILE A 750      27.677   6.808  14.183  1.00 20.78           N
ATOM   2421  CA  ILE A 750      26.753   7.466  15.102  1.00 22.89           C
ATOM   2422  C   ILE A 750      26.892   6.918  16.519  1.00 24.22           C
ATOM   2423  O   ILE A 750      26.638   7.639  17.494  1.00 20.58           O
ATOM   2424  CB  ILE A 750      25.308   7.340  14.585  1.00 19.56           C
ATOM   2425  CG1 ILE A 750      24.787   5.904  14.710  1.00 24.24           C
ATOM   2426  CG2 ILE A 750      25.224   7.822  13.145  1.00 19.03           C
ATOM   2427  CD1 ILE A 750      23.390   5.737  14.154  1.00 21.98           C
ATOM   2428  N   SER A 751      27.291   5.648  16.667  1.00 20.43           N
ATOM   2429  CA  SER A 751      27.439   5.084  18.003  1.00 18.88           C
ATOM   2430  C   SER A 751      28.659   5.660  18.714  1.00 22.83           C
ATOM   2431  O   SER A 751      28.576   6.020  19.895  1.00 20.71           O
ATOM   2432  CB  SER A 751      27.515   3.555  17.936  1.00 20.57           C
ATOM   2433  OG  SER A 751      26.287   3.019  17.475  1.00 19.14           O
ATOM   2434  N   GLU A 752      29.798   5.756  18.021  1.00 18.42           N
ATOM   2435  CA  GLU A 752      30.979   6.378  18.615  1.00 21.79           C
ATOM   2436  C   GLU A 752      30.781   7.876  18.845  1.00 23.18           C
ATOM   2437  O   GLU A 752      31.308   8.429  19.819  1.00 20.01           O
ATOM   2438  CB  GLU A 752      32.205   6.164  17.720  1.00 21.57           C
ATOM   2439  CG  GLU A 752      32.777   4.767  17.740  1.00 28.17           C
ATOM   2440  CD  GLU A 752      33.342   4.374  19.100  1.00 31.03           C
ATOM   2441  OE1 GLU A 752      33.955   5.219  19.787  1.00 38.91           O
ATOM   2442  OE2 GLU A 752      33.168   3.208  19.483  1.00 42.28           O
ATOM   2443  N   SER A 753      30.040   8.549  17.963  1.00 16.55           N
ATOM   2444  CA  SER A 753      29.955  10.005  18.026  1.00 19.74           C
ATOM   2445  C   SER A 753      29.005  10.454  19.131  1.00 22.50           C
ATOM   2446  O   SER A 753      29.318  11.378  19.890  1.00 20.47           O
ATOM   2447  CB  SER A 753      29.519  10.574  16.670  1.00 23.27           C
ATOM   2448  OG  SER A 753      30.504  10.354  15.657  1.00 18.74           O
ATOM   2449  N   MET A 754      27.837   9.815  19.231  1.00 18.82           N
ATOM   2450  CA  MET A 754      26.913  10.176  20.301  1.00 21.64           C
ATOM   2451  C   MET A 754      27.428   9.724  21.663  1.00 16.88           C
ATOM   2452  O   MET A 754      27.141  10.368  22.674  1.00 20.53           O
ATOM   2453  CB  MET A 754      25.526   9.594  20.034  1.00 14.75           C
ATOM   2454  CG  MET A 754      24.457  10.168  20.956  1.00 20.67           C
ATOM   2455  SD  MET A 754      22.770   9.844  20.412  1.00 24.30           S
ATOM   2456  CE  MET A 754      21.887  11.047  21.403  1.00 24.44           C
ATOM   2457  N   SER A 755      28.170   8.616  21.719  1.00 21.93           N
ATOM   2458  CA  SER A 755      28.787   8.217  22.982  1.00 23.04           C
ATOM   2459  C   SER A 755      29.784   9.272  23.447  1.00 24.15           C
ATOM   2460  O   SER A 755      29.812   9.639  24.626  1.00 19.72           O
ATOM   2461  CB  SER A 755      29.472   6.857  22.831  1.00 22.85           C
ATOM   2462  OG  SER A 755      28.521   5.814  22.729  1.00 20.36           O
ATOM   2463  N   MET A 756      30.593   9.791  22.521  1.00 21.94           N
ATOM   2464  CA  MET A 756      31.520  10.864  22.857  1.00 25.34           C
ATOM   2465  C   MET A 756      30.793  12.078  23.438  1.00 25.06           C
ATOM   2466  O   MET A 756      31.318  12.752  24.331  1.00 20.86           O
ATOM   2467  CB  MET A 756      32.321  11.251  21.612  1.00 30.60           C
ATOM   2468  CG  MET A 756      33.610  10.471  21.449  1.00 25.39           C
ATOM   2469  SD  MET A 756      34.844  10.955  22.678  1.00 41.83           S
ATOM   2470  CE  MET A 756      36.340  10.479  21.813  1.00 35.67           C
ATOM   2471  N   CYS A 757      29.588  12.380  22.941  1.00 21.66           N
ATOM   2472  CA  CYS A 757      28.843  13.521  23.472  1.00 23.45           C
ATOM   2473  C   CYS A 757      28.400  13.254  24.907  1.00 18.91           C
ATOM   2474  O   CYS A 757      28.556  14.110  25.784  1.00 19.51           O
ATOM   2475  CB  CYS A 757      27.632  13.836  22.586  1.00 23.35           C
ATOM   2476  SG  CYS A 757      28.046  14.413  20.893  1.00 23.37           S
ATOM   2477  N   THR A 758      27.844  12.066  25.159  1.00 19.50           N
ATOM   2478  CA  THR A 758      27.406  11.726  26.512  1.00 18.15           C
ATOM   2479  C   THR A 758      28.577  11.729  27.489  1.00 20.13           C
ATOM   2480  O   THR A 758      28.433  12.163  28.633  1.00 19.55           O
ATOM   2481  CB  THR A 758      26.705  10.370  26.493  1.00 21.27           C
ATOM   2482  OG1 THR A 758      25.641  10.423  25.540  1.00 27.44           O
ATOM   2483  CG2 THR A 758      26.124  10.030  27.867  1.00 15.95           C
ATOM   2484  N   SER A 759      29.748  11.267  27.047  1.00 21.30           N
ATOM   2485  CA  SER A 759      30.958  11.353  27.861  1.00 21.37           C
ATOM   2486  C   SER A 759      31.269  12.797  28.265  1.00 25.38           C
ATOM   2487  O   SER A 759      31.671  13.060  29.407  1.00 21.25           O
ATOM   2488  CB  SER A 759      32.133  10.749  27.085  1.00 25.18           C
ATOM   2489  OG  SER A 759      33.372  10.953  27.740  1.00 27.38           O
ATOM   2490  N   MET A 760      31.108  13.749  27.338  1.00 19.20           N
ATOM   2491  CA  MET A 760      31.323  15.150  27.698  1.00 16.63           C
ATOM   2492  C   MET A 760      30.288  15.634  28.708  1.00 22.63           C
ATOM   2493  O   MET A 760      30.648  16.294  29.691  1.00 20.22           O
ATOM   2494  CB  MET A 760      31.322  16.039  26.448  1.00 18.42           C
ATOM   2495  CG  MET A 760      32.496  15.764  25.495  1.00 21.37           C
ATOM   2496  SD  MET A 760      34.143  15.934  26.235  1.00 23.64           S
ATOM   2497  CE  MET A 760      34.550  14.226  26.586  1.00 24.29           C
ATOM   2498  N   LEU A 761      29.004  15.316  28.495  1.00 17.80           N
ATOM   2499  CA  LEU A 761      27.975  15.745  29.444  1.00 18.14           C
ATOM   2500  C   LEU A 761      28.257  15.209  30.846  1.00 19.80           C
ATOM   2501  O   LEU A 761      27.991  15.887  31.840  1.00 24.79           O
ATOM   2502  CB  LEU A 761      26.595  15.289  28.972  1.00 18.70           C
ATOM   2503  CG  LEU A 761      26.055  15.791  27.626  1.00 22.88           C
ATOM   2504  CD1 LEU A 761      24.687  15.202  27.372  1.00 17.52           C
ATOM   2505  CD2 LEU A 761      25.977  17.304  27.570  1.00 24.16           C
ATOM   2506  N   LEU A 762      28.786  13.985  30.939  1.00 20.49           N
ATOM   2507  CA  LEU A 762      29.149  13.362  32.205  1.00 23.50           C
ATOM   2508  C   LEU A 762      30.343  14.026  32.882  1.00 24.21           C
ATOM   2509  O   LEU A 762      30.622  13.714  34.042  1.00 23.77           O
ATOM   2510  CB  LEU A 762      29.443  11.876  31.972  1.00 23.73           C
ATOM   2511  CG  LEU A 762      28.228  10.962  31.823  1.00 20.26           C
ATOM   2512  CD1 LEU A 762      28.601   9.634  31.107  1.00 20.29           C
ATOM   2513  CD2 LEU A 762      27.579  10.694  33.199  1.00 22.87           C
ATOM   2514  N   GLY A 763      31.054  14.925  32.200  1.00 25.05           N
ATOM   2515  CA  GLY A 763      32.150  15.650  32.811  1.00 23.81           C
ATOM   2516  C   GLY A 763      33.547  15.186  32.451  1.00 29.18           C
ATOM   2517  O   GLY A 763      34.516  15.714  33.014  1.00 30.33           O
ATOM   2518  N   ASP A 764      33.689  14.217  31.548  1.00 28.69           N
ATOM   2519  CA  ASP A 764      35.011  13.739  31.160  1.00 28.42           C
ATOM   2520  C   ASP A 764      35.782  14.818  30.394  1.00 27.94           C
ATOM   2521  O   ASP A 764      35.202  15.695  29.752  1.00 26.75           O
ATOM   2522  CB  ASP A 764      34.886  12.475  30.308  1.00 22.07           C
ATOM   2523  CG  ASP A 764      34.227  11.324  31.053  1.00 29.42           C
ATOM   2524  OD1 ASP A 764      34.368  11.256  32.296  1.00 27.38           O
ATOM   2525  OD2 ASP A 764      33.574  10.477  30.395  1.00 26.78           O
ATOM   2526  N   SER A 765      37.107  14.742  30.474  1.00 30.17           N
ATOM   2527  CA  SER A 765      37.965  15.710  29.808  1.00 28.34           C
ATOM   2528  C   SER A 765      37.832  15.577  28.292  1.00 27.65           C
ATOM   2529  O   SER A 765      37.760  14.462  27.776  1.00 30.12           O
ATOM   2530  CB  SER A 765      39.422  15.493  30.207  1.00 30.68           C
ATOM   2531  OG  SER A 765      39.621  15.763  31.583  1.00 44.37           O
ATOM   2532  N   PRO A 766      37.810  16.689  27.559  1.00 29.63           N
ATOM   2533  CA  PRO A 766      37.659  16.621  26.094  1.00 31.21           C
ATOM   2534  C   PRO A 766      38.841  15.916  25.458  1.00 33.25           C
ATOM   2535  O   PRO A 766      39.999  16.166  25.831  1.00 29.41           O
ATOM   2536  CB  PRO A 766      37.594  18.098  25.670  1.00 32.16           C
ATOM   2537  CG  PRO A 766      37.216  18.833  26.915  1.00 26.82           C
ATOM   2538  CD  PRO A 766      37.847  18.078  28.044  1.00 28.32           C
ATOM   2539  N   PRO A 767      38.590  15.016  24.508  1.00 31.47           N
ATOM   2540  CA  PRO A 767      39.681  14.248  23.899  1.00 33.74           C
ATOM   2541  C   PRO A 767      40.525  15.109  22.975  1.00 38.04           C
ATOM   2542  O   PRO A 767      40.081  16.133  22.454  1.00 37.62           O
ATOM   2543  CB  PRO A 767      38.950  13.158  23.110  1.00 32.04           C
ATOM   2544  CG  PRO A 767      37.641  13.776  22.766  1.00 40.12           C
ATOM   2545  CD  PRO A 767      37.278  14.660  23.942  1.00 35.29           C
ATOM   2546  N   SER A 768      41.762  14.664  22.768  1.00 37.08           N
ATOM   2547  CA  SER A 768      42.669  15.372  21.876  1.00 42.37           C
ATOM   2548  C   SER A 768      42.177  15.265  20.436  1.00 39.12           C
ATOM   2549  O   SER A 768      41.852  14.173  19.958  1.00 37.22           O
ATOM   2550  CB  SER A 768      44.079  14.805  22.005  1.00 40.17           C
ATOM   2551  OG  SER A 768      44.770  14.900  20.774  1.00 57.35           O
ATOM   2552  N   LEU A 769      42.115  16.399  19.745  1.00 37.29           N
ATOM   2553  CA  LEU A 769      41.697  16.403  18.348  1.00 43.07           C
ATOM   2554  C   LEU A 769      42.840  15.972  17.429  1.00 46.36           C
ATOM   2555  O   LEU A 769      44.020  16.191  17.719  1.00 48.56           O
ATOM   2556  CB  LEU A 769      41.202  17.791  17.929  1.00 38.90           C
ATOM   2557  CG  LEU A 769      39.893  18.299  18.536  1.00 31.96           C
ATOM   2558  CD1 LEU A 769      39.852  19.825  18.534  1.00 35.97           C
ATOM   2559  CD2 LEU A 769      38.703  17.714  17.787  1.00 30.25           C
ATOM   2560  N   ASP A 770      42.477  15.362  16.304  1.00 41.90           N
ATOM   2561  CA  ASP A 770      43.448  15.015  15.274  1.00 48.79           C
ATOM   2562  C   ASP A 770      44.026  16.306  14.686  1.00 50.28           C
ATOM   2563  O   ASP A 770      43.790  17.413  15.185  1.00 55.98           O
ATOM   2564  CB  ASP A 770      42.798  14.131  14.211  1.00 43.00           C
ATOM   2565  N   HIS A 771      44.804  16.183  13.613  1.00 46.21           N
ATOM   2566  CA  HIS A 771      45.325  17.380  12.967  1.00 44.24           C
ATOM   2567  C   HIS A 771      44.178  18.166  12.350  1.00 44.28           C
ATOM   2568  O   HIS A 771      43.294  17.595  11.702  1.00 40.08           O
ATOM   2569  CB  HIS A 771      46.364  17.039  11.900  1.00 49.54           C
ATOM   2570  CG  HIS A 771      46.840  18.236  11.134  1.00 42.62           C
ATOM   2571  ND1 HIS A 771      46.609  18.401   9.784  1.00 52.57           N
ATOM   2572  CD2 HIS A 771      47.498  19.348  11.539  1.00 44.47           C
ATOM   2573  CE1 HIS A 771      47.129  19.549   9.387  1.00 49.92           C
ATOM   2574  NE2 HIS A 771      47.673  20.146  10.434  1.00 49.25           N
ATOM   2575  N   LEU A 772      44.182  19.477  12.578  1.00 42.16           N
ATOM   2576  CA  LEU A 772      43.172  20.377  12.035  1.00 45.90           C
ATOM   2577  C   LEU A 772      43.773  21.061  10.809  1.00 49.71           C
ATOM   2578  O   LEU A 772      44.543  22.018  10.932  1.00 51.07           O
ATOM   2579  CB  LEU A 772      42.719  21.379  13.093  1.00 42.17           C
ATOM   2580  CG  LEU A 772      41.909  20.750  14.233  1.00 34.43           C
ATOM   2581  CD1 LEU A 772      41.351  21.799  15.188  1.00 34.74           C
ATOM   2582  CD2 LEU A 772      40.796  19.913  13.644  1.00 30.73           C
ATOM   2583  N   THR A 773      43.427  20.553   9.626  1.00 41.07           N
ATOM   2584  CA  THR A 773      43.861  21.179   8.389  1.00 46.28           C
ATOM   2585  C   THR A 773      43.325  22.612   8.329  1.00 43.55           C
ATOM   2586  O   THR A 773      42.319  22.930   8.967  1.00 45.42           O
ATOM   2587  CB  THR A 773      43.380  20.367   7.179  1.00 42.19           C
ATOM   2588  OG1 THR A 773      41.999  20.021   7.332  1.00 46.34           O
ATOM   2589  CG2 THR A 773      44.186  19.086   7.044  1.00 43.78           C
ATOM   2590  N   PRO A 774      43.989  23.509   7.592  1.00 50.37           N
ATOM   2591  CA  PRO A 774      43.509  24.896   7.533  1.00 39.38           C
ATOM   2592  C   PRO A 774      42.127  24.962   6.903  1.00 32.63           C
ATOM   2593  O   PRO A 774      41.761  24.126   6.075  1.00 35.77           O
ATOM   2594  CB  PRO A 774      44.555  25.603   6.656  1.00 43.92           C
ATOM   2595  CG  PRO A 774      45.734  24.679   6.613  1.00 48.99           C
ATOM   2596  CD  PRO A 774      45.163  23.297   6.727  1.00 42.81           C
ATOM   2597  N   LEU A 775      41.360  25.976   7.298  1.00 29.73           N
ATOM   2598  CA  LEU A 775      40.015  26.160   6.764  1.00 30.01           C
ATOM   2599  C   LEU A 775      40.005  26.159   5.243  1.00 39.26           C
ATOM   2600  O   LEU A 775      40.779  26.879   4.604  1.00 34.15           O
ATOM   2601  CB  LEU A 775      39.428  27.474   7.268  1.00 28.19           C
ATOM   2602  CG  LEU A 775      38.884  27.518   8.686  1.00 32.81           C
ATOM   2603  CD1 LEU A 775      37.772  28.562   8.779  1.00 31.26           C
ATOM   2604  CD2 LEU A 775      38.401  26.157   9.116  1.00 33.53           C
ATOM   2605  N   LYS A 776      39.122  25.346   4.664  1.00 37.40           N
ATOM   2606  CA  LYS A 776      38.875  25.435   3.230  1.00 33.63           C
ATOM   2607  C   LYS A 776      38.419  26.843   2.883  1.00 35.91           C
ATOM   2608  O   LYS A 776      37.604  27.433   3.599  1.00 28.83           O
ATOM   2609  CB  LYS A 776      37.814  24.425   2.800  1.00 31.03           C
ATOM   2610  N   THR A 777      38.960  27.385   1.778  1.00 33.05           N
ATOM   2611  CA  THR A 777      38.582  28.727   1.338  1.00 31.43           C
ATOM   2612  C   THR A 777      37.067  28.891   1.325  1.00 24.10           C
ATOM   2613  O   THR A 777      36.544  29.935   1.726  1.00 20.92           O
ATOM   2614  CB  THR A 777      39.164  29.023  -0.060  1.00 31.50           C
ATOM   2615  OG1 THR A 777      40.559  29.333   0.032  1.00 27.76           O
ATOM   2616  CG2 THR A 777      38.466  30.198  -0.701  1.00 24.78           C
ATOM   2617  N   SER A 778      36.344  27.855   0.879  1.00 20.92           N
ATOM   2618  CA  SER A 778      34.893  27.962   0.777  1.00 22.78           C
ATOM   2619  C   SER A 778      34.243  28.060   2.148  1.00 21.00           C
ATOM   2620  O   SER A 778      33.213  28.728   2.295  1.00 22.05           O
ATOM   2621  CB  SER A 778      34.319  26.776   0.011  1.00 23.99           C
ATOM   2622  OG  SER A 778      34.471  25.578   0.743  1.00 34.83           O
ATOM   2623  N   ALA A 779      34.833  27.413   3.154  1.00 22.99           N
ATOM   2624  CA  ALA A 779      34.324  27.531   4.520  1.00 25.55           C
ATOM   2625  C   ALA A 779      34.535  28.939   5.066  1.00 25.60           C
ATOM   2626  O   ALA A 779      33.662  29.483   5.757  1.00 24.38           O
ATOM   2627  CB  ALA A 779      35.000  26.500   5.417  1.00 25.00           C
ATOM   2628  N   THR A 780      35.683  29.549   4.755  1.00 28.16           N
ATOM   2629  CA  THR A 780      35.904  30.945   5.119  1.00 26.46           C
ATOM   2630  C   THR A 780      34.840  31.845   4.501  1.00 21.89           C
ATOM   2631  O   THR A 780      34.259  32.695   5.185  1.00 22.21           O
ATOM   2632  CB  THR A 780      37.304  31.385   4.699  1.00 26.40           C
ATOM   2633  OG1 THR A 780      38.279  30.627   5.428  1.00 27.35           O
ATOM   2634  CG2 THR A 780      37.500  32.862   4.994  1.00 23.91           C
ATOM   2635  N   VAL A 781      34.548  31.648   3.212  1.00 21.65           N
ATOM   2636  CA  VAL A 781      33.503  32.428   2.549  1.00 23.58           C
ATOM   2637  C   VAL A 781      32.168  32.291   3.276  1.00 21.13           C
ATOM   2638  O   VAL A 781      31.451  33.281   3.465  1.00 25.72           O
ATOM   2639  CB  VAL A 781      33.375  32.023   1.069  1.00 21.55           C
ATOM   2640  CG1 VAL A 781      32.229  32.779   0.404  1.00 21.90           C
ATOM   2641  CG2 VAL A 781      34.666  32.302   0.328  1.00 22.87           C
ATOM   2642  N   SER A 782      31.804  31.070   3.682  1.00 22.09           N
ATOM   2643  CA  SER A 782      30.517  30.867   4.348  1.00 20.74           C
ATOM   2644  C   SER A 782      30.469  31.578   5.693  1.00 18.99           C
ATOM   2645  O   SER A 782      29.463  32.221   6.034  1.00 17.85           O
ATOM   2646  CB  SER A 782      30.246  29.371   4.538  1.00 22.93           C
ATOM   2647  OG  SER A 782      30.094  28.694   3.299  1.00 26.29           O
ATOM   2648  N   ILE A 783      31.531  31.447   6.487  1.00 20.14           N
ATOM   2649  CA  ILE A 783      31.548  32.087   7.798  1.00 21.84           C
ATOM   2650  C   ILE A 783      31.491  33.598   7.635  1.00 21.29           C
ATOM   2651  O   ILE A 783      30.772  34.295   8.364  1.00 19.78           O
ATOM   2652  CB  ILE A 783      32.786  31.632   8.594  1.00 20.61           C
ATOM   2653  CG1 ILE A 783      32.684  30.125   8.906  1.00 21.23           C
ATOM   2654  CG2 ILE A 783      32.942  32.467   9.865  1.00 22.29           C
ATOM   2655  CD1 ILE A 783      33.921  29.522   9.551  1.00 18.78           C
ATOM   2656  N   ASN A 784      32.190  34.120   6.629  1.00 19.32           N
ATOM   2657  CA  ASN A 784      32.160  35.557   6.392  1.00 19.52           C
ATOM   2658  C   ASN A 784      30.784  36.021   5.934  1.00 22.01           C
ATOM   2659  O   ASN A 784      30.325  37.097   6.340  1.00 22.34           O
ATOM   2660  CB  ASN A 784      33.244  35.940   5.386  1.00 19.80           C
ATOM   2661  CG  ASN A 784      34.618  35.927   6.017  1.00 25.82           C
ATOM   2662  OD1 ASN A 784      34.741  35.996   7.243  1.00 27.98           O
ATOM   2663  ND2 ASN A 784      35.651  35.848   5.198  1.00 28.81           N
ATOM   2664  N   ASN A 785      30.100  35.222   5.107  1.00 17.22           N
ATOM   2665  CA  ASN A 785      28.752  35.596   4.685  1.00 20.16           C
ATOM   2666  C   ASN A 785      27.782  35.630   5.865  1.00 19.20           C
ATOM   2667  O   ASN A 785      26.932  36.529   5.950  1.00 22.16           O
ATOM   2668  CB  ASN A 785      28.252  34.651   3.598  1.00 23.69           C
ATOM   2669  CG  ASN A 785      28.935  34.900   2.268  1.00 26.40           C
ATOM   2670  OD1 ASN A 785      29.499  35.970   2.052  1.00 20.05           O
ATOM   2671  ND2 ASN A 785      28.902  33.914   1.380  1.00 24.43           N
ATOM   2672  N   VAL A 786      27.903  34.677   6.798  1.00 18.76           N
ATOM   2673  CA  VAL A 786      27.013  34.689   7.960  1.00 17.36           C
ATOM   2674  C   VAL A 786      27.354  35.862   8.885  1.00 23.70           C
ATOM   2675  O   VAL A 786      26.458  36.565   9.374  1.00 21.71           O
ATOM   2676  CB  VAL A 786      27.062  33.350   8.709  1.00 20.36           C
ATOM   2677  CG1 VAL A 786      26.041  33.360   9.869  1.00 17.56           C
ATOM   2678  CG2 VAL A 786      26.802  32.172   7.769  1.00 16.29           C
ATOM   2679  N   LEU A 787      28.652  36.088   9.137  1.00 20.41           N
ATOM   2680  CA  LEU A 787      29.093  37.207   9.964  1.00 21.40           C
ATOM   2681  C   LEU A 787      28.545  38.533   9.444  1.00 24.05           C
ATOM   2682  O   LEU A 787      28.016  39.347  10.206  1.00 20.29           O
ATOM   2683  CB  LEU A 787      30.625  37.242  10.013  1.00 20.55           C
ATOM   2684  CG  LEU A 787      31.386  36.341  10.995  1.00 24.34           C
ATOM   2685  CD1 LEU A 787      32.887  36.525  10.837  1.00 22.27           C
ATOM   2686  CD2 LEU A 787      30.979  36.644  12.422  1.00 22.21           C
ATOM   2687  N   ARG A 788      28.663  38.751   8.135  1.00 21.89           N
ATOM   2688  CA  ARG A 788      28.188  39.974   7.504  1.00 22.19           C
ATOM   2689  C   ARG A 788      26.673  40.090   7.606  1.00 25.24           C
ATOM   2690  O   ARG A 788      26.144  41.175   7.870  1.00 21.68           O
ATOM   2691  CB  ARG A 788      28.640  39.989   6.037  1.00 23.34           C
ATOM   2692  CG  ARG A 788      28.557  41.333   5.329  1.00 26.47           C
ATOM   2693  CD  ARG A 788      28.951  41.202   3.858  1.00 21.47           C
ATOM   2694  NE  ARG A 788      30.278  40.613   3.663  1.00 24.68           N
ATOM   2695  CZ  ARG A 788      30.502  39.401   3.152  1.00 30.64           C
ATOM   2696  NH1 ARG A 788      29.488  38.623   2.774  1.00 26.25           N
ATOM   2697  NH2 ARG A 788      31.747  38.964   3.008  1.00 26.70           N
ATOM   2698  N   ALA A 789      25.957  38.981   7.412  1.00 19.12           N
ATOM   2699  CA  ALA A 789      24.498  39.026   7.465  1.00 22.33           C
ATOM   2700  C   ALA A 789      23.970  39.229   8.882  1.00 19.14           C
ATOM   2701  O   ALA A 789      22.841  39.712   9.051  1.00 21.14           O
ATOM   2702  CB  ALA A 789      23.909  37.744   6.875  1.00 24.47           C
ATOM   2703  N   HIS A 790      24.752  38.895   9.903  1.00 19.23           N
ATOM   2704  CA  HIS A 790      24.248  38.972  11.273  1.00 22.92           C
ATOM   2705  C   HIS A 790      24.887  40.067  12.116  1.00 22.34           C
ATOM   2706  O   HIS A 790      24.398  40.333  13.217  1.00 20.95           O
ATOM   2707  CB  HIS A 790      24.384  37.606  11.968  1.00 20.01           C
ATOM   2708  CG  HIS A 790      23.207  36.724  11.721  1.00 18.52           C
ATOM   2709  ND1 HIS A 790      22.024  36.859  12.413  1.00 22.56           N
ATOM   2710  CD2 HIS A 790      22.993  35.758  10.798  1.00 22.45           C
ATOM   2711  CE1 HIS A 790      21.141  35.997  11.948  1.00 23.29           C
ATOM   2712  NE2 HIS A 790      21.707  35.309  10.974  1.00 24.79           N
ATOM   2713  N   ALA A 791      25.926  40.734  11.612  1.00 22.86           N
ATOM   2714  CA  ALA A 791      26.480  41.959  12.179  1.00 24.78           C
ATOM   2715  C   ALA A 791      25.417  42.944  12.677  1.00 22.18           C
ATOM   2716  O   ALA A 791      25.596  43.517  13.756  1.00 20.69           O
ATOM   2717  CB  ALA A 791      27.383  42.659  11.157  1.00 18.84           C
ATOM   2718  N   PRO A 792      24.310  43.179  11.949  1.00 22.16           N
ATOM   2719  CA  PRO A 792      23.314  44.135  12.469  1.00 20.89           C
ATOM   2720  C   PRO A 792      22.684  43.709  13.783  1.00 21.82           C
ATOM   2721  O   PRO A 792      22.415  44.557  14.646  1.00 21.11           O
ATOM   2722  CB  PRO A 792      22.262  44.194  11.348  1.00 20.76           C
ATOM   2723  CG  PRO A 792      22.986  43.775  10.121  1.00 25.27           C
ATOM   2724  CD  PRO A 792      23.952  42.730  10.588  1.00 20.52           C
ATOM   2725  N   PHE A 793      22.436  42.416  13.958  1.00 18.31           N
ATOM   2726  CA  PHE A 793      21.631  41.950  15.081  1.00 18.65           C
ATOM   2727  C   PHE A 793      22.450  41.571  16.303  1.00 22.46           C
ATOM   2728  O   PHE A 793      21.909  41.571  17.416  1.00 21.96           O
ATOM   2729  CB  PHE A 793      20.779  40.757  14.641  1.00 21.95           C
ATOM   2730  CG  PHE A 793      20.114  40.959  13.313  1.00 23.41           C
ATOM   2731  CD1 PHE A 793      19.042  41.828  13.189  1.00 19.47           C
ATOM   2732  CD2 PHE A 793      20.566  40.296  12.181  1.00 21.17           C
ATOM   2733  CE1 PHE A 793      18.426  42.034  11.956  1.00 21.31           C
ATOM   2734  CE2 PHE A 793      19.951  40.501  10.948  1.00 27.43           C
ATOM   2735  CZ  PHE A 793      18.882  41.371  10.839  1.00 24.10           C
ATOM   2736  N   TRP A 794      23.732  41.265  16.141  1.00 19.79           N
ATOM   2737  CA  TRP A 794      24.536  40.720  17.233  1.00 21.98           C
ATOM   2738  C   TRP A 794      25.791  41.569  17.377  1.00 22.10           C
ATOM   2739  O   TRP A 794      26.744  41.429  16.605  1.00 19.35           O
ATOM   2740  CB  TRP A 794      24.856  39.241  16.992  1.00 21.15           C
ATOM   2741  CG  TRP A 794      23.605  38.406  16.908  1.00 20.10           C
ATOM   2742  CD1 TRP A 794      23.057  37.861  15.785  1.00 19.01           C
ATOM   2743  CD2 TRP A 794      22.734  38.050  17.993  1.00 19.25           C
ATOM   2744  NE1 TRP A 794      21.907  37.173  16.099  1.00 25.09           N
ATOM   2745  CE2 TRP A 794      21.683  37.277  17.449  1.00 21.22           C
ATOM   2746  CE3 TRP A 794      22.743  38.307  19.367  1.00 24.90           C
ATOM   2747  CZ2 TRP A 794      20.651  36.762  18.229  1.00 25.71           C
ATOM   2748  CZ3 TRP A 794      21.709  37.788  20.152  1.00 28.52           C
ATOM   2749  CH2 TRP A 794      20.680  37.024  19.578  1.00 26.13           C
ATOM   2750  N   SER A 795      25.783  42.441  18.388  1.00 27.31           N
ATOM   2751  CA  SER A 795      26.868  43.391  18.580  1.00 23.97           C
ATOM   2752  C   SER A 795      28.186  42.703  18.934  1.00 24.56           C
ATOM   2753  O   SER A 795      29.253  43.281  18.697  1.00 27.97           O
ATOM   2754  CB  SER A 795      26.455  44.406  19.659  1.00 24.05           C
ATOM   2755  OG  SER A 795      27.507  45.286  19.955  1.00 22.83           O
ATOM   2756  N   SER A 796      28.129  41.468  19.451  1.00 22.07           N
ATOM   2757  CA  SER A 796      29.332  40.725  19.825  1.00 29.55           C
ATOM   2758  C   SER A 796      30.181  40.339  18.626  1.00 27.73           C
ATOM   2759  O   SER A 796      31.387  40.116  18.779  1.00 31.45           O
ATOM   2760  CB  SER A 796      28.956  39.443  20.569  1.00 23.02           C
ATOM   2761  OG  SER A 796      28.392  39.754  21.824  1.00 43.70           O
ATOM   2762  N   LEU A 797      29.573  40.230  17.447  1.00 24.26           N
ATOM   2763  CA  LEU A 797      30.262  39.640  16.306  1.00 30.11           C
ATOM   2764  C   LEU A 797      31.471  40.474  15.911  1.00 38.89           C
ATOM   2765  O   LEU A 797      31.446  41.707  15.969  1.00 34.78           O
ATOM   2766  CB  LEU A 797      29.303  39.495  15.121  1.00 24.13           C
ATOM   2767  CG  LEU A 797      28.215  38.431  15.284  1.00 26.00           C
ATOM   2768  CD1 LEU A 797      27.382  38.288  14.017  1.00 24.39           C
ATOM   2769  CD2 LEU A 797      28.824  37.092  15.693  1.00 21.43           C
ATOM   2770  N   ARG A 798      32.542  39.785  15.530  1.00 35.21           N
ATOM   2771  CA  ARG A 798      33.776  40.430  15.096  1.00 36.82           C
ATOM   2772  C   ARG A 798      34.272  39.776  13.810  1.00 39.55           C
ATOM   2773  O   ARG A 798      34.668  40.460  12.868  1.00 43.48           O
ATOM   2774  CB  ARG A 798      34.857  40.347  16.182  1.00 42.01           C
ATOM   2775  CG  ARG A 798      34.446  40.864  17.556  1.00 33.90           C
ATOM   2776  CD  ARG A 798      34.810  42.322  17.750  1.00 41.73           C
ATOM   2777  NE  ARG A 798      33.735  43.197  17.293  1.00 49.32           N
ATOM   2778  CZ  ARG A 798      32.696  43.555  18.041  1.00 33.68           C
ATOM   2779  NH1 ARG A 798      31.756  44.346  17.546  1.00 40.92           N
ATOM   2780  NH2 ARG A 798      32.595  43.111  19.281  1.00 42.17           N
TER    2781      ARG A 798
HETATM 2782  C03 317 A 801      17.528  13.018   6.272  1.00 33.83           C
HETATM 2783  C04 317 A 801      17.129  12.890   4.811  1.00 29.67           C
HETATM 2784  C05 317 A 801      18.097  12.517   3.890  1.00 30.75           C
HETATM 2785  C06 317 A 801      17.777  12.378   2.559  1.00 31.85           C
HETATM 2786  C07 317 A 801      16.477  12.594   2.146  1.00 34.19           C
HETATM 2787  C08 317 A 801      16.120  12.458   0.667  1.00 29.91           C
HETATM 2788  C10 317 A 801      17.690  10.999  -0.608  1.00 47.25           C
HETATM 2789  C11 317 A 801      18.025   9.626  -1.183  1.00 37.98           C
HETATM 2790  C13 317 A 801      15.508  12.965   3.062  1.00 30.51           C
HETATM 2791  C14 317 A 801      15.828  13.110   4.404  1.00 33.20           C
HETATM 2792  N02 317 A 801      18.932  12.905   6.604  1.00 33.23           N
HETATM 2793  N09 317 A 801      16.450  11.153   0.132  1.00 45.10           N
HETATM 2794  O01 317 A 801      19.346  13.009   7.943  1.00 34.73           O
HETATM 2795  O12 317 A 801      18.428  11.923  -0.755  1.00 46.63           O
HETATM 2796  O15 317 A 801      16.714  13.176   7.133  1.00 43.65           O
HETATM 2797 ZN    ZN A 802      20.275  14.777   8.296  1.00 25.75          Zn
HETATM 2798 K      K A 803      21.620  21.378  10.569  1.00 20.87           K
HETATM 2799 K      K A 804      13.865  32.163  15.855  1.00 21.89           K
HETATM 2800  C01 EDO A 805      24.519  31.257  28.721  1.00 27.93           C
HETATM 2801  C02 EDO A 805      24.828  31.753  30.128  1.00 36.21           C
HETATM 2802  O03 EDO A 805      24.271  33.035  30.217  1.00 43.28           O
HETATM 2803  O04 EDO A 805      23.151  30.967  28.666  1.00 25.31           O
HETATM 2804  C01 EDO A 806      20.585  14.500  -0.040  1.00 40.21           C
HETATM 2805  C02 EDO A 806      21.391  14.143   1.200  1.00 27.99           C
HETATM 2806  O03 EDO A 806      21.115  12.808   1.489  1.00 43.94           O
HETATM 2807  O04 EDO A 806      20.922  15.812  -0.393  1.00 37.41           O
HETATM 2808  C01 EDO A 807      24.637  31.141  -3.608  1.00 38.01           C
HETATM 2809  C02 EDO A 807      24.353  31.627  -2.201  1.00 30.97           C
HETATM 2810  O03 EDO A 807      25.543  32.119  -1.665  1.00 37.50           O
HETATM 2811  O04 EDO A 807      24.795  29.751  -3.568  1.00 34.24           O
HETATM 2812  O   HOH A 901      13.776  34.089  13.783  1.00 19.23           O
HETATM 2813  O   HOH A 902      18.238  15.265   8.240  1.00 25.75           O
HETATM 2814  O   HOH A 903      16.201   9.631  14.771  1.00 17.40           O
HETATM 2815  O   HOH A 904      31.387  26.158   2.458  1.00 22.59           O
HETATM 2816  O   HOH A 905      20.823  33.365   8.828  1.00 17.48           O
HETATM 2817  O   HOH A 906      26.302  15.735  12.104  1.00 22.32           O
HETATM 2818  O   HOH A 908      26.113  20.160  10.282  1.00 20.87           O
HETATM 2819  O   HOH A 909      12.509  12.780  17.147  1.00 17.57           O
HETATM 2820  O   HOH A 910       6.975  16.492   2.619  1.00 22.56           O
HETATM 2821  O   HOH A 911      16.201  21.616  14.602  1.00 19.48           O
HETATM 2822  O   HOH A 912      28.958  13.045   6.605  1.00 21.25           O
HETATM 2823  O   HOH A 913       6.953  15.666  30.719  1.00 23.93           O
HETATM 2824  O   HOH A 914      21.030  -3.334  17.130  1.00 20.90           O
HETATM 2825  O   HOH A 915      13.382  17.703  15.796  1.00 21.54           O
HETATM 2826  O   HOH A 916       8.986  12.376  14.057  1.00 19.58           O
HETATM 2827  O   HOH A 917      26.225   3.063   6.447  1.00 28.59           O
HETATM 2828  O   HOH A 918      20.623  20.917   3.902  1.00 20.63           O
HETATM 2829  O   HOH A 919      29.245   0.357  17.269  1.00 25.74           O
HETATM 2830  O   HOH A 920      12.856  -0.329   8.097  1.00 25.14           O
HETATM 2831  O   HOH A 921      29.896  21.893   1.458  1.00 24.90           O
HETATM 2832  O   HOH A 922      32.901  17.293  30.061  1.00 20.24           O
HETATM 2833  O   HOH A 923      32.266  11.005  13.824  1.00 23.95           O
HETATM 2834  O   HOH A 924       0.959   4.172  15.470  1.00 28.47           O
HETATM 2835  O   HOH A 925      19.771   2.499  32.695  1.00 23.75           O
HETATM 2836  O   HOH A 926      29.623   3.078  36.216  1.00 23.31           O
HETATM 2837  O   HOH A 927       1.261   4.949  12.109  1.00 28.78           O
HETATM 2838  O   HOH A 928      25.249  11.273  36.026  1.00 25.02           O
HETATM 2839  O   HOH A 929      14.710  14.149  16.695  1.00 24.02           O
HETATM 2840  O   HOH A 930      14.122  34.364   7.352  1.00 28.76           O
HETATM 2841  O   HOH A 931       4.999  26.927  18.053  1.00 29.35           O
HETATM 2842  O   HOH A 932      11.689   7.740   9.328  1.00 24.69           O
HETATM 2843  O   HOH A 933      37.560  16.413  10.443  1.00 22.13           O
HETATM 2844  O   HOH A 935       7.404   9.962   0.272  1.00 25.65           O
HETATM 2845  O   HOH A 937       4.300  18.408  32.264  1.00 26.61           O
HETATM 2846  O   HOH A 938       6.546   0.927   5.916  1.00 35.96           O
HETATM 2847  O   HOH A 939      26.947  -0.452  18.833  1.00 23.44           O
HETATM 2848  O   HOH A 940       7.368  31.781  14.273  1.00 29.25           O
HETATM 2849  O   HOH A 941      25.680  30.101   0.414  1.00 22.20           O
HETATM 2850  O   HOH A 942      27.054   8.581  10.436  1.00 21.97           O
HETATM 2851  O   HOH A 943      20.245  23.004   2.410  1.00 25.91           O
HETATM 2852  O   HOH A 944      14.789  36.823   6.588  1.00 31.22           O
HETATM 2853  O   HOH A 945       9.904   8.110   7.299  1.00 22.28           O
HETATM 2854  O   HOH A 946       4.856   4.793   3.176  1.00 30.76           O
HETATM 2855  O   HOH A 947      -3.663   9.987  19.536  1.00 35.80           O
HETATM 2856  O   HOH A 948      21.788   3.109   8.928  1.00 30.02           O
HETATM 2857  O   HOH A 949       7.712  31.392   8.896  1.00 37.87           O
HETATM 2858  O   HOH A 950      14.636   5.571  29.220  1.00 23.58           O
HETATM 2859  O   HOH A 951      25.848  34.957  28.259  1.00 25.95           O
HETATM 2860  O   HOH A 952      10.933  23.856  36.442  1.00 23.36           O
HETATM 2861  O   HOH A 953      24.629  -0.902   8.190  1.00 26.27           O
HETATM 2862  O   HOH A 954      22.447  42.366  19.705  1.00 29.63           O
HETATM 2863  O   HOH A 955      23.632   6.209  37.303  1.00 25.96           O
HETATM 2864  O   HOH A 956       5.450  28.905  16.631  1.00 32.26           O
HETATM 2865  O   HOH A 957      19.644  40.344  18.675  1.00 27.84           O
HETATM 2866  O   HOH A 958      21.073  30.545  32.441  1.00 26.53           O
HETATM 2867  O   HOH A 959      30.527  -2.221  19.413  1.00 35.00           O
HETATM 2868  O   HOH A 960      30.645  29.421   0.701  1.00 27.48           O
HETATM 2869  O   HOH A 961      -2.712  -3.413   1.424  1.00 34.94           O
HETATM 2870  O   HOH A 962      24.583  40.266   4.153  1.00 26.79           O
HETATM 2871  O   HOH A 963      26.167  28.982  31.871  1.00 27.38           O
HETATM 2872  O   HOH A 965      17.481  23.626   1.750  1.00 23.06           O
HETATM 2873  O   HOH A 966       7.477  32.336  23.696  1.00 27.75           O
HETATM 2874  O   HOH A 967      38.169  19.446   6.628  1.00 31.33           O
HETATM 2875  O   HOH A 968      13.576   5.314  35.141  1.00 27.20           O
HETATM 2876  O   HOH A 969      20.539  32.737  30.900  1.00 29.24           O
HETATM 2877  O   HOH A 970      -3.508  12.166  23.213  1.00 36.48           O
HETATM 2878  O   HOH A 971      27.678  31.083   1.764  1.00 26.60           O
HETATM 2879  O   HOH A 973       2.433  -1.718   9.222  1.00 33.00           O
HETATM 2880  O   HOH A 974      40.502  22.146   6.385  1.00 31.97           O
HETATM 2881  O   HOH A 975      32.631   5.482  30.971  1.00 28.45           O
HETATM 2882  O   HOH A 976      11.972  30.644   4.878  1.00 32.44           O
HETATM 2883  O   HOH A 977       0.736  12.634  29.653  1.00 29.61           O
HETATM 2884  O   HOH A 978      12.236   6.801  37.152  1.00 31.55           O
HETATM 2885  O   HOH A 979      18.775  -0.766  30.843  1.00 28.87           O
HETATM 2886  O   HOH A 980      32.362  36.378   2.042  1.00 31.07           O
HETATM 2887  O   HOH A 981      27.846  -1.809  11.479  1.00 26.43           O
HETATM 2888  O   HOH A 982      14.408  27.611  -2.990  1.00 37.55           O
HETATM 2889  O   HOH A 983      27.887  43.341  14.954  1.00 26.37           O
HETATM 2890  O   HOH A 984      14.685   1.608   7.599  1.00 27.56           O
HETATM 2891  O   HOH A 985       8.735  22.919  35.396  1.00 23.27           O
HETATM 2892  O   HOH A 986      30.396   8.949  36.697  1.00 32.48           O
HETATM 2893  O   HOH A 987      17.612  -2.202  22.313  1.00 31.22           O
HETATM 2894  O   HOH A 988      18.832  21.260  35.926  1.00 29.30           O
HETATM 2895  O   HOH A 989      34.368  28.413  20.545  1.00 31.56           O
HETATM 2896  O   HOH A 990      22.150  34.371  31.678  1.00 32.21           O
HETATM 2897  O   HOH A 991       8.326  13.031  16.729  1.00 21.61           O
HETATM 2898  O   HOH A 993       7.592  20.319  35.700  1.00 28.41           O
HETATM 2899  O   HOH A 994      20.474  -2.451  22.196  1.00 25.20           O
HETATM 2900  O   HOH A 995      16.338  -0.607  28.057  1.00 37.05           O
HETATM 2901  O   HOH A 996      19.404  -5.145  21.243  1.00 32.65           O
HETATM 2902  O   HOH A 997       1.660  19.074  28.706  1.00 29.37           O
HETATM 2903  O   HOH A 998      17.681  23.604  36.375  1.00 27.84           O
HETATM 2904  O   HOH A 999       4.417  26.890  24.775  1.00 32.93           O
HETATM 2905  O   HOH A1000      -2.037  16.729  27.433  1.00 30.91           O
HETATM 2906  O   HOH A1001      19.293  32.450  -1.370  1.00 34.37           O
HETATM 2907  O   HOH A1003      28.329   0.761  10.411  1.00 25.04           O
HETATM 2908  O   HOH A1004      15.437  24.443   3.715  1.00 25.81           O
HETATM 2909  O   HOH A1005       1.281  15.369  29.499  1.00 29.89           O
HETATM 2910  O   HOH A1006      37.543  25.644  -0.534  1.00 28.32           O
HETATM 2911  O   HOH A1007      32.615   4.469  11.285  1.00 32.18           O
HETATM 2912  O   HOH A1008      14.609  40.861  20.172  1.00 43.74           O
HETATM 2913  O   HOH A1009      26.591  38.371   3.587  1.00 30.74           O
HETATM 2914  O   HOH A1010       5.837   5.226   0.785  1.00 37.86           O
HETATM 2915  O   HOH A1011      16.439  30.096  34.248  1.00 22.59           O
HETATM 2916  O   HOH A1012      26.193   1.386   8.839  1.00 22.77           O
HETATM 2917  O   HOH A1013      28.918  37.189  22.750  1.00 27.34           O
HETATM 2918  O   HOH A1014      37.835  35.997   6.496  1.00 35.60           O
HETATM 2919  O   HOH A1015      26.746  37.818   1.082  1.00 28.32           O
HETATM 2920  O   HOH A1016       8.850  32.032   5.706  1.00 33.64           O
HETATM 2921  O   HOH A1017      31.544   3.564  34.588  1.00 33.77           O
HETATM 2922  O   HOH A1018      23.032  -3.338  19.129  1.00 24.37           O
HETATM 2923  O   HOH A1019       3.048   7.098  28.031  1.00 37.23           O
HETATM 2924  O   HOH A1020      16.973  -4.553  20.270  1.00 37.52           O
HETATM 2925  O   HOH A1021      38.974   9.723  15.626  1.00 41.23           O
HETATM 2926  O   HOH A1022      30.927  30.394  26.612  1.00 34.50           O
HETATM 2927  O   HOH A1023      39.191  19.728   4.604  1.00 39.04           O
HETATM 2928  O   HOH A1024      32.955  36.799  15.945  1.00 27.04           O
HETATM 2929  O   HOH A1025      21.752  29.853  -3.081  1.00 34.42           O
HETATM 2930  O   HOH A1026       0.758  18.007   4.152  1.00 41.49           O
HETATM 2931  O   HOH A1027      11.172  41.007   8.768  1.00 31.17           O
HETATM 2932  O   HOH A1029      35.496   3.575  21.144  1.00 41.27           O
HETATM 2933  O   HOH A1030      40.154   9.729  21.181  1.00 39.83           O
HETATM 2934  O   HOH A1031      12.982  24.543   3.130  1.00 28.44           O
HETATM 2935  O   HOH A1032      21.104  40.743   6.957  1.00 31.28           O
HETATM 2936  O   HOH A1033       7.093  11.545  -3.037  1.00 33.20           O
HETATM 2937  O   HOH A1034      40.237  29.946   4.216  1.00 38.09           O
HETATM 2938  O   HOH A1035      28.156  26.412  32.487  1.00 31.51           O
HETATM 2939  O   HOH A1036       4.326  32.388  30.762  1.00 34.56           O
HETATM 2940  O   HOH A1037      20.556  22.785  -0.222  1.00 34.87           O
HETATM 2941  O   HOH A1039       5.588  29.415  24.291  1.00 34.24           O
HETATM 2942  O   HOH A1040      11.325  26.668  -0.801  1.00 50.09           O
HETATM 2943  O   HOH A1041      42.962  24.809  10.988  1.00 46.93           O
HETATM 2944  O   HOH A1042       0.163  20.281   3.357  1.00 45.65           O
HETATM 2945  O   HOH A1043      -5.845  21.991  10.884  1.00 41.70           O
HETATM 2946  O   HOH A1044       5.387  27.666  10.429  1.00 39.58           O
HETATM 2947  O   HOH A1045      30.974  10.993   4.866  1.00 26.96           O
HETATM 2948  O   HOH A1046       9.721  11.584  -1.975  1.00 27.11           O
HETATM 2949  O   HOH A1047       6.007  24.990   9.669  1.00 31.77           O
HETATM 2950  O   HOH A1048      33.667   7.743  24.373  1.00 38.17           O
HETATM 2951  O   HOH A1049      42.065  14.775  27.407  1.00 48.43           O
HETATM 2952  O   HOH A1050      13.927  24.347  38.930  1.00 27.01           O
HETATM 2953  O   HOH A1051      33.104   6.937  21.571  1.00 37.67           O
HETATM 2954  O   HOH A1052      27.914  23.264  -5.665  1.00 37.64           O
HETATM 2955  O   HOH A1053      39.882  13.522  16.054  1.00 41.55           O
HETATM 2956  O   HOH A1054       7.247  19.108  38.154  1.00 36.62           O
HETATM 2957  O   HOH A1055      24.641  35.869  30.826  1.00 41.47           O
HETATM 2958  O   HOH A1056      34.179  31.971  20.775  1.00 36.94           O
HETATM 2959  O   HOH A1057      27.377  11.964  38.316  1.00 39.97           O
HETATM 2960  O   HOH A1058       2.166  27.054  21.052  1.00 37.94           O
HETATM 2961  O   HOH A1059      25.992  -2.821   9.646  1.00 25.23           O
HETATM 2962  O   HOH A1060      21.186   4.927  33.002  1.00 26.96           O
HETATM 2963  O   HOH A1061      18.999  30.467  34.398  1.00 23.22           O
HETATM 2964  O   HOH A1063      26.688   0.532  31.320  1.00 28.09           O
HETATM 2965  O   HOH A1064      10.693  23.576  39.283  1.00 29.66           O
HETATM 2966  O   HOH A1065      38.751  17.370   8.404  1.00 36.87           O
HETATM 2967  O   HOH A1066      12.947   4.051  33.003  1.00 28.90           O
HETATM 2968  O   HOH A1067      35.343  36.771  15.149  1.00 39.11           O
HETATM 2969  O   HOH A1068      33.100   8.485  12.619  1.00 32.36           O
HETATM 2970  O   HOH A1069      31.710  36.143  22.863  1.00 37.55           O
HETATM 2971  O   HOH A1070      -4.557   6.150  16.003  1.00 34.28           O
HETATM 2972  O   HOH A1071      10.628  13.948  33.753  1.00 26.31           O
HETATM 2973  O   HOH A1072      -2.927  22.407  16.435  1.00 35.39           O
HETATM 2974  O   HOH A1073      16.751  36.518  32.184  1.00 28.53           O
HETATM 2975  O   HOH A1074       2.464  19.183  31.155  1.00 39.16           O
HETATM 2976  O   HOH A1075       3.052  21.230  27.439  1.00 28.57           O
HETATM 2977  O   HOH A1076      23.766  40.184   1.840  1.00 38.12           O
HETATM 2978  O   HOH A1077       5.004  19.637  34.645  1.00 34.40           O
HETATM 2979  O   HOH A1078      33.703  19.352  31.992  1.00 31.25           O
HETATM 2980  O   HOH A1079      28.147  38.495  24.825  1.00 34.74           O
HETATM 2981  O   HOH A1080       4.954   4.610  27.626  1.00 43.16           O
HETATM 2982  O   HOH A1082      11.770   9.432  37.066  1.00 35.10           O
HETATM 2983  O   HOH A1083      29.776  19.067  -3.896  1.00 36.47           O
HETATM 2984  O   HOH A1084      28.304  10.059  36.873  1.00 35.61           O
HETATM 2985  O   HOH A1085      26.943  14.270  34.881  1.00 37.45           O
HETATM 2986  O   HOH A1086      11.693   3.968  29.174  1.00 32.37           O
HETATM 2987  O   HOH A1087      14.247  -4.516  13.338  1.00 30.01           O
HETATM 2988  O   HOH A1088      11.035   3.446   0.526  1.00 33.77           O
HETATM 2989  O   HOH A1089       9.234  -3.297  21.664  1.00 33.82           O
HETATM 2990  O   HOH A1090       1.960  -2.190  -0.570  1.00 42.64           O
HETATM 2991  O   HOH A1091      35.939  26.230  18.565  1.00 31.05           O
HETATM 2992  O   HOH A1092      10.976  -4.073   6.030  1.00 32.99           O
HETATM 2993  O   HOH A1093      15.443  44.830  10.539  1.00 38.51           O
HETATM 2994  O   HOH A1094      32.133  13.811   0.255  1.00 28.42           O
HETATM 2995  O   HOH A1095      41.914  27.322   0.033  1.00 35.19           O
HETATM 2996  O   HOH A1096      27.773  43.626   8.053  1.00 22.89           O
HETATM 2997  O   HOH A1097      -7.070   5.366   8.663  1.00 49.31           O
HETATM 2998  O   HOH A1098      31.610   2.065  37.646  1.00 37.54           O
HETATM 2999  O   HOH A1099      24.867  38.567  27.173  1.00 38.82           O
HETATM 3000  O   HOH A1100      32.546  37.454  18.435  1.00 36.19           O
HETATM 3001  O   HOH A1101       9.311  27.678   2.044  1.00 44.20           O
HETATM 3002  O   HOH A1102      31.940  -0.775  11.515  1.00 36.20           O
HETATM 3003  O   HOH A1103      14.921  38.006  22.640  1.00 38.71           O
HETATM 3004  O   HOH A1104      10.653  29.218   0.298  1.00 52.27           O
HETATM 3005  O   HOH A1106       6.412   9.545  32.102  1.00 33.52           O
HETATM 3006  O   HOH A1107      13.613  -2.803   8.461  1.00 42.02           O
HETATM 3007  O   HOH A1108      -0.943  19.496  27.740  1.00 37.65           O
HETATM 3008  O   HOH A1109       6.934  34.980  30.079  1.00 32.89           O
HETATM 3009  O   HOH A1110      -0.106  16.120   6.652  1.00 38.03           O
HETATM 3010  O   HOH A1111       1.475  14.499  -2.923  1.00 45.76           O
HETATM 3011  O   HOH A1112      -7.113   6.318  16.292  1.00 42.14           O
HETATM 3012  O   HOH A1113      39.623  15.952  11.841  1.00 42.68           O
HETATM 3013  O   HOH A1114      21.191  -3.474  24.467  1.00 31.78           O
HETATM 3014  O   HOH A1115      16.796  -2.807  25.380  1.00 39.60           O
HETATM 3015  O   HOH A1118      39.918  25.188  13.175  1.00 40.59           O
HETATM 3016  O   HOH A1119      20.389  11.847  -2.699  1.00 29.66           O
HETATM 3017  O   HOH A1120      11.641   7.293   1.501  1.00 35.71           O
HETATM 3018  O   HOH A1121      19.004  43.717   7.676  1.00 39.80           O
HETATM 3019  O   HOH A1122      13.745  -0.087  26.398  1.00 27.04           O
HETATM 3020  O   HOH A1800      13.878  30.398  13.549  1.00 21.94           O
TER
END
