# Supplementary material for: Development of First-in-Class Dual Sirt2/HDAC6 Inhibitors as Molecular Tools for Dual Inhibition of Tubulin Deacetylation
Source: J Med Chem. 2023 Oct 30;66(21):14787–814. doi: 10.1021/acs.jmedchem.3c01385 (PMC10641818; doi:10.1021/acs.jmedchem.3c01385)
Supplement: Supplementary file 3 — jm3c01385_si_003.pdb [file jm3c01385_si_003.pdb]

REMARK Date 2022-11-13 Time 11:07:38 EST -0500 (1668355658.92 s)
REMARK PHENIX refinement
REMARK 
REMARK ****************** INPUT FILES AND LABELS ******************************
REMARK Reflections:
REMARK   file name      : /Users/Margarita/Documents/HDAC6/Data/20_G10_1_Mz327/Refine_10/redo_G10_1_Mz327_refine_data.mtz
REMARK   labels         : ['I-obs,SIGI-obs']
REMARK R-free flags:
REMARK   file name      : /Users/Margarita/Documents/HDAC6/Data/20_G10_1_Mz327/Refine_10/redo_G10_1_Mz327_refine_data.mtz
REMARK   label          : R-free-flags
REMARK   test_flag_value: 1
REMARK Model file name(s): 
REMARK   /Users/Margarita/Documents/HDAC6/Data/20_G10_1_Mz327/Refine_19/redo_G10_1_Mz327_refine_19_coot_sorted_updated.pdb
REMARK 
REMARK ******************** REFINEMENT SUMMARY: QUICK FACTS *******************
REMARK Start: r_work = 0.1932 r_free = 0.2285 bonds = 0.010 angles = 1.039
REMARK Final: r_work = 0.1932 r_free = 0.2305 bonds = 0.010 angles = 1.028
REMARK ************************************************************************
REMARK 
REMARK ****************** REFINEMENT STATISTICS STEP BY STEP ******************
REMARK leading digit, like 1_, means number of macro-cycle                     
REMARK 0    : statistics at the very beginning when nothing is done yet        
REMARK 1_bss: bulk solvent correction and/or (anisotropic) scaling             
REMARK 1_xyz: refinement of coordinates                                        
REMARK 1_adp: refinement of ADPs (Atomic Displacement Parameters)              
REMARK ------------------------------------------------------------------------
REMARK  stage       r-work r-free bonds angles b_min b_max b_ave n_water shift
REMARK       0    : 0.2475 0.2791 0.010  1.04   7.1  48.6  15.5 400      0.000
REMARK       1_bss: 0.1932 0.2285 0.010  1.04   7.4  48.9  15.8 400      0.000
REMARK 1_settarget: 0.1932 0.2285 0.010  1.04   7.4  48.9  15.8 400      0.000
REMARK       1_nqh: 0.1932 0.2285 0.010  1.04   7.4  48.9  15.8 400      0.000
REMARK      1_sotr: 0.1932 0.2285 0.010  1.04   7.4  48.9  15.8 400      0.000
REMARK    1_ncsrot: 0.1932 0.2285 0.010  1.04   7.4  48.9  15.8 400      0.000
REMARK    1_weight: 0.1932 0.2285 0.010  1.04   7.4  48.9  15.8 400      0.000
REMARK    1_xyzrec: 0.1975 0.2284 0.004  0.73   7.4  48.9  15.8 400      0.034
REMARK       1_adp: 0.1947 0.2275 0.004  0.73   6.8  52.8  16.5 400      0.034
REMARK       2_bss: 0.1956 0.2288 0.004  0.73   6.6  52.6  16.3 400      0.034
REMARK 2_settarget: 0.1956 0.2288 0.004  0.73   6.6  52.6  16.3 400      0.034
REMARK 2_updatecdl: 0.1956 0.2288 0.004  0.73   6.6  52.6  16.3 400      0.034
REMARK       2_nqh: 0.1956 0.2288 0.004  0.73   6.6  52.6  16.3 400      0.034
REMARK   2_realsrl: 0.1991 0.2308 0.004  0.79   6.6  52.6  16.3 400      0.040
REMARK    2_ncsrot: 0.1991 0.2306 0.004  0.79   6.6  52.6  16.3 400      0.041
REMARK    2_weight: 0.1991 0.2306 0.004  0.79   6.6  52.6  16.3 400      0.041
REMARK    2_xyzrec: 0.1940 0.2290 0.006  0.92   6.6  52.6  16.3 400      0.023
REMARK  2_realsrl2: 0.1941 0.2289 0.006  0.92   6.6  52.6  16.3 400      0.023
REMARK       2_adp: 0.1965 0.2296 0.006  0.92   7.4  49.5  15.9 400      0.023
REMARK       3_bss: 0.1966 0.2296 0.006  0.92   7.2  49.3  15.8 400      0.023
REMARK 3_settarget: 0.1966 0.2296 0.006  0.92   7.2  49.3  15.8 400      0.023
REMARK 3_updatecdl: 0.1966 0.2296 0.006  0.92   7.2  49.3  15.8 400      0.023
REMARK     3_setrh: 0.1966 0.2296 0.006  0.92   7.2  49.3  15.8 400      0.023
REMARK       3_nqh: 0.1966 0.2297 0.006  0.92   7.2  49.3  15.8 400      0.023
REMARK   3_realsrl: 0.2005 0.2328 0.006  0.98   7.2  49.3  15.8 400      0.026
REMARK    3_ncsrot: 0.2005 0.2328 0.006  0.98   7.2  49.3  15.8 400      0.026
REMARK    3_weight: 0.2005 0.2328 0.006  0.98   7.2  49.3  15.8 400      0.026
REMARK    3_xyzrec: 0.1939 0.2294 0.010  1.03   7.2  49.3  15.8 400      0.012
REMARK  3_realsrl2: 0.1942 0.2306 0.010  1.03   7.2  49.3  15.8 400      0.012
REMARK       3_adp: 0.1933 0.2307 0.010  1.03   6.7  49.1  15.6 400      0.012
REMARK         end: 0.1932 0.2305 0.010  1.03   6.6  49.1  15.5 400      0.012
REMARK ------------------------------------------------------------------------
REMARK MODEL CONTENT.
REMARK  ELEMENT        ATOM RECORD COUNT   OCCUPANCY SUM
REMARK       Zn                        2            2.00
REMARK        K                        4            4.00
REMARK        C                     3519         3508.00
REMARK        O                     1446         1441.00
REMARK        N                      982          981.00
REMARK        S                       36           36.00
REMARK    TOTAL                     5989         5972.00
REMARK -----------------------------------------------------------------------
REMARK r_free_flags.md5.hexdigest bb385631bf0d9f856fce9e2c9a6f5708
REMARK 
REMARK IF THIS FILE IS FOR PDB DEPOSITION: REMOVE ALL FROM THIS LINE UP.
REMARK   3
REMARK   3 REFINEMENT.
REMARK   3   PROGRAM     : PHENIX (1.14_3260: ???)
REMARK   3   AUTHORS     : Adams,Afonine,Bunkoczi,Burnley,Chen,Dar,Davis,
REMARK   3               : Draizen,Echols,Gildea,Gros,Grosse-Kunstleve,Headd,
REMARK   3               : Hintze,Hung,Ioerger,Liebschner,McCoy,McKee,Moriarty,
REMARK   3               : Oeffner,Poon,Read,Richardson,Richardson,Sacchettini,
REMARK   3               : Sauter,Sobolev,Storoni,Terwilliger,Williams,Zwart
REMARK   3
REMARK   3  X-RAY DATA.
REMARK   3  
REMARK   3  REFINEMENT TARGET : ML
REMARK   3  
REMARK   3  DATA USED IN REFINEMENT.
REMARK   3   RESOLUTION RANGE HIGH (ANGSTROMS) : 1.766   
REMARK   3   RESOLUTION RANGE LOW  (ANGSTROMS) : 29.047  
REMARK   3   MIN(FOBS/SIGMA_FOBS)              : 1.96  
REMARK   3   COMPLETENESS FOR RANGE        (%) : 96.19 
REMARK   3   NUMBER OF REFLECTIONS             : 69115     
REMARK   3   NUMBER OF REFLECTIONS (NON-ANOMALOUS) : 69115     
REMARK   3  
REMARK   3  FIT TO DATA USED IN REFINEMENT.
REMARK   3   R VALUE     (WORKING + TEST SET) : 0.1942
REMARK   3   R VALUE            (WORKING SET) : 0.1932
REMARK   3   FREE R VALUE                     : 0.2305
REMARK   3   FREE R VALUE TEST SET SIZE   (%) : 2.89  
REMARK   3   FREE R VALUE TEST SET COUNT      : 2000      
REMARK   3  
REMARK   3  FIT TO DATA USED IN REFINEMENT (IN BINS).
REMARK   3   BIN  RESOLUTION RANGE  COMPL.    NWORK NFREE   RWORK  RFREE  CCWORK CCFREE
REMARK   3     1 29.0508 -  4.2526    0.97     4853   145  0.1578 0.1802   0.940  0.933
REMARK   3     2  4.2526 -  3.3770    0.97     4858   145  0.1658 0.2001   0.925  0.904
REMARK   3     3  3.3770 -  2.9506    0.97     4852   144  0.1952 0.2269   0.901  0.792
REMARK   3     4  2.9506 -  2.6811    0.97     4833   144  0.1950 0.2352   0.899  0.852
REMARK   3     5  2.6811 -  2.4890    0.97     4860   145  0.1917 0.2214   0.901  0.834
REMARK   3     6  2.4890 -  2.3423    0.97     4813   143  0.1917 0.2243   0.901  0.854
REMARK   3     7  2.3423 -  2.2251    0.97     4813   144  0.1905 0.2535   0.908  0.847
REMARK   3     8  2.2251 -  2.1282    0.97     4837   144  0.1983 0.2347   0.900  0.865
REMARK   3     9  2.1282 -  2.0463    0.96     4812   143  0.2023 0.2476   0.889  0.856
REMARK   3    10  2.0463 -  1.9757    0.96     4778   143  0.2090 0.2518   0.880  0.810
REMARK   3    11  1.9757 -  1.9140    0.96     4745   141  0.2152 0.2459   0.872  0.825
REMARK   3    12  1.9140 -  1.8593    0.96     4793   143  0.2300 0.2791   0.858  0.751
REMARK   3    13  1.8593 -  1.8103    0.96     4773   142  0.2592 0.2805   0.831  0.838
REMARK   3    14  1.8103 -  1.7662    0.90     4495   134  0.2907 0.3724   0.793  0.629
REMARK   3  
REMARK   3  BULK SOLVENT MODELLING.
REMARK   3   METHOD USED        : FLAT BULK SOLVENT MODEL
REMARK   3   SOLVENT RADIUS     : 1.11    
REMARK   3   SHRINKAGE RADIUS   : 0.90    
REMARK   3   GRID STEP FACTOR   : 4.00    
REMARK   3  
REMARK   3  ERROR ESTIMATES.
REMARK   3   COORDINATE ERROR (MAXIMUM-LIKELIHOOD BASED)     : 0.23    
REMARK   3   PHASE ERROR (DEGREES, MAXIMUM-LIKELIHOOD BASED) : 23.28   
REMARK   3  
REMARK   3  STRUCTURE FACTORS CALCULATION ALGORITHM : FFT
REMARK   3  
REMARK   3  
REMARK   3  GEOMETRY RESTRAINTS LIBRARY: CDL v1.2
REMARK   3  DEVIATIONS FROM IDEAL VALUES.
REMARK   3    BOND      :  0.010   0.095   5716
REMARK   3    ANGLE     :  1.028   9.386   7750
REMARK   3    CHIRALITY :  0.063   0.216    846
REMARK   3    PLANARITY :  0.007   0.054   1013
REMARK   3    DIHEDRAL  : 10.475 179.923   4602
REMARK   3    MIN NONBONDED DISTANCE : 1.921 
REMARK   3  REMARK   3  
REMARK   3  MOLPROBITY STATISTICS.
REMARK   3    ALL-ATOM CLASHSCORE : 3.50
REMARK   3    RAMACHANDRAN PLOT:
REMARK   3      OUTLIERS : 0.00  %
REMARK   3      ALLOWED  : 3.12  %
REMARK   3      FAVORED  : 96.88 %
REMARK   3    ROTAMER OUTLIERS : 0.00 %
REMARK   3    CBETA DEVIATIONS : 0
REMARK   3    PEPTIDE PLANE:
REMARK   3      CIS-PROLINE     : 11.1111111111
REMARK   3      CIS-GENERAL     : 0.0
REMARK   3      TWISTED PROLINE : 0.0
REMARK   3      TWISTED GENERAL : 0.0
REMARK   3  
REMARK   3                  min    max   mean <Bi,j>   iso aniso
REMARK   3     Overall:    6.62  49.05  15.52   2.37  5989     0
REMARK   3     Protein:    6.62  49.05  15.17   2.35  5506     0
REMARK   3     Water:      7.67  32.13  19.37    N/A   400     0
REMARK   3     Other:      9.60  33.78  20.23    N/A    83     0
REMARK   3     Chain  A:   6.62  41.30  14.98    N/A  3012     0
REMARK   3     Chain  B:   7.62  49.05  16.07    N/A  2977     0
REMARK   3     Histogram:
REMARK   3         Values      Number of atoms
REMARK   3       6.62 - 10.86       761
REMARK   3      10.86 - 15.10      2791
REMARK   3      15.10 - 19.35      1375
REMARK   3      19.35 - 23.59       596
REMARK   3      23.59 - 27.83       252
REMARK   3      27.83 - 32.08       119
REMARK   3      32.08 - 36.32        51
REMARK   3      36.32 - 40.56        28
REMARK   3      40.56 - 44.81        13
REMARK   3      44.81 - 49.05         3
REMARK   3  
REMARK   3  
REMARK   3  TORSION NCS DETAILS.
REMARK   3   NUMBER OF NCS GROUPS : 1     
REMARK   3   NCS GROUP : 1     
REMARK   3     SELECTION          : (chain 'A' and (resid 441 through
REMARK   3                        : 496 or (resid 497 and (name N or
REMARK   3                        : name CA or name C or name O or
REMARK   3                        : name CB )) or resid 498 through
REMARK   3                        : 623 or resid 625 through 670 or
REMARK   3                        : resid 672 through 769 or resid 773
REMARK   3                        : through 783 or resid 785 through
REMARK   3                        : 807))
REMARK   3     SELECTION          : (chain 'B' and (resid 441 through
REMARK   3                        : 517 or (resid 518 and (name N or
REMARK   3                        : name CA or name C or name O or
REMARK   3                        : name CB )) or resid 519 or (resid
REMARK   3                        : 520 and (name N or name CA or name
REMARK   3                        : C or name O or name CB )) or resid
REMARK   3                        : 521 through 523 or (resid 524 and
REMARK   3                        : (name N or name CA or name C or
REMARK   3                        : name O or name CB )) or resid 525
REMARK   3                        : through 623 or resid 625 through
REMARK   3                        : 783 or resid 785 through 810))
REMARK   3     RESTRAINED TORSIONS: 2138
REMARK   3     BELOW LIMIT RMSD   : 1.084     
REMARK   3     ALL RESTRAINT RMSD : 3.605     
REMARK   3    Histogram of differences under limit:
REMARK   3       0.000 -    1.500: 1953
REMARK   3       1.500 -    3.000: 128
REMARK   3       3.000 -    4.500: 32
REMARK   3       4.500 -    6.000: 10
REMARK   3       6.000 -    7.500: 5
REMARK   3       7.500 -    9.000: 4
REMARK   3       9.000 -   10.500: 0
REMARK   3      10.500 -   12.000: 0
REMARK   3      12.000 -   13.500: 0
REMARK   3      13.500 -   15.000: 0
REMARK   3    Histogram of differences over limit:
REMARK   3      15.000 -   21.900: 0
REMARK   3      21.900 -   28.800: 0
REMARK   3      28.800 -   35.700: 0
REMARK   3      35.700 -   42.600: 0
REMARK   3      42.600 -   49.500: 1
REMARK   3      49.500 -   56.400: 1
REMARK   3      56.400 -   63.300: 2
REMARK   3      63.300 -   70.200: 0
REMARK   3      70.200 -   77.100: 0
REMARK   3      77.100 -   84.000: 2
REMARK   3
CRYST1   48.244   55.544   74.399  73.00  89.90  82.82 P 1
SCALE1      0.020728 -0.002612  0.000765        0.00000
SCALE2      0.000000  0.018146 -0.005590        0.00000
SCALE3      0.000000  0.000000  0.014064        0.00000
ATOM      1  N   SER A 441      16.251  25.618 -40.859  1.00 32.76           N
ATOM      2  CA  SER A 441      15.471  26.127 -39.728  1.00 41.17           C
ATOM      3  C   SER A 441      15.387  25.054 -38.626  1.00 38.24           C
ATOM      4  O   SER A 441      14.806  23.985 -38.842  1.00 35.34           O
ATOM      5  CB  SER A 441      14.070  26.555 -40.188  1.00 35.60           C
ATOM      6  N   PRO A 442      15.950  25.338 -37.448  1.00 29.97           N
ATOM      7  CA  PRO A 442      16.047  24.300 -36.418  1.00 26.49           C
ATOM      8  C   PRO A 442      14.678  23.888 -35.909  1.00 26.89           C
ATOM      9  O   PRO A 442      13.738  24.689 -35.862  1.00 29.48           O
ATOM     10  CB  PRO A 442      16.868  24.967 -35.304  1.00 28.53           C
ATOM     11  CG  PRO A 442      17.456  26.213 -35.918  1.00 32.66           C
ATOM     12  CD  PRO A 442      16.497  26.626 -36.988  1.00 32.04           C
ATOM     13  N   ILE A 443      14.572  22.615 -35.536  1.00 19.74           N
ATOM     14  CA  ILE A 443      13.327  22.035 -35.044  1.00 18.25           C
ATOM     15  C   ILE A 443      13.483  21.702 -33.564  1.00 13.86           C
ATOM     16  O   ILE A 443      14.506  21.157 -33.139  1.00 14.85           O
ATOM     17  CB  ILE A 443      12.936  20.777 -35.856  1.00 15.95           C
ATOM     18  CG1 ILE A 443      12.893  21.081 -37.349  1.00 19.16           C
ATOM     19  CG2 ILE A 443      11.554  20.253 -35.434  1.00 15.56           C
ATOM     20  CD1 ILE A 443      12.600  19.844 -38.188  1.00 16.62           C
ATOM     21  N   THR A 444      12.474  22.049 -32.779  1.00 12.95           N
ATOM     22  CA  THR A 444      12.412  21.693 -31.369  1.00 11.63           C
ATOM     23  C   THR A 444      11.421  20.561 -31.192  1.00 14.09           C
ATOM     24  O   THR A 444      10.289  20.625 -31.698  1.00 14.51           O
ATOM     25  CB  THR A 444      11.982  22.878 -30.510  1.00 11.91           C
ATOM     26  OG1 THR A 444      12.941  23.915 -30.645  1.00 12.73           O
ATOM     27  CG2 THR A 444      11.835  22.467 -29.040  1.00 14.09           C
ATOM     28  N   GLY A 445      11.857  19.529 -30.500  1.00 10.42           N
ATOM     29  CA  GLY A 445      10.992  18.427 -30.181  1.00 13.16           C
ATOM     30  C   GLY A 445      10.288  18.654 -28.855  1.00 12.35           C
ATOM     31  O   GLY A 445      10.775  19.370 -27.972  1.00 10.24           O
ATOM     32  N   LEU A 446       9.119  18.035 -28.722  1.00  9.16           N
ATOM     33  CA  LEU A 446       8.397  18.045 -27.453  1.00 11.53           C
ATOM     34  C   LEU A 446       7.829  16.656 -27.228  1.00 11.90           C
ATOM     35  O   LEU A 446       7.266  16.058 -28.146  1.00 12.85           O
ATOM     36  CB  LEU A 446       7.286  19.109 -27.435  1.00 11.09           C
ATOM     37  CG  LEU A 446       6.543  19.289 -26.098  1.00 11.46           C
ATOM     38  CD1 LEU A 446       6.115  20.720 -25.906  1.00  9.21           C
ATOM     39  CD2 LEU A 446       5.335  18.385 -26.039  1.00 11.81           C
ATOM     40  N   VAL A 447       8.013  16.118 -26.030  1.00 12.30           N
ATOM     41  CA  VAL A 447       7.368  14.868 -25.665  1.00 11.74           C
ATOM     42  C   VAL A 447       6.521  15.096 -24.417  1.00 12.21           C
ATOM     43  O   VAL A 447       6.963  15.736 -23.457  1.00 14.62           O
ATOM     44  CB  VAL A 447       8.384  13.717 -25.491  1.00 10.97           C
ATOM     45  CG1 VAL A 447       9.389  13.977 -24.386  1.00  9.08           C
ATOM     46  CG2 VAL A 447       7.646  12.436 -25.253  1.00 12.34           C
ATOM     47  N   TYR A 448       5.278  14.625 -24.471  1.00 11.51           N
ATOM     48  CA  TYR A 448       4.343  14.659 -23.364  1.00 13.26           C
ATOM     49  C   TYR A 448       3.335  13.545 -23.592  1.00 12.57           C
ATOM     50  O   TYR A 448       2.819  13.384 -24.706  1.00 11.13           O
ATOM     51  CB  TYR A 448       3.625  16.006 -23.257  1.00 12.75           C
ATOM     52  CG  TYR A 448       2.455  15.932 -22.289  1.00 12.18           C
ATOM     53  CD1 TYR A 448       2.656  16.073 -20.923  1.00 10.42           C
ATOM     54  CD2 TYR A 448       1.166  15.713 -22.733  1.00 12.13           C
ATOM     55  CE1 TYR A 448       1.599  15.988 -20.023  1.00 11.07           C
ATOM     56  CE2 TYR A 448       0.093  15.632 -21.830  1.00 13.49           C
ATOM     57  CZ  TYR A 448       0.330  15.769 -20.474  1.00 11.50           C
ATOM     58  OH  TYR A 448      -0.698  15.694 -19.569  1.00 15.68           O
ATOM     59  N   ASP A 449       3.045  12.793 -22.536  1.00 12.77           N
ATOM     60  CA  ASP A 449       2.063  11.712 -22.608  1.00 16.40           C
ATOM     61  C   ASP A 449       1.265  11.736 -21.315  1.00 13.48           C
ATOM     62  O   ASP A 449       1.847  11.634 -20.234  1.00 13.00           O
ATOM     63  CB  ASP A 449       2.735  10.349 -22.827  1.00 12.32           C
ATOM     64  CG  ASP A 449       1.743   9.249 -23.239  1.00 18.02           C
ATOM     65  OD1 ASP A 449       0.758   9.071 -22.516  1.00 12.95           O
ATOM     66  OD2 ASP A 449       1.952   8.560 -24.286  1.00 14.60           O
ATOM     67  N   GLN A 450      -0.060  11.878 -21.422  1.00 12.85           N
ATOM     68  CA  GLN A 450      -0.887  12.036 -20.228  1.00 12.81           C
ATOM     69  C   GLN A 450      -0.904  10.784 -19.357  1.00 10.89           C
ATOM     70  O   GLN A 450      -1.252  10.878 -18.182  1.00 13.30           O
ATOM     71  CB  GLN A 450      -2.327  12.457 -20.584  1.00 16.31           C
ATOM     72  CG  GLN A 450      -3.140  11.406 -21.278  1.00 23.04           C
ATOM     73  N   ARG A 451      -0.499   9.625 -19.887  1.00 13.28           N
ATOM     74  CA  ARG A 451      -0.426   8.427 -19.052  1.00 11.42           C
ATOM     75  C   ARG A 451       0.508   8.614 -17.859  1.00 13.90           C
ATOM     76  O   ARG A 451       0.306   7.979 -16.820  1.00 14.26           O
ATOM     77  CB  ARG A 451       0.040   7.216 -19.869  1.00 14.09           C
ATOM     78  CG  ARG A 451      -1.010   6.633 -20.800  1.00 16.29           C
ATOM     79  CD  ARG A 451      -0.373   5.535 -21.671  1.00 19.58           C
ATOM     80  NE  ARG A 451       0.584   6.079 -22.648  1.00 19.10           N
ATOM     81  CZ  ARG A 451       1.434   5.346 -23.372  1.00 20.10           C
ATOM     82  NH1 ARG A 451       1.479   4.029 -23.243  1.00 22.36           N
ATOM     83  NH2 ARG A 451       2.248   5.932 -24.224  1.00 18.44           N
ATOM     84  N   MET A 452       1.524   9.472 -17.978  1.00 12.28           N
ATOM     85  CA  MET A 452       2.370   9.719 -16.819  1.00 12.43           C
ATOM     86  C   MET A 452       1.617  10.385 -15.660  1.00 14.08           C
ATOM     87  O   MET A 452       2.178  10.488 -14.558  1.00 12.30           O
ATOM     88  CB  MET A 452       3.575  10.565 -17.237  1.00 12.64           C
ATOM     89  CG  MET A 452       4.713   9.727 -17.856  1.00 10.65           C
ATOM     90  SD  MET A 452       6.096  10.676 -18.549  1.00 11.10           S
ATOM     91  CE  MET A 452       5.346  11.214 -20.080  1.00 10.98           C
ATOM     92  N   MET A 453       0.360  10.815 -15.859  1.00 11.72           N
ATOM     93  CA  MET A 453      -0.416  11.349 -14.738  1.00 11.05           C
ATOM     94  C   MET A 453      -0.916  10.273 -13.784  1.00 13.58           C
ATOM     95  O   MET A 453      -1.391  10.606 -12.693  1.00 13.79           O
ATOM     96  CB  MET A 453      -1.632  12.134 -15.226  1.00  8.90           C
ATOM     97  CG  MET A 453      -1.250  13.426 -15.932  1.00 11.25           C
ATOM     98  SD  MET A 453      -2.680  14.268 -16.617  1.00 15.21           S
ATOM     99  CE  MET A 453      -3.314  14.978 -15.133  1.00 13.68           C
ATOM    100  N   LEU A 454      -0.846   9.005 -14.179  1.00 13.61           N
ATOM    101  CA  LEU A 454      -1.492   7.948 -13.414  1.00 13.28           C
ATOM    102  C   LEU A 454      -0.757   7.638 -12.112  1.00 15.87           C
ATOM    103  O   LEU A 454      -1.363   7.105 -11.174  1.00 14.15           O
ATOM    104  CB  LEU A 454      -1.607   6.703 -14.287  1.00 12.55           C
ATOM    105  CG  LEU A 454      -2.695   6.853 -15.346  1.00 14.91           C
ATOM    106  CD1 LEU A 454      -2.602   5.685 -16.280  1.00 18.72           C
ATOM    107  CD2 LEU A 454      -4.086   6.927 -14.720  1.00 20.85           C
ATOM    108  N   HIS A 455       0.547   7.903 -12.065  1.00 13.13           N
ATOM    109  CA  HIS A 455       1.298   7.802 -10.824  1.00 11.48           C
ATOM    110  C   HIS A 455       0.719   8.762  -9.780  1.00 12.90           C
ATOM    111  O   HIS A 455       0.684   9.980  -9.991  1.00 14.01           O
ATOM    112  CB  HIS A 455       2.765   8.117 -11.116  1.00 10.95           C
ATOM    113  CG  HIS A 455       3.606   8.341  -9.898  1.00 12.21           C
ATOM    114  ND1 HIS A 455       3.736   7.401  -8.897  1.00 10.78           N
ATOM    115  CD2 HIS A 455       4.376   9.395  -9.531  1.00 12.10           C
ATOM    116  CE1 HIS A 455       4.555   7.867  -7.968  1.00 11.81           C
ATOM    117  NE2 HIS A 455       4.957   9.073  -8.328  1.00 13.08           N
ATOM    118  N   HIS A 456       0.246   8.230  -8.652  1.00 13.89           N
ATOM    119  CA  HIS A 456      -0.397   9.125  -7.696  1.00 12.24           C
ATOM    120  C   HIS A 456      -0.172   8.642  -6.270  1.00 14.59           C
ATOM    121  O   HIS A 456       0.234   7.501  -6.020  1.00 13.65           O
ATOM    122  CB  HIS A 456      -1.896   9.271  -7.975  1.00 14.27           C
ATOM    123  CG  HIS A 456      -2.662   8.000  -7.778  1.00 14.76           C
ATOM    124  ND1 HIS A 456      -2.587   6.949  -8.665  1.00 16.40           N
ATOM    125  CD2 HIS A 456      -3.512   7.608  -6.798  1.00 16.37           C
ATOM    126  CE1 HIS A 456      -3.343   5.953  -8.227  1.00 18.19           C
ATOM    127  NE2 HIS A 456      -3.909   6.327  -7.093  1.00 13.94           N
ATOM    128  N   ASN A 457      -0.432   9.554  -5.338  1.00 10.64           N
ATOM    129  CA  ASN A 457      -0.296   9.304  -3.911  1.00 12.72           C
ATOM    130  C   ASN A 457      -1.659   8.905  -3.372  1.00 14.00           C
ATOM    131  O   ASN A 457      -2.570   9.733  -3.308  1.00 14.23           O
ATOM    132  CB  ASN A 457       0.237  10.544  -3.205  1.00 13.38           C
ATOM    133  CG  ASN A 457       0.644  10.266  -1.778  1.00 16.83           C
ATOM    134  OD1 ASN A 457      -0.058   9.567  -1.048  1.00 16.80           O
ATOM    135  ND2 ASN A 457       1.767  10.829  -1.366  1.00 13.84           N
ATOM    136  N   MET A 458      -1.794   7.640  -2.989  1.00 16.10           N
ATOM    137  CA  MET A 458      -3.082   7.122  -2.559  1.00 18.17           C
ATOM    138  C   MET A 458      -3.455   7.573  -1.150  1.00 19.27           C
ATOM    139  O   MET A 458      -4.608   7.402  -0.755  1.00 17.61           O
ATOM    140  CB  MET A 458      -3.073   5.587  -2.638  1.00 18.89           C
ATOM    141  CG  MET A 458      -2.712   5.032  -4.034  1.00 20.89           C
ATOM    142  SD  MET A 458      -2.278   3.253  -4.029  1.00 26.83           S
ATOM    143  CE  MET A 458      -3.068   2.813  -2.467  1.00 23.57           C
ATOM    144  N   TRP A 459      -2.524   8.139  -0.383  1.00 17.59           N
ATOM    145  CA  TRP A 459      -2.812   8.512   0.998  1.00 20.84           C
ATOM    146  C   TRP A 459      -2.850  10.013   1.226  1.00 17.68           C
ATOM    147  O   TRP A 459      -3.304  10.448   2.281  1.00 21.86           O
ATOM    148  CB  TRP A 459      -1.797   7.840   1.941  1.00 19.96           C
ATOM    149  CG  TRP A 459      -1.778   6.399   1.608  1.00 25.08           C
ATOM    150  CD1 TRP A 459      -2.675   5.450   2.009  1.00 23.57           C
ATOM    151  CD2 TRP A 459      -0.893   5.755   0.697  1.00 20.02           C
ATOM    152  NE1 TRP A 459      -2.376   4.243   1.423  1.00 25.08           N
ATOM    153  CE2 TRP A 459      -1.284   4.406   0.615  1.00 23.88           C
ATOM    154  CE3 TRP A 459       0.207   6.192  -0.056  1.00 22.39           C
ATOM    155  CZ2 TRP A 459      -0.621   3.487  -0.186  1.00 21.00           C
ATOM    156  CZ3 TRP A 459       0.868   5.289  -0.824  1.00 22.22           C
ATOM    157  CH2 TRP A 459       0.450   3.942  -0.897  1.00 24.25           C
ATOM    158  N   ASP A 460      -2.412  10.813   0.270  1.00 16.91           N
ATOM    159  CA  ASP A 460      -2.547  12.268   0.363  1.00 14.52           C
ATOM    160  C   ASP A 460      -2.660  12.780  -1.076  1.00 18.20           C
ATOM    161  O   ASP A 460      -1.657  13.022  -1.750  1.00 19.08           O
ATOM    162  CB  ASP A 460      -1.375  12.889   1.108  1.00 15.87           C
ATOM    163  CG  ASP A 460      -1.382  14.407   1.071  1.00 17.49           C
ATOM    164  OD1 ASP A 460      -2.399  15.011   0.655  1.00 18.32           O
ATOM    165  OD2 ASP A 460      -0.349  15.003   1.440  1.00 17.92           O
ATOM    166  N   SER A 461      -3.897  12.948  -1.534  1.00 19.43           N
ATOM    167  CA  SER A 461      -4.110  13.394  -2.905  1.00 18.87           C
ATOM    168  C   SER A 461      -3.587  14.805  -3.154  1.00 20.26           C
ATOM    169  O   SER A 461      -3.574  15.249  -4.312  1.00 17.73           O
ATOM    170  CB  SER A 461      -5.598  13.306  -3.244  1.00 17.29           C
ATOM    171  OG  SER A 461      -6.289  14.280  -2.486  1.00 23.30           O
ATOM    172  N   HIS A 462      -3.127  15.510  -2.122  1.00 15.29           N
ATOM    173  CA  HIS A 462      -2.599  16.851  -2.306  1.00 20.39           C
ATOM    174  C   HIS A 462      -1.086  16.902  -2.242  1.00 20.12           C
ATOM    175  O   HIS A 462      -0.523  17.997  -2.317  1.00 18.71           O
ATOM    176  CB  HIS A 462      -3.185  17.800  -1.266  1.00 22.28           C
ATOM    177  CG  HIS A 462      -4.665  17.952  -1.381  1.00 26.74           C
ATOM    178  ND1 HIS A 462      -5.256  19.047  -1.974  1.00 30.86           N
ATOM    179  CD2 HIS A 462      -5.677  17.137  -0.994  1.00 28.27           C
ATOM    180  CE1 HIS A 462      -6.570  18.902  -1.947  1.00 31.37           C
ATOM    181  NE2 HIS A 462      -6.851  17.750  -1.362  1.00 32.14           N
ATOM    182  N   HIS A 463      -0.427  15.746  -2.142  1.00 15.85           N
ATOM    183  CA  HIS A 463       1.026  15.696  -2.110  1.00 14.29           C
ATOM    184  C   HIS A 463       1.593  16.486  -3.288  1.00 12.72           C
ATOM    185  O   HIS A 463       1.153  16.290  -4.432  1.00 14.43           O
ATOM    186  CB  HIS A 463       1.506  14.242  -2.167  1.00 13.56           C
ATOM    187  CG  HIS A 463       3.000  14.097  -2.097  1.00 12.22           C
ATOM    188  ND1 HIS A 463       3.838  14.524  -3.101  1.00 13.32           N
ATOM    189  CD2 HIS A 463       3.802  13.581  -1.136  1.00 12.94           C
ATOM    190  CE1 HIS A 463       5.093  14.278  -2.763  1.00 13.88           C
ATOM    191  NE2 HIS A 463       5.098  13.712  -1.570  1.00 13.51           N
ATOM    192  N   PRO A 464       2.574  17.359  -3.061  1.00 14.70           N
ATOM    193  CA  PRO A 464       2.956  18.323  -4.108  1.00 12.01           C
ATOM    194  C   PRO A 464       3.448  17.706  -5.419  1.00 11.18           C
ATOM    195  O   PRO A 464       3.353  18.390  -6.437  1.00 12.96           O
ATOM    196  CB  PRO A 464       4.061  19.149  -3.435  1.00 15.27           C
ATOM    197  CG  PRO A 464       4.617  18.238  -2.367  1.00 13.34           C
ATOM    198  CD  PRO A 464       3.393  17.514  -1.845  1.00 12.70           C
ATOM    199  N   GLU A 465       3.973  16.471  -5.444  1.00 11.94           N
ATOM    200  CA  GLU A 465       4.402  15.851  -6.716  1.00 11.49           C
ATOM    201  C   GLU A 465       3.142  15.310  -7.415  1.00 13.00           C
ATOM    202  O   GLU A 465       2.846  14.113  -7.463  1.00 12.60           O
ATOM    203  CB  GLU A 465       5.473  14.785  -6.487  1.00 11.91           C
ATOM    204  CG  GLU A 465       6.402  14.547  -7.751  1.00  8.80           C
ATOM    205  CD  GLU A 465       5.624  13.868  -8.887  1.00 10.73           C
ATOM    206  OE1 GLU A 465       5.646  12.631  -8.915  1.00 10.32           O
ATOM    207  OE2 GLU A 465       4.985  14.555  -9.735  1.00 11.38           O
ATOM    208  N   LEU A 466       2.371  16.245  -7.957  1.00 10.42           N
ATOM    209  CA  LEU A 466       0.986  16.024  -8.380  1.00 12.20           C
ATOM    210  C   LEU A 466       0.918  15.611  -9.844  1.00 11.37           C
ATOM    211  O   LEU A 466       1.689  16.114 -10.673  1.00 12.41           O
ATOM    212  CB  LEU A 466       0.158  17.294  -8.178  1.00 13.77           C
ATOM    213  CG  LEU A 466      -0.149  17.696  -6.736  1.00 18.54           C
ATOM    214  CD1 LEU A 466      -0.343  19.216  -6.545  1.00 10.98           C
ATOM    215  CD2 LEU A 466      -1.397  16.898  -6.193  1.00 19.65           C
ATOM    216  N   PRO A 467      -0.029  14.733 -10.196  1.00 14.79           N
ATOM    217  CA  PRO A 467      -0.258  14.466 -11.628  1.00 15.42           C
ATOM    218  C   PRO A 467      -0.452  15.731 -12.446  1.00 12.18           C
ATOM    219  O   PRO A 467       0.050  15.827 -13.569  1.00 10.00           O
ATOM    220  CB  PRO A 467      -1.515  13.583 -11.623  1.00 13.60           C
ATOM    221  CG  PRO A 467      -1.479  12.880 -10.297  1.00 14.73           C
ATOM    222  CD  PRO A 467      -0.858  13.872  -9.321  1.00 16.33           C
ATOM    223  N   GLN A 468      -1.132  16.727 -11.889  1.00 10.31           N
ATOM    224  CA  GLN A 468      -1.441  17.943 -12.633  1.00 11.39           C
ATOM    225  C   GLN A 468      -0.225  18.832 -12.890  1.00 10.72           C
ATOM    226  O   GLN A 468      -0.352  19.840 -13.584  1.00  9.30           O
ATOM    227  CB  GLN A 468      -2.522  18.714 -11.870  1.00 13.10           C
ATOM    228  CG  GLN A 468      -3.919  18.128 -12.099  1.00 12.21           C
ATOM    229  CD  GLN A 468      -4.086  16.745 -11.497  1.00 14.02           C
ATOM    230  OE1 GLN A 468      -3.545  16.460 -10.438  1.00 14.30           O
ATOM    231  NE2 GLN A 468      -4.851  15.887 -12.167  1.00 13.81           N
ATOM    232  N   ARG A 469       0.944  18.503 -12.345  1.00  9.46           N
ATOM    233  CA  ARG A 469       2.150  19.228 -12.741  1.00 11.79           C
ATOM    234  C   ARG A 469       2.352  19.171 -14.260  1.00 11.34           C
ATOM    235  O   ARG A 469       2.524  20.201 -14.929  1.00  9.42           O
ATOM    236  CB  ARG A 469       3.359  18.625 -12.007  1.00 10.99           C
ATOM    237  CG  ARG A 469       3.344  18.842 -10.458  1.00  9.74           C
ATOM    238  CD  ARG A 469       4.509  18.115  -9.752  1.00 11.36           C
ATOM    239  NE  ARG A 469       5.763  18.647 -10.245  1.00 11.80           N
ATOM    240  CZ  ARG A 469       6.687  17.939 -10.879  1.00 11.52           C
ATOM    241  NH1 ARG A 469       6.523  16.645 -11.056  1.00 10.81           N
ATOM    242  NH2 ARG A 469       7.771  18.540 -11.344  1.00 10.31           N
ATOM    243  N   ILE A 470       2.307  17.973 -14.832  1.00  8.25           N
ATOM    244  CA  ILE A 470       2.620  17.876 -16.249  1.00  9.82           C
ATOM    245  C   ILE A 470       1.438  18.328 -17.119  1.00  9.99           C
ATOM    246  O   ILE A 470       1.646  18.960 -18.158  1.00 10.51           O
ATOM    247  CB  ILE A 470       3.097  16.458 -16.605  1.00  8.14           C
ATOM    248  CG1 ILE A 470       2.084  15.373 -16.273  1.00 11.47           C
ATOM    249  CG2 ILE A 470       4.452  16.194 -15.899  1.00  9.58           C
ATOM    250  CD1 ILE A 470       2.497  13.990 -16.851  1.00  8.86           C
ATOM    251  N   SER A 471       0.191  18.084 -16.696  1.00  9.11           N
ATOM    252  CA  SER A 471      -0.942  18.577 -17.485  1.00  9.31           C
ATOM    253  C   SER A 471      -1.019  20.103 -17.488  1.00 12.65           C
ATOM    254  O   SER A 471      -1.378  20.710 -18.505  1.00 10.88           O
ATOM    255  CB  SER A 471      -2.248  17.966 -16.977  1.00 13.57           C
ATOM    256  OG  SER A 471      -2.390  18.177 -15.597  1.00 11.14           O
ATOM    257  N   ARG A 472      -0.715  20.752 -16.356  1.00 10.60           N
ATOM    258  CA  ARG A 472      -0.663  22.210 -16.362  1.00  8.83           C
ATOM    259  C   ARG A 472       0.466  22.724 -17.256  1.00 11.17           C
ATOM    260  O   ARG A 472       0.257  23.649 -18.046  1.00 10.06           O
ATOM    261  CB  ARG A 472      -0.526  22.741 -14.927  1.00  9.51           C
ATOM    262  CG  ARG A 472      -1.833  22.692 -14.171  1.00  9.03           C
ATOM    263  CD  ARG A 472      -2.830  23.803 -14.609  1.00 10.58           C
ATOM    264  NE  ARG A 472      -2.237  25.115 -14.429  1.00 11.24           N
ATOM    265  CZ  ARG A 472      -2.246  25.784 -13.281  1.00 14.88           C
ATOM    266  NH1 ARG A 472      -2.877  25.289 -12.200  1.00 12.30           N
ATOM    267  NH2 ARG A 472      -1.620  26.957 -13.213  1.00 12.30           N
ATOM    268  N   ILE A 473       1.668  22.142 -17.167  1.00 10.47           N
ATOM    269  CA  ILE A 473       2.751  22.600 -18.040  1.00 10.35           C
ATOM    270  C   ILE A 473       2.356  22.435 -19.506  1.00 11.04           C
ATOM    271  O   ILE A 473       2.533  23.354 -20.313  1.00  8.37           O
ATOM    272  CB  ILE A 473       4.072  21.871 -17.726  1.00 10.41           C
ATOM    273  CG1 ILE A 473       4.621  22.300 -16.367  1.00 10.42           C
ATOM    274  CG2 ILE A 473       5.126  22.144 -18.841  1.00  9.81           C
ATOM    275  CD1 ILE A 473       5.608  21.325 -15.794  1.00 10.14           C
ATOM    276  N   PHE A 474       1.769  21.279 -19.855  1.00 11.16           N
ATOM    277  CA  PHE A 474       1.325  21.016 -21.232  1.00 10.03           C
ATOM    278  C   PHE A 474       0.283  22.036 -21.676  1.00 11.74           C
ATOM    279  O   PHE A 474       0.418  22.648 -22.740  1.00 14.10           O
ATOM    280  CB  PHE A 474       0.751  19.595 -21.341  1.00  9.90           C
ATOM    281  CG  PHE A 474       0.449  19.155 -22.772  1.00 11.23           C
ATOM    282  CD1 PHE A 474       1.478  18.898 -23.661  1.00 12.71           C
ATOM    283  CD2 PHE A 474      -0.857  19.014 -23.211  1.00 13.00           C
ATOM    284  CE1 PHE A 474       1.208  18.489 -24.970  1.00 11.54           C
ATOM    285  CE2 PHE A 474      -1.147  18.605 -24.511  1.00 14.22           C
ATOM    286  CZ  PHE A 474      -0.113  18.351 -25.386  1.00 11.46           C
ATOM    287  N   SER A 475      -0.738  22.280 -20.836  1.00 11.68           N
ATOM    288  CA  SER A 475      -1.781  23.232 -21.209  1.00 10.82           C
ATOM    289  C   SER A 475      -1.217  24.625 -21.424  1.00 12.52           C
ATOM    290  O   SER A 475      -1.686  25.350 -22.300  1.00 12.26           O
ATOM    291  CB  SER A 475      -2.881  23.302 -20.139  1.00 13.52           C
ATOM    292  OG  SER A 475      -3.621  22.102 -20.058  1.00 13.23           O
ATOM    293  N   ARG A 476      -0.179  25.011 -20.669  1.00 10.75           N
ATOM    294  CA  ARG A 476       0.414  26.335 -20.884  1.00 11.29           C
ATOM    295  C   ARG A 476       1.157  26.403 -22.214  1.00 12.08           C
ATOM    296  O   ARG A 476       1.148  27.442 -22.896  1.00 12.41           O
ATOM    297  CB  ARG A 476       1.356  26.673 -19.721  1.00 10.05           C
ATOM    298  CG  ARG A 476       1.654  28.143 -19.625  1.00 13.11           C
ATOM    299  CD  ARG A 476       0.395  28.949 -19.246  1.00 16.97           C
ATOM    300  NE  ARG A 476       0.695  30.376 -19.295  1.00 19.11           N
ATOM    301  CZ  ARG A 476      -0.010  31.263 -19.978  1.00 18.88           C
ATOM    302  NH1 ARG A 476      -1.091  30.874 -20.661  1.00 18.91           N
ATOM    303  NH2 ARG A 476       0.359  32.536 -19.969  1.00 16.70           N
ATOM    304  N   HIS A 477       1.801  25.302 -22.600  1.00 11.27           N
ATOM    305  CA  HIS A 477       2.449  25.232 -23.899  1.00 10.72           C
ATOM    306  C   HIS A 477       1.435  25.386 -25.020  1.00 12.72           C
ATOM    307  O   HIS A 477       1.722  26.013 -26.042  1.00 13.36           O
ATOM    308  CB  HIS A 477       3.181  23.898 -24.037  1.00 11.35           C
ATOM    309  CG  HIS A 477       4.532  23.886 -23.405  1.00 11.07           C
ATOM    310  ND1 HIS A 477       4.724  23.762 -22.037  1.00  8.39           N
ATOM    311  CD2 HIS A 477       5.764  23.975 -23.958  1.00  9.70           C
ATOM    312  CE1 HIS A 477       6.027  23.785 -21.789  1.00  9.28           C
ATOM    313  NE2 HIS A 477       6.672  23.929 -22.933  1.00 11.47           N
ATOM    314  N   GLU A 478       0.237  24.820 -24.844  1.00 12.83           N
ATOM    315  CA  GLU A 478      -0.821  25.011 -25.841  1.00 14.44           C
ATOM    316  C   GLU A 478      -1.309  26.450 -25.842  1.00 12.70           C
ATOM    317  O   GLU A 478      -1.529  27.045 -26.907  1.00 15.87           O
ATOM    318  CB  GLU A 478      -1.996  24.077 -25.552  1.00 15.31           C
ATOM    319  CG  GLU A 478      -1.694  22.590 -25.561  1.00 13.80           C
ATOM    320  CD  GLU A 478      -2.932  21.782 -25.251  1.00 18.63           C
ATOM    321  OE1 GLU A 478      -3.502  21.937 -24.135  1.00 18.65           O
ATOM    322  OE2 GLU A 478      -3.331  20.968 -26.107  1.00 15.73           O
ATOM    323  N   GLU A 479      -1.554  27.004 -24.643  1.00 13.94           N
ATOM    324  CA  GLU A 479      -2.090  28.355 -24.540  1.00 15.41           C
ATOM    325  C   GLU A 479      -1.139  29.365 -25.152  1.00 15.92           C
ATOM    326  O   GLU A 479      -1.571  30.295 -25.845  1.00 17.76           O
ATOM    327  CB  GLU A 479      -2.380  28.712 -23.075  1.00 13.43           C
ATOM    328  CG  GLU A 479      -3.514  27.892 -22.467  1.00 14.72           C
ATOM    329  CD  GLU A 479      -3.464  27.877 -20.961  1.00 16.43           C
ATOM    330  OE1 GLU A 479      -2.525  28.484 -20.391  1.00 12.91           O
ATOM    331  OE2 GLU A 479      -4.385  27.276 -20.352  1.00 17.06           O
ATOM    332  N   LEU A 480       0.162  29.203 -24.912  1.00 15.77           N
ATOM    333  CA  LEU A 480       1.157  30.115 -25.446  1.00 12.56           C
ATOM    334  C   LEU A 480       1.534  29.811 -26.897  1.00 15.36           C
ATOM    335  O   LEU A 480       2.414  30.481 -27.444  1.00 14.89           O
ATOM    336  CB  LEU A 480       2.388  30.076 -24.559  1.00 14.50           C
ATOM    337  CG  LEU A 480       2.126  30.655 -23.162  1.00 14.85           C
ATOM    338  CD1 LEU A 480       3.351  30.439 -22.268  1.00 12.93           C
ATOM    339  CD2 LEU A 480       1.769  32.134 -23.250  1.00 19.58           C
ATOM    340  N   ARG A 481       0.886  28.824 -27.516  1.00 15.34           N
ATOM    341  CA  ARG A 481       1.131  28.432 -28.907  1.00 16.34           C
ATOM    342  C   ARG A 481       2.578  27.993 -29.106  1.00 15.22           C
ATOM    343  O   ARG A 481       3.190  28.250 -30.140  1.00 17.79           O
ATOM    344  CB  ARG A 481       0.742  29.545 -29.891  1.00 14.49           C
ATOM    345  CG  ARG A 481      -0.760  29.800 -29.927  1.00 19.33           C
ATOM    346  CD  ARG A 481      -1.518  28.555 -30.378  1.00 18.59           C
ATOM    347  NE  ARG A 481      -1.110  28.060 -31.708  1.00 22.72           N
ATOM    348  CZ  ARG A 481      -1.474  28.617 -32.858  1.00 22.12           C
ATOM    349  NH1 ARG A 481      -2.251  29.695 -32.855  1.00 30.93           N
ATOM    350  NH2 ARG A 481      -1.072  28.096 -34.025  1.00 19.07           N
ATOM    351  N   LEU A 482       3.131  27.333 -28.094  1.00 17.11           N
ATOM    352  CA  LEU A 482       4.463  26.763 -28.204  1.00 13.61           C
ATOM    353  C   LEU A 482       4.398  25.346 -28.741  1.00 12.37           C
ATOM    354  O   LEU A 482       5.243  24.951 -29.552  1.00 11.15           O
ATOM    355  CB  LEU A 482       5.160  26.769 -26.835  1.00  9.79           C
ATOM    356  CG  LEU A 482       5.442  28.173 -26.311  1.00 12.25           C
ATOM    357  CD1 LEU A 482       5.778  28.145 -24.806  1.00 10.28           C
ATOM    358  CD2 LEU A 482       6.621  28.740 -27.101  1.00 15.34           C
ATOM    359  N   LEU A 483       3.379  24.595 -28.323  1.00 12.59           N
ATOM    360  CA  LEU A 483       3.268  23.203 -28.734  1.00 13.81           C
ATOM    361  C   LEU A 483       3.154  23.076 -30.240  1.00 13.16           C
ATOM    362  O   LEU A 483       3.774  22.196 -30.848  1.00 11.88           O
ATOM    363  CB  LEU A 483       2.053  22.567 -28.072  1.00 13.34           C
ATOM    364  CG  LEU A 483       1.697  21.156 -28.558  1.00 14.72           C
ATOM    365  CD1 LEU A 483       2.781  20.161 -28.173  1.00 16.99           C
ATOM    366  CD2 LEU A 483       0.363  20.729 -27.951  1.00 17.20           C
ATOM    367  N   SER A 484       2.313  23.907 -30.852  1.00 11.46           N
ATOM    368  CA  SER A 484       2.119  23.843 -32.298  1.00 11.99           C
ATOM    369  C   SER A 484       3.424  24.083 -33.036  1.00 12.69           C
ATOM    370  O   SER A 484       3.544  23.725 -34.206  1.00 11.53           O
ATOM    371  CB  SER A 484       1.076  24.858 -32.765  1.00 13.34           C
ATOM    372  OG  SER A 484       1.400  26.147 -32.270  1.00 17.31           O
ATOM    373  N   ARG A 485       4.373  24.775 -32.410  1.00 12.12           N
ATOM    374  CA  ARG A 485       5.626  25.078 -33.083  1.00 13.12           C
ATOM    375  C   ARG A 485       6.639  23.951 -32.969  1.00 13.19           C
ATOM    376  O   ARG A 485       7.684  24.014 -33.627  1.00 13.38           O
ATOM    377  CB  ARG A 485       6.238  26.358 -32.524  1.00 12.81           C
ATOM    378  CG  ARG A 485       5.372  27.613 -32.712  1.00 14.33           C
ATOM    379  CD  ARG A 485       5.886  28.744 -31.828  1.00 14.27           C
ATOM    380  NE  ARG A 485       7.191  29.245 -32.270  1.00 15.02           N
ATOM    381  CZ  ARG A 485       7.933  30.096 -31.568  1.00 13.14           C
ATOM    382  NH1 ARG A 485       7.493  30.530 -30.388  1.00 13.76           N
ATOM    383  NH2 ARG A 485       9.114  30.505 -32.046  1.00 15.03           N
ATOM    384  N   CYS A 486       6.354  22.931 -32.176  1.00 10.71           N
ATOM    385  CA  CYS A 486       7.323  21.880 -31.908  1.00 14.71           C
ATOM    386  C   CYS A 486       6.999  20.647 -32.733  1.00 13.47           C
ATOM    387  O   CYS A 486       5.845  20.413 -33.095  1.00 13.12           O
ATOM    388  CB  CYS A 486       7.280  21.492 -30.438  1.00 13.56           C
ATOM    389  SG  CYS A 486       7.903  22.740 -29.351  1.00 11.79           S
ATOM    390  N   HIS A 487       8.027  19.829 -32.978  1.00 14.32           N
ATOM    391  CA  HIS A 487       7.839  18.504 -33.561  1.00 14.38           C
ATOM    392  C   HIS A 487       7.506  17.542 -32.432  1.00 15.07           C
ATOM    393  O   HIS A 487       8.308  17.385 -31.493  1.00 13.54           O
ATOM    394  CB  HIS A 487       9.095  18.041 -34.300  1.00 13.79           C
ATOM    395  CG  HIS A 487       9.006  16.631 -34.783  1.00 14.38           C
ATOM    396  ND1 HIS A 487       9.610  15.578 -34.134  1.00 17.57           N
ATOM    397  CD2 HIS A 487       8.311  16.090 -35.810  1.00 11.28           C
ATOM    398  CE1 HIS A 487       9.325  14.450 -34.761  1.00 14.89           C
ATOM    399  NE2 HIS A 487       8.543  14.735 -35.786  1.00 18.76           N
ATOM    400  N   ARG A 488       6.341  16.900 -32.514  1.00 15.83           N
ATOM    401  CA  ARG A 488       5.868  16.060 -31.420  1.00 16.41           C
ATOM    402  C   ARG A 488       6.579  14.708 -31.452  1.00 14.23           C
ATOM    403  O   ARG A 488       6.497  13.981 -32.442  1.00 14.48           O
ATOM    404  CB  ARG A 488       4.351  15.881 -31.481  1.00 15.12           C
ATOM    405  CG  ARG A 488       3.777  15.169 -30.268  1.00 14.60           C
ATOM    406  CD  ARG A 488       3.799  16.066 -29.011  1.00 12.12           C
ATOM    407  NE  ARG A 488       3.160  15.431 -27.862  1.00 12.77           N
ATOM    408  CZ  ARG A 488       1.870  15.568 -27.529  1.00 13.24           C
ATOM    409  NH1 ARG A 488       1.382  14.936 -26.468  1.00 15.31           N
ATOM    410  NH2 ARG A 488       1.060  16.325 -28.255  1.00 13.14           N
ATOM    411  N   ILE A 489       7.284  14.389 -30.374  1.00 15.62           N
ATOM    412  CA  ILE A 489       8.039  13.141 -30.248  1.00 15.46           C
ATOM    413  C   ILE A 489       7.207  12.166 -29.425  1.00 13.23           C
ATOM    414  O   ILE A 489       6.695  12.554 -28.367  1.00 13.01           O
ATOM    415  CB  ILE A 489       9.411  13.393 -29.588  1.00 12.12           C
ATOM    416  CG1 ILE A 489      10.293  14.174 -30.564  1.00 11.10           C
ATOM    417  CG2 ILE A 489      10.032  12.072 -29.110  1.00 13.15           C
ATOM    418  CD1 ILE A 489      11.528  14.760 -29.980  1.00 14.17           C
ATOM    419  N   PRO A 490       7.019  10.923 -29.869  1.00 13.21           N
ATOM    420  CA  PRO A 490       6.225   9.980 -29.070  1.00 15.94           C
ATOM    421  C   PRO A 490       6.933   9.533 -27.808  1.00 14.89           C
ATOM    422  O   PRO A 490       8.162   9.424 -27.749  1.00 16.86           O
ATOM    423  CB  PRO A 490       6.023   8.784 -30.011  1.00 17.02           C
ATOM    424  CG  PRO A 490       7.106   8.880 -30.999  1.00 17.71           C
ATOM    425  CD  PRO A 490       7.442  10.339 -31.160  1.00 16.82           C
ATOM    426  N   ALA A 491       6.132   9.240 -26.798  1.00 15.38           N
ATOM    427  CA  ALA A 491       6.610   8.579 -25.600  1.00 14.26           C
ATOM    428  C   ALA A 491       6.759   7.088 -25.857  1.00 19.44           C
ATOM    429  O   ALA A 491       6.103   6.516 -26.733  1.00 15.82           O
ATOM    430  CB  ALA A 491       5.623   8.778 -24.449  1.00 18.56           C
ATOM    431  N   ARG A 492       7.638   6.459 -25.081  1.00 13.77           N
ATOM    432  CA  ARG A 492       7.684   5.006 -25.033  1.00 14.35           C
ATOM    433  C   ARG A 492       8.119   4.584 -23.639  1.00 15.61           C
ATOM    434  O   ARG A 492       8.581   5.394 -22.834  1.00 13.59           O
ATOM    435  CB  ARG A 492       8.621   4.425 -26.088  1.00 14.95           C
ATOM    436  CG  ARG A 492      10.110   4.643 -25.788  1.00 13.04           C
ATOM    437  CD  ARG A 492      10.887   3.841 -26.766  1.00 12.67           C
ATOM    438  NE  ARG A 492      12.323   4.088 -26.757  1.00 11.34           N
ATOM    439  CZ  ARG A 492      13.184   3.434 -25.991  1.00 12.54           C
ATOM    440  NH1 ARG A 492      12.740   2.511 -25.131  1.00 12.93           N
ATOM    441  NH2 ARG A 492      14.486   3.702 -26.083  1.00 10.29           N
ATOM    442  N   LEU A 493       7.934   3.299 -23.360  1.00 14.02           N
ATOM    443  CA  LEU A 493       8.487   2.691 -22.170  1.00 17.30           C
ATOM    444  C   LEU A 493       9.969   2.440 -22.359  1.00 14.79           C
ATOM    445  O   LEU A 493      10.393   1.911 -23.389  1.00 14.27           O
ATOM    446  CB  LEU A 493       7.814   1.354 -21.895  1.00 16.11           C
ATOM    447  CG  LEU A 493       6.310   1.307 -21.670  1.00 22.11           C
ATOM    448  CD1 LEU A 493       5.867  -0.144 -21.704  1.00 19.13           C
ATOM    449  CD2 LEU A 493       5.994   1.920 -20.345  1.00 17.07           C
ATOM    450  N   ALA A 494      10.754   2.778 -21.349  1.00 14.64           N
ATOM    451  CA  ALA A 494      12.086   2.191 -21.287  1.00 14.70           C
ATOM    452  C   ALA A 494      11.952   0.686 -21.075  1.00 15.88           C
ATOM    453  O   ALA A 494      10.980   0.208 -20.480  1.00 14.64           O
ATOM    454  CB  ALA A 494      12.905   2.804 -20.148  1.00 11.76           C
ATOM    455  N   THR A 495      12.912  -0.065 -21.610  1.00 14.79           N
ATOM    456  CA  THR A 495      12.996  -1.501 -21.359  1.00 15.07           C
ATOM    457  C   THR A 495      13.797  -1.776 -20.093  1.00 15.38           C
ATOM    458  O   THR A 495      14.538  -0.922 -19.595  1.00 14.73           O
ATOM    459  CB  THR A 495      13.641  -2.229 -22.547  1.00 16.48           C
ATOM    460  OG1 THR A 495      15.026  -1.885 -22.631  1.00 17.41           O
ATOM    461  CG2 THR A 495      12.964  -1.848 -23.844  1.00 17.74           C
ATOM    462  N   GLU A 496      13.652  -2.993 -19.569  1.00 14.94           N
ATOM    463  CA  GLU A 496      14.461  -3.376 -18.416  1.00 14.49           C
ATOM    464  C   GLU A 496      15.949  -3.334 -18.748  1.00 16.59           C
ATOM    465  O   GLU A 496      16.772  -2.975 -17.897  1.00 15.95           O
ATOM    466  CB  GLU A 496      14.066  -4.772 -17.947  1.00 18.28           C
ATOM    467  CG  GLU A 496      12.692  -4.839 -17.312  1.00 16.58           C
ATOM    468  CD  GLU A 496      12.296  -6.266 -16.980  1.00 18.70           C
ATOM    469  OE1 GLU A 496      13.195  -7.125 -16.886  1.00 22.05           O
ATOM    470  OE2 GLU A 496      11.097  -6.521 -16.775  1.00 21.10           O
ATOM    471  N   GLU A 497      16.320  -3.706 -19.978  1.00 16.53           N
ATOM    472  CA  GLU A 497      17.731  -3.650 -20.350  1.00 17.93           C
ATOM    473  C   GLU A 497      18.257  -2.220 -20.312  1.00 17.17           C
ATOM    474  O   GLU A 497      19.402  -1.978 -19.892  1.00 15.06           O
ATOM    475  CB  GLU A 497      17.950  -4.276 -21.727  1.00 20.10           C
ATOM    476  CG  GLU A 497      19.439  -4.290 -22.103  1.00 28.85           C
ATOM    477  CD  GLU A 497      19.744  -5.084 -23.368  1.00 34.10           C
ATOM    478  OE1 GLU A 497      18.828  -5.752 -23.894  1.00 36.75           O
ATOM    479  OE2 GLU A 497      20.901  -5.022 -23.841  1.00 41.30           O
ATOM    480  N   GLU A 498      17.434  -1.257 -20.738  1.00 15.82           N
ATOM    481  CA  GLU A 498      17.836   0.148 -20.674  1.00 12.16           C
ATOM    482  C   GLU A 498      17.959   0.627 -19.232  1.00 13.68           C
ATOM    483  O   GLU A 498      18.888   1.373 -18.899  1.00 14.44           O
ATOM    484  CB  GLU A 498      16.826   1.004 -21.446  1.00 13.15           C
ATOM    485  CG  GLU A 498      17.000   0.921 -22.985  1.00 14.32           C
ATOM    486  CD  GLU A 498      15.762   1.354 -23.791  1.00 14.30           C
ATOM    487  OE1 GLU A 498      14.640   1.486 -23.221  1.00 12.66           O
ATOM    488  OE2 GLU A 498      15.937   1.567 -25.024  1.00 14.54           O
ATOM    489  N   LEU A 499      17.037   0.212 -18.356  1.00 13.58           N
ATOM    490  CA  LEU A 499      17.178   0.564 -16.944  1.00 12.72           C
ATOM    491  C   LEU A 499      18.477   0.032 -16.369  1.00 14.72           C
ATOM    492  O   LEU A 499      19.075   0.672 -15.490  1.00 14.98           O
ATOM    493  CB  LEU A 499      16.011   0.017 -16.128  1.00 13.96           C
ATOM    494  CG  LEU A 499      14.633   0.588 -16.429  1.00 13.21           C
ATOM    495  CD1 LEU A 499      13.590  -0.101 -15.560  1.00 13.81           C
ATOM    496  CD2 LEU A 499      14.641   2.090 -16.205  1.00 13.81           C
ATOM    497  N   ALA A 500      18.932  -1.133 -16.846  1.00 16.29           N
ATOM    498  CA  ALA A 500      20.187  -1.689 -16.350  1.00 15.18           C
ATOM    499  C   ALA A 500      21.403  -0.871 -16.762  1.00 15.95           C
ATOM    500  O   ALA A 500      22.499  -1.124 -16.253  1.00 16.42           O
ATOM    501  CB  ALA A 500      20.355  -3.140 -16.817  1.00 15.94           C
ATOM    502  N   LEU A 501      21.246   0.112 -17.651  1.00 14.43           N
ATOM    503  CA  LEU A 501      22.368   0.990 -17.940  1.00 16.21           C
ATOM    504  C   LEU A 501      22.855   1.696 -16.688  1.00 14.69           C
ATOM    505  O   LEU A 501      24.049   2.006 -16.582  1.00 11.87           O
ATOM    506  CB  LEU A 501      21.983   2.020 -18.995  1.00 12.94           C
ATOM    507  CG  LEU A 501      21.759   1.534 -20.422  1.00 14.01           C
ATOM    508  CD1 LEU A 501      21.027   2.641 -21.218  1.00 16.56           C
ATOM    509  CD2 LEU A 501      23.066   1.143 -21.093  1.00 16.69           C
ATOM    510  N   CYS A 502      21.952   1.962 -15.739  1.00 15.20           N
ATOM    511  CA  CYS A 502      22.294   2.692 -14.525  1.00 13.61           C
ATOM    512  C   CYS A 502      21.878   1.994 -13.237  1.00 16.21           C
ATOM    513  O   CYS A 502      22.436   2.333 -12.183  1.00 13.97           O
ATOM    514  CB  CYS A 502      21.646   4.086 -14.530  1.00 13.11           C
ATOM    515  SG  CYS A 502      22.353   5.176 -15.755  1.00 13.56           S
ATOM    516  N   HIS A 503      20.914   1.065 -13.269  1.00 15.11           N
ATOM    517  CA  HIS A 503      20.300   0.528 -12.062  1.00 13.46           C
ATOM    518  C   HIS A 503      20.539  -0.967 -11.917  1.00 15.70           C
ATOM    519  O   HIS A 503      20.608  -1.701 -12.905  1.00 17.15           O
ATOM    520  CB  HIS A 503      18.794   0.817 -12.044  1.00 13.65           C
ATOM    521  CG  HIS A 503      18.486   2.276 -11.985  1.00 13.04           C
ATOM    522  ND1 HIS A 503      18.644   3.018 -10.835  1.00 11.39           N
ATOM    523  CD2 HIS A 503      18.071   3.140 -12.943  1.00 13.51           C
ATOM    524  CE1 HIS A 503      18.306   4.274 -11.079  1.00 11.13           C
ATOM    525  NE2 HIS A 503      17.970   4.376 -12.354  1.00 13.26           N
ATOM    526  N   SER A 504      20.761  -1.379 -10.669  1.00 15.75           N
ATOM    527  CA  SER A 504      20.866  -2.782 -10.296  1.00 14.25           C
ATOM    528  C   SER A 504      19.601  -3.575 -10.621  1.00 14.76           C
ATOM    529  O   SER A 504      18.480  -3.068 -10.544  1.00 16.04           O
ATOM    530  CB  SER A 504      21.246  -2.848  -8.812  1.00 15.47           C
ATOM    531  OG  SER A 504      20.097  -2.778  -7.987  1.00 12.93           O
ATOM    532  N   SER A 505      19.790  -4.831 -11.019  1.00 15.68           N
ATOM    533  CA  SER A 505      18.655  -5.734 -11.175  1.00 18.52           C
ATOM    534  C   SER A 505      17.764  -5.771  -9.925  1.00 16.65           C
ATOM    535  O   SER A 505      16.538  -5.820 -10.044  1.00 16.28           O
ATOM    536  CB  SER A 505      19.145  -7.124 -11.575  1.00 22.78           C
ATOM    537  OG  SER A 505      19.979  -7.656 -10.582  1.00 26.46           O
ATOM    538  N   LYS A 506      18.360  -5.773  -8.718  1.00 17.23           N
ATOM    539  CA  LYS A 506      17.552  -5.857  -7.499  1.00 15.59           C
ATOM    540  C   LYS A 506      16.637  -4.639  -7.354  1.00 16.63           C
ATOM    541  O   LYS A 506      15.482  -4.761  -6.924  1.00 18.03           O
ATOM    542  CB  LYS A 506      18.458  -5.992  -6.272  1.00 16.54           C
ATOM    543  N   HIS A 507      17.144  -3.455  -7.686  1.00 14.59           N
ATOM    544  CA  HIS A 507      16.311  -2.259  -7.622  1.00 15.24           C
ATOM    545  C   HIS A 507      15.210  -2.289  -8.678  1.00 13.86           C
ATOM    546  O   HIS A 507      14.042  -2.011  -8.372  1.00 15.15           O
ATOM    547  CB  HIS A 507      17.177  -1.005  -7.795  1.00 15.17           C
ATOM    548  CG  HIS A 507      16.383   0.263  -7.932  1.00 14.18           C
ATOM    549  ND1 HIS A 507      15.552   0.731  -6.935  1.00 13.20           N
ATOM    550  CD2 HIS A 507      16.279   1.147  -8.957  1.00 12.73           C
ATOM    551  CE1 HIS A 507      14.977   1.855  -7.336  1.00 13.57           C
ATOM    552  NE2 HIS A 507      15.403   2.131  -8.557  1.00 11.39           N
ATOM    553  N   ILE A 508      15.554  -2.655  -9.918  1.00 13.73           N
ATOM    554  CA  ILE A 508      14.542  -2.745 -10.967  1.00 14.06           C
ATOM    555  C   ILE A 508      13.448  -3.717 -10.553  1.00 14.59           C
ATOM    556  O   ILE A 508      12.251  -3.449 -10.724  1.00 15.49           O
ATOM    557  CB  ILE A 508      15.192  -3.149 -12.301  1.00 11.84           C
ATOM    558  CG1 ILE A 508      16.247  -2.121 -12.728  1.00 13.70           C
ATOM    559  CG2 ILE A 508      14.117  -3.364 -13.393  1.00 14.31           C
ATOM    560  CD1 ILE A 508      17.097  -2.586 -13.901  1.00 16.54           C
ATOM    561  N   SER A 509      13.843  -4.847  -9.972  1.00 16.29           N
ATOM    562  CA  SER A 509      12.889  -5.894  -9.618  1.00 17.58           C
ATOM    563  C   SER A 509      11.870  -5.422  -8.580  1.00 15.17           C
ATOM    564  O   SER A 509      10.671  -5.705  -8.697  1.00 14.72           O
ATOM    565  CB  SER A 509      13.654  -7.107  -9.091  1.00 17.41           C
ATOM    566  OG  SER A 509      12.753  -8.130  -8.736  1.00 23.22           O
ATOM    567  N   ILE A 510      12.329  -4.744  -7.531  1.00 16.60           N
ATOM    568  CA  ILE A 510      11.417  -4.351  -6.458  1.00 15.25           C
ATOM    569  C   ILE A 510      10.409  -3.323  -6.964  1.00 14.94           C
ATOM    570  O   ILE A 510       9.209  -3.412  -6.668  1.00 16.14           O
ATOM    571  CB  ILE A 510      12.202  -3.862  -5.220  1.00 18.03           C
ATOM    572  CG1 ILE A 510      11.259  -3.609  -4.050  1.00 18.37           C
ATOM    573  CG2 ILE A 510      13.015  -2.615  -5.499  1.00 17.48           C
ATOM    574  CD1 ILE A 510      11.145  -4.766  -3.088  1.00 29.91           C
ATOM    575  N   ILE A 511      10.869  -2.342  -7.749  1.00 14.94           N
ATOM    576  CA  ILE A 511       9.940  -1.347  -8.270  1.00 14.11           C
ATOM    577  C   ILE A 511       8.989  -1.984  -9.272  1.00 15.93           C
ATOM    578  O   ILE A 511       7.780  -1.726  -9.252  1.00 14.90           O
ATOM    579  CB  ILE A 511      10.703  -0.161  -8.881  1.00 14.27           C
ATOM    580  CG1 ILE A 511      11.683   0.425  -7.856  1.00 15.81           C
ATOM    581  CG2 ILE A 511       9.734   0.890  -9.362  1.00 15.28           C
ATOM    582  CD1 ILE A 511      11.039   0.862  -6.536  1.00 16.37           C
ATOM    583  N   LYS A 512       9.511  -2.855 -10.141  1.00 15.20           N
ATOM    584  CA  LYS A 512       8.650  -3.574 -11.076  1.00 16.02           C
ATOM    585  C   LYS A 512       7.545  -4.337 -10.345  1.00 16.24           C
ATOM    586  O   LYS A 512       6.389  -4.353 -10.785  1.00 16.69           O
ATOM    587  CB  LYS A 512       9.516  -4.509 -11.922  1.00 16.90           C
ATOM    588  CG  LYS A 512       8.773  -5.564 -12.737  1.00 18.21           C
ATOM    589  CD  LYS A 512       9.788  -6.393 -13.548  1.00 20.15           C
ATOM    590  CE  LYS A 512       9.131  -7.505 -14.361  1.00 25.24           C
ATOM    591  NZ  LYS A 512      10.181  -8.372 -15.010  1.00 20.19           N
ATOM    592  N   SER A 513       7.878  -4.966  -9.217  1.00 16.96           N
ATOM    593  CA  SER A 513       6.897  -5.750  -8.476  1.00 17.15           C
ATOM    594  C   SER A 513       5.781  -4.907  -7.876  1.00 20.81           C
ATOM    595  O   SER A 513       4.715  -5.453  -7.557  1.00 18.35           O
ATOM    596  CB  SER A 513       7.601  -6.517  -7.364  1.00 17.18           C
ATOM    597  OG  SER A 513       7.900  -5.650  -6.275  1.00 17.72           O
ATOM    598  N   SER A 514       6.016  -3.605  -7.647  1.00 16.21           N
ATOM    599  CA  SER A 514       4.964  -2.753  -7.116  1.00 16.76           C
ATOM    600  C   SER A 514       3.752  -2.700  -8.043  1.00 15.97           C
ATOM    601  O   SER A 514       2.653  -2.364  -7.589  1.00 17.04           O
ATOM    602  CB  SER A 514       5.515  -1.357  -6.819  1.00 18.42           C
ATOM    603  OG  SER A 514       5.783  -0.668  -8.017  1.00 17.52           O
ATOM    604  N   GLU A 515       3.933  -2.976  -9.341  1.00 16.99           N
ATOM    605  CA  GLU A 515       2.811  -2.860 -10.279  1.00 17.42           C
ATOM    606  C   GLU A 515       1.639  -3.735  -9.860  1.00 20.03           C
ATOM    607  O   GLU A 515       0.486  -3.410 -10.149  1.00 18.22           O
ATOM    608  CB  GLU A 515       3.243  -3.231 -11.694  1.00 18.67           C
ATOM    609  CG  GLU A 515       2.100  -3.105 -12.689  1.00 17.85           C
ATOM    610  CD  GLU A 515       2.521  -3.242 -14.119  1.00 21.93           C
ATOM    611  OE1 GLU A 515       3.703  -3.518 -14.377  1.00 27.46           O
ATOM    612  OE2 GLU A 515       1.653  -3.082 -14.996  1.00 26.17           O
ATOM    613  N   HIS A 516       1.916  -4.820  -9.135  1.00 21.66           N
ATOM    614  CA  HIS A 516       0.915  -5.813  -8.771  1.00 24.52           C
ATOM    615  C   HIS A 516       0.632  -5.842  -7.278  1.00 22.38           C
ATOM    616  O   HIS A 516       0.037  -6.798  -6.788  1.00 24.01           O
ATOM    617  CB  HIS A 516       1.368  -7.187  -9.267  1.00 25.71           C
ATOM    618  CG  HIS A 516       1.723  -7.192 -10.719  1.00 25.12           C
ATOM    619  ND1 HIS A 516       0.773  -7.091 -11.712  1.00 26.11           N
ATOM    620  CD2 HIS A 516       2.922  -7.240 -11.346  1.00 23.66           C
ATOM    621  CE1 HIS A 516       1.369  -7.091 -12.891  1.00 25.25           C
ATOM    622  NE2 HIS A 516       2.673  -7.182 -12.697  1.00 27.01           N
ATOM    623  N   MET A 517       1.019  -4.806  -6.547  1.00 21.91           N
ATOM    624  CA  MET A 517       0.867  -4.814  -5.102  1.00 21.52           C
ATOM    625  C   MET A 517      -0.491  -4.286  -4.655  1.00 22.36           C
ATOM    626  O   MET A 517      -1.057  -3.372  -5.258  1.00 21.05           O
ATOM    627  CB  MET A 517       1.967  -3.981  -4.457  1.00 19.42           C
ATOM    628  CG  MET A 517       3.283  -4.693  -4.398  1.00 21.73           C
ATOM    629  SD  MET A 517       4.406  -3.714  -3.421  1.00 20.17           S
ATOM    630  CE  MET A 517       5.777  -4.845  -3.265  1.00 19.68           C
ATOM    631  N   LYS A 518      -0.993  -4.859  -3.556  1.00 22.57           N
ATOM    632  CA  LYS A 518      -2.167  -4.335  -2.889  1.00 23.77           C
ATOM    633  C   LYS A 518      -1.840  -3.000  -2.219  1.00 20.26           C
ATOM    634  O   LYS A 518      -0.677  -2.717  -1.916  1.00 22.67           O
ATOM    635  CB  LYS A 518      -2.673  -5.332  -1.843  1.00 26.47           C
ATOM    636  N   PRO A 519      -2.856  -2.174  -1.962  1.00 20.65           N
ATOM    637  CA  PRO A 519      -2.602  -0.864  -1.335  1.00 19.85           C
ATOM    638  C   PRO A 519      -1.747  -0.911  -0.077  1.00 24.71           C
ATOM    639  O   PRO A 519      -0.810  -0.113   0.061  1.00 20.90           O
ATOM    640  CB  PRO A 519      -4.019  -0.365  -1.053  1.00 24.59           C
ATOM    641  CG  PRO A 519      -4.826  -0.947  -2.163  1.00 22.16           C
ATOM    642  CD  PRO A 519      -4.256  -2.301  -2.421  1.00 22.48           C
ATOM    643  N   ARG A 520      -2.031  -1.826   0.852  1.00 21.79           N
ATOM    644  CA  ARG A 520      -1.253  -1.835   2.082  1.00 22.82           C
ATOM    645  C   ARG A 520       0.204  -2.193   1.811  1.00 20.20           C
ATOM    646  O   ARG A 520       1.101  -1.696   2.499  1.00 22.26           O
ATOM    647  CB  ARG A 520      -1.877  -2.802   3.088  1.00 22.98           C
ATOM    648  N   ASP A 521       0.466  -3.048   0.823  1.00 20.70           N
ATOM    649  CA  ASP A 521       1.850  -3.345   0.461  1.00 22.66           C
ATOM    650  C   ASP A 521       2.513  -2.177  -0.268  1.00 20.60           C
ATOM    651  O   ASP A 521       3.712  -1.932  -0.090  1.00 19.38           O
ATOM    652  CB  ASP A 521       1.903  -4.606  -0.392  1.00 19.72           C
ATOM    653  CG  ASP A 521       1.577  -5.849   0.406  1.00 27.17           C
ATOM    654  OD1 ASP A 521       1.823  -5.859   1.640  1.00 27.35           O
ATOM    655  OD2 ASP A 521       1.024  -6.793  -0.195  1.00 34.24           O
ATOM    656  N   LEU A 522       1.758  -1.454  -1.100  1.00 19.04           N
ATOM    657  CA  LEU A 522       2.290  -0.239  -1.714  1.00 19.43           C
ATOM    658  C   LEU A 522       2.672   0.802  -0.660  1.00 19.20           C
ATOM    659  O   LEU A 522       3.736   1.425  -0.756  1.00 16.81           O
ATOM    660  CB  LEU A 522       1.261   0.347  -2.692  1.00 17.45           C
ATOM    661  CG  LEU A 522       1.126  -0.338  -4.062  1.00 15.20           C
ATOM    662  CD1 LEU A 522      -0.125   0.146  -4.787  1.00 15.96           C
ATOM    663  CD2 LEU A 522       2.347  -0.093  -4.901  1.00 15.86           C
ATOM    664  N   ASN A 523       1.833   0.987   0.367  1.00 17.88           N
ATOM    665  CA  ASN A 523       2.179   1.923   1.431  1.00 20.22           C
ATOM    666  C   ASN A 523       3.418   1.471   2.202  1.00 21.13           C
ATOM    667  O   ASN A 523       4.276   2.294   2.537  1.00 20.29           O
ATOM    668  CB  ASN A 523       1.008   2.116   2.389  1.00 20.47           C
ATOM    669  CG  ASN A 523       1.234   3.277   3.341  1.00 23.95           C
ATOM    670  OD1 ASN A 523       1.785   3.099   4.421  1.00 32.02           O
ATOM    671  ND2 ASN A 523       0.860   4.478   2.920  1.00 27.31           N
ATOM    672  N   ARG A 524       3.523   0.175   2.509  1.00 20.24           N
ATOM    673  CA  ARG A 524       4.690  -0.304   3.249  1.00 20.58           C
ATOM    674  C   ARG A 524       5.963  -0.132   2.429  1.00 18.22           C
ATOM    675  O   ARG A 524       6.977   0.368   2.933  1.00 20.35           O
ATOM    676  CB  ARG A 524       4.503  -1.770   3.647  1.00 21.42           C
ATOM    677  N   LEU A 525       5.921  -0.527   1.154  1.00 17.22           N
ATOM    678  CA  LEU A 525       7.110  -0.443   0.304  1.00 16.41           C
ATOM    679  C   LEU A 525       7.580   0.999   0.153  1.00 16.89           C
ATOM    680  O   LEU A 525       8.777   1.285   0.267  1.00 15.61           O
ATOM    681  CB  LEU A 525       6.813  -1.071  -1.064  1.00 17.44           C
ATOM    682  CG  LEU A 525       7.959  -0.981  -2.090  1.00 16.61           C
ATOM    683  CD1 LEU A 525       9.234  -1.625  -1.538  1.00 18.38           C
ATOM    684  CD2 LEU A 525       7.593  -1.551  -3.454  1.00 19.23           C
ATOM    685  N   GLY A 526       6.650   1.928  -0.097  1.00 17.48           N
ATOM    686  CA  GLY A 526       7.049   3.319  -0.242  1.00 16.26           C
ATOM    687  C   GLY A 526       7.684   3.866   1.019  1.00 17.70           C
ATOM    688  O   GLY A 526       8.648   4.631   0.960  1.00 16.38           O
ATOM    689  N   ASP A 527       7.165   3.464   2.182  1.00 18.06           N
ATOM    690  CA  ASP A 527       7.729   3.924   3.450  1.00 19.18           C
ATOM    691  C   ASP A 527       9.118   3.349   3.730  1.00 16.91           C
ATOM    692  O   ASP A 527       9.789   3.838   4.640  1.00 17.83           O
ATOM    693  CB  ASP A 527       6.777   3.596   4.615  1.00 19.65           C
ATOM    694  CG  ASP A 527       5.580   4.547   4.699  1.00 29.12           C
ATOM    695  OD1 ASP A 527       5.517   5.540   3.941  1.00 28.70           O
ATOM    696  OD2 ASP A 527       4.680   4.306   5.537  1.00 31.54           O
ATOM    697  N   GLU A 528       9.572   2.338   2.983  1.00 17.57           N
ATOM    698  CA  GLU A 528      10.930   1.827   3.164  1.00 17.24           C
ATOM    699  C   GLU A 528      11.989   2.755   2.580  1.00 16.49           C
ATOM    700  O   GLU A 528      13.170   2.623   2.926  1.00 17.07           O
ATOM    701  CB  GLU A 528      11.073   0.450   2.523  1.00 14.53           C
ATOM    702  CG  GLU A 528      10.300  -0.647   3.238  1.00 20.10           C
ATOM    703  CD  GLU A 528      10.484  -2.001   2.589  1.00 23.72           C
ATOM    704  OE1 GLU A 528       9.617  -2.879   2.779  1.00 28.98           O
ATOM    705  OE2 GLU A 528      11.474  -2.197   1.871  1.00 28.45           O
ATOM    706  N   TYR A 529      11.593   3.690   1.719  1.00 12.68           N
ATOM    707  CA  TYR A 529      12.490   4.651   1.100  1.00 12.28           C
ATOM    708  C   TYR A 529      12.349   6.008   1.771  1.00 15.26           C
ATOM    709  O   TYR A 529      11.448   6.250   2.575  1.00 15.22           O
ATOM    710  CB  TYR A 529      12.185   4.804  -0.395  1.00 14.03           C
ATOM    711  CG  TYR A 529      12.285   3.531  -1.193  1.00 14.42           C
ATOM    712  CD1 TYR A 529      13.515   3.102  -1.701  1.00 13.22           C
ATOM    713  CD2 TYR A 529      11.153   2.766  -1.455  1.00 14.49           C
ATOM    714  CE1 TYR A 529      13.609   1.944  -2.455  1.00 15.14           C
ATOM    715  CE2 TYR A 529      11.235   1.620  -2.197  1.00 16.76           C
ATOM    716  CZ  TYR A 529      12.460   1.206  -2.683  1.00 17.02           C
ATOM    717  OH  TYR A 529      12.525   0.058  -3.418  1.00 16.12           O
ATOM    718  N   ASN A 530      13.263   6.904   1.430  1.00 13.94           N
ATOM    719  CA  ASN A 530      13.167   8.293   1.856  1.00 15.08           C
ATOM    720  C   ASN A 530      12.290   9.045   0.858  1.00 14.48           C
ATOM    721  O   ASN A 530      12.677   9.217  -0.301  1.00 14.28           O
ATOM    722  CB  ASN A 530      14.551   8.923   1.948  1.00 14.85           C
ATOM    723  CG  ASN A 530      15.422   8.233   2.980  1.00 20.11           C
ATOM    724  OD1 ASN A 530      15.247   8.422   4.182  1.00 22.96           O
ATOM    725  ND2 ASN A 530      16.361   7.417   2.511  1.00 18.59           N
ATOM    726  N   SER A 531      11.105   9.462   1.313  1.00 12.45           N
ATOM    727  CA  SER A 531      10.189  10.326   0.567  1.00 12.93           C
ATOM    728  C   SER A 531       9.799   9.742  -0.798  1.00 12.92           C
ATOM    729  O   SER A 531      10.052  10.316  -1.851  1.00 12.39           O
ATOM    730  CB  SER A 531      10.781  11.733   0.422  1.00 12.85           C
ATOM    731  OG  SER A 531      11.108  12.267   1.699  1.00 15.28           O
ATOM    732  N   ILE A 532       9.111   8.605  -0.751  1.00 13.67           N
ATOM    733  CA  ILE A 532       8.572   7.926  -1.928  1.00 11.89           C
ATOM    734  C   ILE A 532       7.138   7.523  -1.614  1.00 15.83           C
ATOM    735  O   ILE A 532       6.864   7.038  -0.512  1.00 15.14           O
ATOM    736  CB  ILE A 532       9.408   6.678  -2.280  1.00 13.63           C
ATOM    737  CG1 ILE A 532      10.757   7.059  -2.916  1.00  9.70           C
ATOM    738  CG2 ILE A 532       8.604   5.689  -3.140  1.00 11.39           C
ATOM    739  CD1 ILE A 532      10.676   7.708  -4.324  1.00 12.70           C
ATOM    740  N   PHE A 533       6.215   7.797  -2.536  1.00 14.18           N
ATOM    741  CA  PHE A 533       4.900   7.170  -2.554  1.00 14.74           C
ATOM    742  C   PHE A 533       4.770   6.357  -3.837  1.00 15.73           C
ATOM    743  O   PHE A 533       5.335   6.721  -4.871  1.00 11.33           O
ATOM    744  CB  PHE A 533       3.754   8.199  -2.483  1.00 15.81           C
ATOM    745  CG  PHE A 533       3.729   9.179  -3.642  1.00 14.62           C
ATOM    746  CD1 PHE A 533       3.025   8.890  -4.816  1.00 13.36           C
ATOM    747  CD2 PHE A 533       4.376  10.396  -3.550  1.00 12.85           C
ATOM    748  CE1 PHE A 533       2.976   9.794  -5.883  1.00 13.76           C
ATOM    749  CE2 PHE A 533       4.318  11.317  -4.635  1.00 12.67           C
ATOM    750  CZ  PHE A 533       3.612  11.001  -5.803  1.00 10.30           C
ATOM    751  N   ILE A 534       4.023   5.253  -3.775  1.00 14.09           N
ATOM    752  CA  ILE A 534       3.926   4.322  -4.905  1.00 15.16           C
ATOM    753  C   ILE A 534       2.464   3.956  -5.137  1.00 15.73           C
ATOM    754  O   ILE A 534       1.732   3.678  -4.181  1.00 13.58           O
ATOM    755  CB  ILE A 534       4.757   3.042  -4.667  1.00 14.38           C
ATOM    756  CG1 ILE A 534       6.141   3.377  -4.105  1.00 13.00           C
ATOM    757  CG2 ILE A 534       4.950   2.267  -5.960  1.00 12.77           C
ATOM    758  CD1 ILE A 534       7.032   2.160  -3.894  1.00 14.20           C
ATOM    759  N   SER A 535       2.031   3.995  -6.394  1.00 15.75           N
ATOM    760  CA  SER A 535       0.750   3.434  -6.809  1.00 15.83           C
ATOM    761  C   SER A 535       1.033   2.314  -7.805  1.00 15.69           C
ATOM    762  O   SER A 535       2.166   2.118  -8.242  1.00 13.72           O
ATOM    763  CB  SER A 535      -0.199   4.491  -7.411  1.00 13.66           C
ATOM    764  OG  SER A 535       0.267   4.966  -8.663  1.00 15.19           O
ATOM    765  N   ASN A 536      -0.012   1.564  -8.155  1.00 15.90           N
ATOM    766  CA  ASN A 536       0.148   0.475  -9.114  1.00 14.01           C
ATOM    767  C   ASN A 536       0.686   0.947 -10.463  1.00 15.16           C
ATOM    768  O   ASN A 536       1.264   0.147 -11.200  1.00 18.26           O
ATOM    769  CB  ASN A 536      -1.188  -0.249  -9.324  1.00 17.95           C
ATOM    770  CG  ASN A 536      -1.511  -1.211  -8.204  1.00 20.67           C
ATOM    771  OD1 ASN A 536      -0.631  -1.887  -7.687  1.00 24.74           O
ATOM    772  ND2 ASN A 536      -2.774  -1.282  -7.829  1.00 25.58           N
ATOM    773  N   GLU A 537       0.500   2.210 -10.812  1.00 15.40           N
ATOM    774  CA  GLU A 537       0.960   2.719 -12.098  1.00 14.01           C
ATOM    775  C   GLU A 537       2.351   3.356 -12.028  1.00 14.25           C
ATOM    776  O   GLU A 537       2.904   3.715 -13.076  1.00 14.41           O
ATOM    777  CB  GLU A 537      -0.071   3.723 -12.650  1.00 12.36           C
ATOM    778  CG  GLU A 537      -1.516   3.199 -12.588  1.00 15.96           C
ATOM    779  CD  GLU A 537      -2.276   3.666 -11.326  1.00 20.51           C
ATOM    780  OE1 GLU A 537      -1.639   3.994 -10.297  1.00 17.66           O
ATOM    781  OE2 GLU A 537      -3.521   3.735 -11.362  1.00 20.52           O
ATOM    782  N   SER A 538       2.958   3.458 -10.834  1.00 12.74           N
ATOM    783  CA  SER A 538       4.207   4.217 -10.711  1.00 12.79           C
ATOM    784  C   SER A 538       5.320   3.638 -11.570  1.00 14.00           C
ATOM    785  O   SER A 538       6.057   4.381 -12.233  1.00 11.76           O
ATOM    786  CB  SER A 538       4.668   4.230  -9.254  1.00 12.79           C
ATOM    787  OG  SER A 538       3.707   4.871  -8.446  1.00 12.14           O
ATOM    788  N   TYR A 539       5.474   2.311 -11.571  1.00 14.78           N
ATOM    789  CA  TYR A 539       6.536   1.706 -12.366  1.00 15.40           C
ATOM    790  C   TYR A 539       6.387   2.067 -13.843  1.00 12.89           C
ATOM    791  O   TYR A 539       7.336   2.553 -14.477  1.00 14.58           O
ATOM    792  CB  TYR A 539       6.517   0.199 -12.164  1.00 12.95           C
ATOM    793  CG  TYR A 539       7.494  -0.584 -12.993  1.00 16.32           C
ATOM    794  CD1 TYR A 539       8.870  -0.425 -12.832  1.00 14.26           C
ATOM    795  CD2 TYR A 539       7.043  -1.510 -13.931  1.00 14.07           C
ATOM    796  CE1 TYR A 539       9.757  -1.169 -13.582  1.00 14.74           C
ATOM    797  CE2 TYR A 539       7.915  -2.253 -14.669  1.00 15.92           C
ATOM    798  CZ  TYR A 539       9.267  -2.085 -14.498  1.00 16.28           C
ATOM    799  OH  TYR A 539      10.116  -2.842 -15.245  1.00 16.95           O
ATOM    800  N   THR A 540       5.181   1.865 -14.396  1.00 13.74           N
ATOM    801  CA  THR A 540       4.914   2.213 -15.790  1.00 14.52           C
ATOM    802  C   THR A 540       5.180   3.691 -16.062  1.00 12.53           C
ATOM    803  O   THR A 540       5.748   4.046 -17.095  1.00 13.83           O
ATOM    804  CB  THR A 540       3.469   1.844 -16.139  1.00 16.16           C
ATOM    805  OG1 THR A 540       3.344   0.422 -16.096  1.00 23.97           O
ATOM    806  CG2 THR A 540       3.088   2.322 -17.524  1.00 16.91           C
ATOM    807  N   CYS A 541       4.817   4.567 -15.133  1.00 10.69           N
ATOM    808  CA  CYS A 541       5.040   5.995 -15.357  1.00 12.40           C
ATOM    809  C   CYS A 541       6.526   6.323 -15.382  1.00  9.71           C
ATOM    810  O   CYS A 541       6.987   7.147 -16.200  1.00 10.54           O
ATOM    811  CB  CYS A 541       4.309   6.801 -14.282  1.00 12.34           C
ATOM    812  SG  CYS A 541       2.506   6.753 -14.610  1.00 14.35           S
ATOM    813  N   ALA A 542       7.291   5.689 -14.488  1.00 13.26           N
ATOM    814  CA  ALA A 542       8.723   5.933 -14.459  1.00 10.91           C
ATOM    815  C   ALA A 542       9.378   5.423 -15.727  1.00 12.02           C
ATOM    816  O   ALA A 542      10.337   6.033 -16.225  1.00  9.37           O
ATOM    817  CB  ALA A 542       9.342   5.262 -13.226  1.00  9.78           C
ATOM    818  N   LEU A 543       8.894   4.286 -16.240  1.00 11.82           N
ATOM    819  CA  LEU A 543       9.360   3.767 -17.519  1.00 13.55           C
ATOM    820  C   LEU A 543       9.028   4.718 -18.651  1.00 12.62           C
ATOM    821  O   LEU A 543       9.858   4.941 -19.548  1.00 12.17           O
ATOM    822  CB  LEU A 543       8.718   2.411 -17.815  1.00 15.69           C
ATOM    823  CG  LEU A 543       9.054   1.206 -16.949  1.00 15.94           C
ATOM    824  CD1 LEU A 543       8.300  -0.014 -17.485  1.00 16.51           C
ATOM    825  CD2 LEU A 543      10.534   0.984 -16.950  1.00 13.89           C
ATOM    826  N   LEU A 544       7.816   5.292 -18.630  1.00 10.52           N
ATOM    827  CA  LEU A 544       7.435   6.232 -19.683  1.00 11.98           C
ATOM    828  C   LEU A 544       8.265   7.505 -19.620  1.00 11.92           C
ATOM    829  O   LEU A 544       8.594   8.085 -20.662  1.00 13.33           O
ATOM    830  CB  LEU A 544       5.962   6.598 -19.589  1.00  9.99           C
ATOM    831  CG  LEU A 544       5.001   5.517 -20.041  1.00 13.76           C
ATOM    832  CD1 LEU A 544       3.583   5.926 -19.591  1.00 13.50           C
ATOM    833  CD2 LEU A 544       5.112   5.407 -21.555  1.00 13.18           C
ATOM    834  N   ALA A 545       8.567   7.999 -18.418  1.00 10.99           N
ATOM    835  CA  ALA A 545       9.398   9.198 -18.334  1.00  9.95           C
ATOM    836  C   ALA A 545      10.759   8.963 -18.982  1.00 11.21           C
ATOM    837  O   ALA A 545      11.247   9.795 -19.759  1.00  9.42           O
ATOM    838  CB  ALA A 545       9.569   9.632 -16.875  1.00  9.68           C
ATOM    839  N   ALA A 546      11.381   7.822 -18.669  1.00  9.82           N
ATOM    840  CA  ALA A 546      12.701   7.517 -19.207  1.00 10.21           C
ATOM    841  C   ALA A 546      12.632   7.250 -20.698  1.00 12.75           C
ATOM    842  O   ALA A 546      13.442   7.779 -21.467  1.00 12.01           O
ATOM    843  CB  ALA A 546      13.314   6.322 -18.475  1.00 12.08           C
ATOM    844  N   GLY A 547      11.666   6.438 -21.141  1.00 11.87           N
ATOM    845  CA  GLY A 547      11.591   6.154 -22.568  1.00 12.09           C
ATOM    846  C   GLY A 547      11.284   7.390 -23.393  1.00 11.66           C
ATOM    847  O   GLY A 547      11.766   7.526 -24.528  1.00 12.77           O
ATOM    848  N   SER A 548      10.501   8.323 -22.828  1.00 11.62           N
ATOM    849  CA  SER A 548      10.240   9.579 -23.525  1.00 11.84           C
ATOM    850  C   SER A 548      11.532  10.363 -23.728  1.00 11.63           C
ATOM    851  O   SER A 548      11.763  10.949 -24.798  1.00 12.08           O
ATOM    852  CB  SER A 548       9.219  10.410 -22.725  1.00 13.42           C
ATOM    853  OG  SER A 548       7.961   9.728 -22.635  1.00 11.38           O
ATOM    854  N   CYS A 549      12.394  10.360 -22.712  1.00 10.63           N
ATOM    855  CA  CYS A 549      13.672  11.051 -22.789  1.00 10.25           C
ATOM    856  C   CYS A 549      14.627  10.328 -23.734  1.00 12.34           C
ATOM    857  O   CYS A 549      15.413  10.972 -24.432  1.00 11.41           O
ATOM    858  CB  CYS A 549      14.251  11.189 -21.381  1.00 11.17           C
ATOM    859  SG  CYS A 549      13.336  12.465 -20.459  1.00 11.34           S
ATOM    860  N   PHE A 550      14.597   8.991 -23.750  1.00 10.73           N
ATOM    861  CA  PHE A 550      15.410   8.265 -24.728  1.00 10.18           C
ATOM    862  C   PHE A 550      15.004   8.639 -26.144  1.00 11.76           C
ATOM    863  O   PHE A 550      15.854   8.940 -26.986  1.00 11.20           O
ATOM    864  CB  PHE A 550      15.260   6.757 -24.562  1.00 13.59           C
ATOM    865  CG  PHE A 550      15.664   6.237 -23.216  1.00 11.19           C
ATOM    866  CD1 PHE A 550      16.401   7.028 -22.319  1.00 11.66           C
ATOM    867  CD2 PHE A 550      15.298   4.957 -22.835  1.00 11.64           C
ATOM    868  CE1 PHE A 550      16.764   6.546 -21.095  1.00 12.09           C
ATOM    869  CE2 PHE A 550      15.656   4.468 -21.588  1.00 12.96           C
ATOM    870  CZ  PHE A 550      16.391   5.261 -20.721  1.00 11.99           C
ATOM    871  N   ASN A 551      13.694   8.608 -26.441  1.00 10.07           N
ATOM    872  CA  ASN A 551      13.266   8.966 -27.793  1.00 10.27           C
ATOM    873  C   ASN A 551      13.647  10.390 -28.122  1.00 12.18           C
ATOM    874  O   ASN A 551      13.920  10.710 -29.287  1.00 12.18           O
ATOM    875  CB  ASN A 551      11.751   8.801 -27.952  1.00 14.36           C
ATOM    876  CG  ASN A 551      11.339   7.390 -28.308  1.00 13.57           C
ATOM    877  OD1 ASN A 551      12.171   6.496 -28.466  1.00 15.65           O
ATOM    878  ND2 ASN A 551      10.038   7.182 -28.428  1.00 14.04           N
ATOM    879  N   SER A 552      13.655  11.275 -27.120  1.00 13.08           N
ATOM    880  CA  SER A 552      13.999  12.665 -27.404  1.00 12.00           C
ATOM    881  C   SER A 552      15.493  12.802 -27.681  1.00 11.80           C
ATOM    882  O   SER A 552      15.899  13.476 -28.640  1.00 10.96           O
ATOM    883  CB  SER A 552      13.563  13.565 -26.239  1.00 12.22           C
ATOM    884  OG  SER A 552      12.136  13.530 -26.085  1.00 11.05           O
ATOM    885  N   ALA A 553      16.325  12.121 -26.887  1.00 10.14           N
ATOM    886  CA  ALA A 553      17.765  12.164 -27.119  1.00  9.89           C
ATOM    887  C   ALA A 553      18.116  11.560 -28.477  1.00 11.95           C
ATOM    888  O   ALA A 553      18.991  12.065 -29.182  1.00 10.74           O
ATOM    889  CB  ALA A 553      18.477  11.407 -25.995  1.00  9.67           C
ATOM    890  N   GLN A 554      17.427  10.480 -28.860  1.00 12.01           N
ATOM    891  CA  GLN A 554      17.654   9.871 -30.168  1.00 12.35           C
ATOM    892  C   GLN A 554      17.281  10.829 -31.281  1.00 12.13           C
ATOM    893  O   GLN A 554      18.016  10.970 -32.279  1.00 13.24           O
ATOM    894  CB  GLN A 554      16.838   8.583 -30.274  1.00 13.23           C
ATOM    895  CG  GLN A 554      16.907   7.921 -31.661  1.00 13.71           C
ATOM    896  CD  GLN A 554      16.105   6.651 -31.713  1.00 16.81           C
ATOM    897  OE1 GLN A 554      14.925   6.613 -31.324  1.00 18.86           O
ATOM    898  NE2 GLN A 554      16.737   5.588 -32.181  1.00 16.96           N
ATOM    899  N   ALA A 555      16.146  11.521 -31.117  1.00 13.99           N
ATOM    900  CA  ALA A 555      15.715  12.501 -32.110  1.00 13.42           C
ATOM    901  C   ALA A 555      16.753  13.598 -32.305  1.00 13.67           C
ATOM    902  O   ALA A 555      17.034  13.994 -33.444  1.00 13.76           O
ATOM    903  CB  ALA A 555      14.370  13.108 -31.691  1.00 11.21           C
ATOM    904  N   ILE A 556      17.341  14.087 -31.203  1.00 10.99           N
ATOM    905  CA  ILE A 556      18.381  15.114 -31.267  1.00 10.73           C
ATOM    906  C   ILE A 556      19.644  14.569 -31.954  1.00 13.12           C
ATOM    907  O   ILE A 556      20.197  15.184 -32.871  1.00 16.63           O
ATOM    908  CB  ILE A 556      18.686  15.614 -29.838  1.00 11.18           C
ATOM    909  CG1 ILE A 556      17.472  16.368 -29.242  1.00  9.44           C
ATOM    910  CG2 ILE A 556      19.941  16.471 -29.803  1.00  9.58           C
ATOM    911  CD1 ILE A 556      17.589  16.595 -27.721  1.00  9.51           C
ATOM    912  N   LEU A 557      20.119  13.406 -31.511  1.00 11.08           N
ATOM    913  CA  LEU A 557      21.405  12.902 -31.977  1.00 10.22           C
ATOM    914  C   LEU A 557      21.359  12.481 -33.442  1.00 14.77           C
ATOM    915  O   LEU A 557      22.362  12.618 -34.149  1.00 14.46           O
ATOM    916  CB  LEU A 557      21.858  11.736 -31.104  1.00 12.01           C
ATOM    917  CG  LEU A 557      22.179  12.169 -29.669  1.00 15.20           C
ATOM    918  CD1 LEU A 557      22.167  10.958 -28.708  1.00 10.73           C
ATOM    919  CD2 LEU A 557      23.504  12.942 -29.589  1.00 12.06           C
ATOM    920  N   THR A 558      20.227  11.961 -33.912  1.00 12.71           N
ATOM    921  CA  THR A 558      20.088  11.595 -35.322  1.00 12.17           C
ATOM    922  C   THR A 558      19.664  12.762 -36.198  1.00 13.57           C
ATOM    923  O   THR A 558      19.413  12.564 -37.388  1.00 15.02           O
ATOM    924  CB  THR A 558      19.072  10.473 -35.480  1.00 15.06           C
ATOM    925  OG1 THR A 558      17.810  10.925 -34.964  1.00 14.32           O
ATOM    926  CG2 THR A 558      19.537   9.218 -34.752  1.00 15.17           C
ATOM    927  N   GLY A 559      19.537  13.958 -35.638  1.00 16.64           N
ATOM    928  CA  GLY A 559      19.253  15.137 -36.430  1.00 14.70           C
ATOM    929  C   GLY A 559      17.811  15.330 -36.841  1.00 18.52           C
ATOM    930  O   GLY A 559      17.540  16.188 -37.698  1.00 17.34           O
ATOM    931  N   GLN A 560      16.868  14.582 -36.257  1.00 14.04           N
ATOM    932  CA  GLN A 560      15.463  14.839 -36.545  1.00 16.04           C
ATOM    933  C   GLN A 560      15.010  16.160 -35.942  1.00 14.07           C
ATOM    934  O   GLN A 560      14.147  16.836 -36.497  1.00 12.75           O
ATOM    935  CB  GLN A 560      14.610  13.693 -36.022  1.00 14.36           C
ATOM    936  CG  GLN A 560      14.973  12.327 -36.600  1.00 14.90           C
ATOM    937  CD  GLN A 560      14.332  11.203 -35.812  1.00 22.26           C
ATOM    938  OE1 GLN A 560      13.127  11.246 -35.529  1.00 29.27           O
ATOM    939  NE2 GLN A 560      15.141  10.205 -35.408  1.00 23.92           N
ATOM    940  N   VAL A 561      15.578  16.539 -34.801  1.00 15.53           N
ATOM    941  CA  VAL A 561      15.315  17.826 -34.174  1.00 14.72           C
ATOM    942  C   VAL A 561      16.650  18.350 -33.665  1.00 13.53           C
ATOM    943  O   VAL A 561      17.599  17.587 -33.451  1.00 14.41           O
ATOM    944  CB  VAL A 561      14.288  17.740 -33.020  1.00 12.75           C
ATOM    945  CG1 VAL A 561      12.990  17.047 -33.472  1.00 10.84           C
ATOM    946  CG2 VAL A 561      14.905  17.032 -31.799  1.00 12.85           C
ATOM    947  N   ARG A 562      16.722  19.670 -33.475  1.00 12.15           N
ATOM    948  CA  ARG A 562      17.934  20.249 -32.892  1.00 13.65           C
ATOM    949  C   ARG A 562      17.965  20.069 -31.377  1.00 11.26           C
ATOM    950  O   ARG A 562      19.003  19.739 -30.801  1.00 13.55           O
ATOM    951  CB  ARG A 562      18.039  21.728 -33.251  1.00 14.99           C
ATOM    952  CG  ARG A 562      19.237  22.441 -32.611  1.00 17.65           C
ATOM    953  N   ASN A 563      16.855  20.333 -30.713  1.00 13.34           N
ATOM    954  CA  ASN A 563      16.802  20.298 -29.253  1.00 12.24           C
ATOM    955  C   ASN A 563      15.406  19.817 -28.875  1.00 12.57           C
ATOM    956  O   ASN A 563      14.559  19.625 -29.752  1.00 11.45           O
ATOM    957  CB  ASN A 563      17.142  21.680 -28.687  1.00 11.56           C
ATOM    958  CG  ASN A 563      16.265  22.774 -29.254  1.00 14.09           C
ATOM    959  OD1 ASN A 563      15.078  22.556 -29.499  1.00 11.13           O
ATOM    960  ND2 ASN A 563      16.828  23.965 -29.435  1.00 11.40           N
ATOM    961  N   ALA A 564      15.152  19.618 -27.574  1.00 11.54           N
ATOM    962  CA  ALA A 564      13.841  19.080 -27.208  1.00 10.75           C
ATOM    963  C   ALA A 564      13.525  19.328 -25.738  1.00 12.75           C
ATOM    964  O   ALA A 564      14.402  19.603 -24.916  1.00 10.13           O
ATOM    965  CB  ALA A 564      13.739  17.574 -27.519  1.00 11.37           C
ATOM    966  N   VAL A 565      12.239  19.217 -25.422  1.00 11.23           N
ATOM    967  CA  VAL A 565      11.747  19.405 -24.070  1.00 10.96           C
ATOM    968  C   VAL A 565      10.884  18.199 -23.724  1.00 11.78           C
ATOM    969  O   VAL A 565      10.105  17.721 -24.558  1.00 10.82           O
ATOM    970  CB  VAL A 565      10.986  20.746 -23.930  1.00 11.73           C
ATOM    971  CG1 VAL A 565       9.722  20.764 -24.789  1.00 12.82           C
ATOM    972  CG2 VAL A 565      10.608  20.988 -22.510  1.00 15.66           C
ATOM    973  N   ALA A 566      11.084  17.660 -22.519  1.00 10.11           N
ATOM    974  CA  ALA A 566      10.394  16.455 -22.055  1.00  9.57           C
ATOM    975  C   ALA A 566       9.616  16.808 -20.800  1.00  8.70           C
ATOM    976  O   ALA A 566      10.211  17.042 -19.751  1.00 10.54           O
ATOM    977  CB  ALA A 566      11.380  15.320 -21.767  1.00 10.46           C
ATOM    978  N   ILE A 567       8.294  16.839 -20.928  1.00  8.64           N
ATOM    979  CA  ILE A 567       7.385  17.152 -19.833  1.00  9.94           C
ATOM    980  C   ILE A 567       7.018  15.805 -19.227  1.00 12.74           C
ATOM    981  O   ILE A 567       6.070  15.149 -19.642  1.00 13.78           O
ATOM    982  CB  ILE A 567       6.173  17.944 -20.324  1.00 11.22           C
ATOM    983  CG1 ILE A 567       6.635  19.163 -21.147  1.00 10.08           C
ATOM    984  CG2 ILE A 567       5.283  18.355 -19.179  1.00 10.29           C
ATOM    985  CD1 ILE A 567       5.509  19.752 -22.058  1.00 11.79           C
ATOM    986  N   VAL A 568       7.795  15.383 -18.224  1.00 10.79           N
ATOM    987  CA  VAL A 568       7.699  14.028 -17.698  1.00 11.27           C
ATOM    988  C   VAL A 568       7.614  14.054 -16.177  1.00 10.52           C
ATOM    989  O   VAL A 568       8.088  14.987 -15.516  1.00 10.93           O
ATOM    990  CB  VAL A 568       8.908  13.177 -18.141  1.00  8.57           C
ATOM    991  CG1 VAL A 568       8.945  13.081 -19.673  1.00 10.13           C
ATOM    992  CG2 VAL A 568      10.221  13.801 -17.589  1.00 10.19           C
ATOM    993  N   ARG A 569       7.006  13.004 -15.629  1.00  9.03           N
ATOM    994  CA  ARG A 569       7.034  12.658 -14.213  1.00  8.35           C
ATOM    995  C   ARG A 569       6.821  11.153 -14.114  1.00 10.08           C
ATOM    996  O   ARG A 569       6.354  10.527 -15.079  1.00 10.59           O
ATOM    997  CB  ARG A 569       5.966  13.416 -13.408  1.00 10.12           C
ATOM    998  CG  ARG A 569       4.536  12.930 -13.721  1.00 11.47           C
ATOM    999  CD  ARG A 569       3.521  13.748 -12.934  1.00  9.17           C
ATOM   1000  NE  ARG A 569       3.373  13.364 -11.526  1.00 11.48           N
ATOM   1001  CZ  ARG A 569       2.538  12.413 -11.106  1.00 10.73           C
ATOM   1002  NH1 ARG A 569       1.810  11.726 -11.974  1.00 11.74           N
ATOM   1003  NH2 ARG A 569       2.417  12.149  -9.822  1.00 13.08           N
ATOM   1004  N   PRO A 570       7.208  10.523 -12.982  1.00 10.05           N
ATOM   1005  CA  PRO A 570       7.881  11.072 -11.792  1.00  8.03           C
ATOM   1006  C   PRO A 570       9.310  11.534 -12.122  1.00  9.46           C
ATOM   1007  O   PRO A 570       9.826  11.126 -13.159  1.00 11.43           O
ATOM   1008  CB  PRO A 570       7.866   9.888 -10.807  1.00 12.04           C
ATOM   1009  CG  PRO A 570       7.809   8.662 -11.692  1.00 11.16           C
ATOM   1010  CD  PRO A 570       7.011   9.059 -12.894  1.00 12.83           C
ATOM   1011  N   PRO A 571       9.895  12.413 -11.305  1.00  8.20           N
ATOM   1012  CA  PRO A 571      11.269  12.881 -11.573  1.00  9.88           C
ATOM   1013  C   PRO A 571      12.311  11.794 -11.380  1.00 10.26           C
ATOM   1014  O   PRO A 571      11.978  10.664 -10.986  1.00 10.96           O
ATOM   1015  CB  PRO A 571      11.465  14.022 -10.564  1.00  9.37           C
ATOM   1016  CG  PRO A 571      10.526  13.669  -9.412  1.00  9.49           C
ATOM   1017  CD  PRO A 571       9.322  13.026 -10.091  1.00  9.13           C
ATOM   1018  N   GLY A 572      13.577  12.132 -11.613  1.00  9.02           N
ATOM   1019  CA  GLY A 572      14.616  11.112 -11.670  1.00 11.02           C
ATOM   1020  C   GLY A 572      15.881  11.327 -10.849  1.00 11.31           C
ATOM   1021  O   GLY A 572      16.501  10.344 -10.421  1.00  9.84           O
ATOM   1022  N   HIS A 573      16.264  12.582 -10.580  1.00  9.96           N
ATOM   1023  CA  HIS A 573      17.672  12.836 -10.253  1.00  9.93           C
ATOM   1024  C   HIS A 573      18.091  12.381  -8.855  1.00 11.01           C
ATOM   1025  O   HIS A 573      19.302  12.297  -8.610  1.00  9.06           O
ATOM   1026  CB  HIS A 573      18.021  14.319 -10.460  1.00 10.35           C
ATOM   1027  CG  HIS A 573      17.353  15.258  -9.500  1.00 10.80           C
ATOM   1028  ND1 HIS A 573      17.915  16.465  -9.134  1.00 11.19           N
ATOM   1029  CD2 HIS A 573      16.173  15.174  -8.838  1.00 10.85           C
ATOM   1030  CE1 HIS A 573      17.128  17.060  -8.251  1.00 11.67           C
ATOM   1031  NE2 HIS A 573      16.060  16.304  -8.067  1.00 10.77           N
ATOM   1032  N   HIS A 574      17.145  12.078  -7.942  1.00 11.81           N
ATOM   1033  CA  HIS A 574      17.508  11.516  -6.646  1.00 10.15           C
ATOM   1034  C   HIS A 574      17.679  10.006  -6.702  1.00 12.75           C
ATOM   1035  O   HIS A 574      18.176   9.415  -5.737  1.00 13.30           O
ATOM   1036  CB  HIS A 574      16.454  11.837  -5.567  1.00  9.68           C
ATOM   1037  CG  HIS A 574      16.352  13.288  -5.222  1.00  9.35           C
ATOM   1038  ND1 HIS A 574      17.441  14.041  -4.826  1.00 11.57           N
ATOM   1039  CD2 HIS A 574      15.290  14.130  -5.219  1.00 10.56           C
ATOM   1040  CE1 HIS A 574      17.055  15.287  -4.600  1.00 10.91           C
ATOM   1041  NE2 HIS A 574      15.755  15.364  -4.822  1.00 12.91           N
ATOM   1042  N   ALA A 575      17.244   9.360  -7.780  1.00 11.47           N
ATOM   1043  CA  ALA A 575      17.333   7.908  -7.829  1.00 12.08           C
ATOM   1044  C   ALA A 575      18.780   7.477  -7.957  1.00 10.79           C
ATOM   1045  O   ALA A 575      19.536   8.040  -8.752  1.00 11.46           O
ATOM   1046  CB  ALA A 575      16.531   7.356  -8.999  1.00 10.42           C
ATOM   1047  N   GLU A 576      19.158   6.474  -7.163  1.00 13.09           N
ATOM   1048  CA  GLU A 576      20.496   5.898  -7.145  1.00 12.89           C
ATOM   1049  C   GLU A 576      20.512   4.606  -7.955  1.00 12.23           C
ATOM   1050  O   GLU A 576      19.480   4.104  -8.393  1.00 13.08           O
ATOM   1051  CB  GLU A 576      20.940   5.613  -5.710  1.00 13.95           C
ATOM   1052  CG  GLU A 576      20.922   6.845  -4.828  1.00 14.53           C
ATOM   1053  CD  GLU A 576      22.235   7.598  -4.838  1.00 15.02           C
ATOM   1054  OE1 GLU A 576      23.126   7.236  -5.618  1.00 16.83           O
ATOM   1055  OE2 GLU A 576      22.376   8.556  -4.054  1.00 18.43           O
ATOM   1056  N   LYS A 577      21.712   4.061  -8.150  1.00 12.82           N
ATOM   1057  CA  LYS A 577      21.803   2.790  -8.856  1.00 13.31           C
ATOM   1058  C   LYS A 577      20.904   1.747  -8.212  1.00 14.03           C
ATOM   1059  O   LYS A 577      20.237   0.973  -8.908  1.00 14.30           O
ATOM   1060  CB  LYS A 577      23.251   2.300  -8.875  1.00 13.21           C
ATOM   1061  CG  LYS A 577      23.368   0.907  -9.438  1.00 17.76           C
ATOM   1062  CD  LYS A 577      24.808   0.393  -9.355  1.00 20.66           C
ATOM   1063  CE  LYS A 577      24.886  -1.134  -9.495  1.00 29.41           C
ATOM   1064  NZ  LYS A 577      24.488  -1.838  -8.219  1.00 32.31           N
ATOM   1065  N   ASP A 578      20.828   1.748  -6.883  1.00 12.92           N
ATOM   1066  CA  ASP A 578      20.173   0.671  -6.148  1.00 14.65           C
ATOM   1067  C   ASP A 578      19.001   1.129  -5.287  1.00 16.02           C
ATOM   1068  O   ASP A 578      18.541   0.346  -4.451  1.00 16.05           O
ATOM   1069  CB  ASP A 578      21.183  -0.070  -5.268  1.00 18.25           C
ATOM   1070  CG  ASP A 578      21.908   0.846  -4.294  1.00 26.45           C
ATOM   1071  OD1 ASP A 578      21.839   2.092  -4.449  1.00 27.10           O
ATOM   1072  OD2 ASP A 578      22.564   0.317  -3.364  1.00 32.44           O
ATOM   1073  N   THR A 579      18.496   2.351  -5.454  1.00 13.31           N
ATOM   1074  CA  THR A 579      17.406   2.742  -4.562  1.00 14.19           C
ATOM   1075  C   THR A 579      16.612   3.904  -5.123  1.00 12.77           C
ATOM   1076  O   THR A 579      17.147   4.767  -5.820  1.00 12.19           O
ATOM   1077  CB  THR A 579      17.925   3.096  -3.167  1.00 16.09           C
ATOM   1078  OG1 THR A 579      16.886   2.857  -2.205  1.00 18.04           O
ATOM   1079  CG2 THR A 579      18.357   4.559  -3.090  1.00 15.85           C
ATOM   1080  N   ALA A 580      15.323   3.911  -4.794  1.00 13.38           N
ATOM   1081  CA  ALA A 580      14.452   5.043  -5.076  1.00 11.57           C
ATOM   1082  C   ALA A 580      14.584   6.058  -3.955  1.00 12.18           C
ATOM   1083  O   ALA A 580      14.969   5.725  -2.837  1.00 13.34           O
ATOM   1084  CB  ALA A 580      12.994   4.599  -5.204  1.00 12.69           C
ATOM   1085  N   CYS A 581      14.292   7.316  -4.271  1.00 11.63           N
ATOM   1086  CA  CYS A 581      14.516   8.354  -3.275  1.00 12.29           C
ATOM   1087  C   CYS A 581      13.875   9.626  -3.783  1.00 10.33           C
ATOM   1088  O   CYS A 581      13.861   9.861  -4.985  1.00  9.58           O
ATOM   1089  CB  CYS A 581      16.011   8.587  -3.010  1.00  9.45           C
ATOM   1090  SG  CYS A 581      16.360   9.950  -1.831  1.00 17.56           S
ATOM   1091  N   GLY A 582      13.326  10.418  -2.869  1.00 10.24           N
ATOM   1092  CA  GLY A 582      12.885  11.762  -3.193  1.00 10.48           C
ATOM   1093  C   GLY A 582      11.979  11.893  -4.402  1.00 11.80           C
ATOM   1094  O   GLY A 582      12.219  12.744  -5.256  1.00 10.18           O
ATOM   1095  N   PHE A 583      10.913  11.098  -4.447  1.00  9.43           N
ATOM   1096  CA  PHE A 583       9.881  11.090  -5.496  1.00  9.76           C
ATOM   1097  C   PHE A 583      10.387  10.458  -6.774  1.00 10.28           C
ATOM   1098  O   PHE A 583       9.651  10.451  -7.778  1.00 11.50           O
ATOM   1099  CB  PHE A 583       9.342  12.483  -5.858  1.00 11.29           C
ATOM   1100  CG  PHE A 583       9.029  13.369  -4.669  1.00 13.47           C
ATOM   1101  CD1 PHE A 583       8.709  12.830  -3.432  1.00 10.68           C
ATOM   1102  CD2 PHE A 583       9.051  14.749  -4.805  1.00 14.38           C
ATOM   1103  CE1 PHE A 583       8.447  13.639  -2.339  1.00 14.36           C
ATOM   1104  CE2 PHE A 583       8.750  15.578  -3.708  1.00 15.63           C
ATOM   1105  CZ  PHE A 583       8.453  15.007  -2.469  1.00 18.96           C
ATOM   1106  N   CYS A 584      11.612   9.950  -6.791  1.00  9.52           N
ATOM   1107  CA  CYS A 584      12.250   9.442  -7.997  1.00  8.36           C
ATOM   1108  C   CYS A 584      12.455   7.939  -7.890  1.00  9.69           C
ATOM   1109  O   CYS A 584      12.973   7.448  -6.878  1.00 11.89           O
ATOM   1110  CB  CYS A 584      13.610  10.103  -8.249  1.00  8.92           C
ATOM   1111  SG  CYS A 584      13.636  11.881  -8.222  1.00  9.88           S
ATOM   1112  N   PHE A 585      12.111   7.221  -8.961  1.00 10.30           N
ATOM   1113  CA  PHE A 585      12.282   5.771  -9.019  1.00 12.08           C
ATOM   1114  C   PHE A 585      13.503   5.348  -9.813  1.00 13.08           C
ATOM   1115  O   PHE A 585      14.287   4.515  -9.341  1.00 11.67           O
ATOM   1116  CB  PHE A 585      11.042   5.114  -9.633  1.00 11.54           C
ATOM   1117  CG  PHE A 585       9.843   5.249  -8.763  1.00 11.85           C
ATOM   1118  CD1 PHE A 585       9.653   4.382  -7.693  1.00 11.08           C
ATOM   1119  CD2 PHE A 585       8.949   6.294  -8.954  1.00 10.78           C
ATOM   1120  CE1 PHE A 585       8.546   4.520  -6.872  1.00 12.84           C
ATOM   1121  CE2 PHE A 585       7.863   6.453  -8.136  1.00 10.09           C
ATOM   1122  CZ  PHE A 585       7.655   5.576  -7.084  1.00 12.29           C
ATOM   1123  N   PHE A 586      13.631   5.851 -11.039  1.00 10.88           N
ATOM   1124  CA  PHE A 586      14.792   5.601 -11.873  1.00 10.30           C
ATOM   1125  C   PHE A 586      15.357   6.940 -12.296  1.00 12.65           C
ATOM   1126  O   PHE A 586      14.619   7.928 -12.404  1.00 11.58           O
ATOM   1127  CB  PHE A 586      14.440   4.735 -13.108  1.00 10.01           C
ATOM   1128  CG  PHE A 586      13.777   3.440 -12.752  1.00  9.17           C
ATOM   1129  CD1 PHE A 586      14.467   2.461 -12.067  1.00 13.16           C
ATOM   1130  CD2 PHE A 586      12.452   3.200 -13.101  1.00 12.45           C
ATOM   1131  CE1 PHE A 586      13.848   1.256 -11.732  1.00 13.68           C
ATOM   1132  CE2 PHE A 586      11.822   2.011 -12.764  1.00 14.80           C
ATOM   1133  CZ  PHE A 586      12.527   1.035 -12.070  1.00 12.95           C
ATOM   1134  N   ASN A 587      16.684   6.983 -12.500  1.00 12.16           N
ATOM   1135  CA  ASN A 587      17.317   8.261 -12.802  1.00  9.81           C
ATOM   1136  C   ASN A 587      17.246   8.524 -14.307  1.00 10.63           C
ATOM   1137  O   ASN A 587      18.170   8.224 -15.074  1.00 10.20           O
ATOM   1138  CB  ASN A 587      18.744   8.307 -12.285  1.00 10.24           C
ATOM   1139  CG  ASN A 587      19.262   9.731 -12.241  1.00 10.65           C
ATOM   1140  OD1 ASN A 587      19.071  10.481 -13.196  1.00 10.22           O
ATOM   1141  ND2 ASN A 587      19.899  10.111 -11.140  1.00 10.77           N
ATOM   1142  N   THR A 588      16.155   9.176 -14.698  1.00 11.29           N
ATOM   1143  CA  THR A 588      15.856   9.480 -16.092  1.00 11.49           C
ATOM   1144  C   THR A 588      17.014  10.180 -16.789  1.00  9.48           C
ATOM   1145  O   THR A 588      17.404   9.805 -17.901  1.00 11.21           O
ATOM   1146  CB  THR A 588      14.582  10.328 -16.105  1.00  7.92           C
ATOM   1147  OG1 THR A 588      13.551   9.527 -15.558  1.00 11.70           O
ATOM   1148  CG2 THR A 588      14.165  10.818 -17.512  1.00 11.12           C
ATOM   1149  N   ALA A 589      17.577  11.209 -16.161  1.00 11.93           N
ATOM   1150  CA  ALA A 589      18.647  11.955 -16.818  1.00 13.75           C
ATOM   1151  C   ALA A 589      19.917  11.112 -16.958  1.00 13.11           C
ATOM   1152  O   ALA A 589      20.525  11.072 -18.028  1.00 11.00           O
ATOM   1153  CB  ALA A 589      18.922  13.251 -16.055  1.00  9.30           C
ATOM   1154  N   ALA A 590      20.320  10.415 -15.888  1.00 11.61           N
ATOM   1155  CA  ALA A 590      21.506   9.571 -15.961  1.00 10.10           C
ATOM   1156  C   ALA A 590      21.332   8.484 -17.018  1.00  9.79           C
ATOM   1157  O   ALA A 590      22.235   8.228 -17.837  1.00 10.87           O
ATOM   1158  CB  ALA A 590      21.772   8.947 -14.582  1.00  9.49           C
ATOM   1159  N   LEU A 591      20.168   7.842 -17.013  1.00 10.90           N
ATOM   1160  CA  LEU A 591      19.851   6.819 -18.006  1.00 10.73           C
ATOM   1161  C   LEU A 591      19.930   7.366 -19.419  1.00 11.46           C
ATOM   1162  O   LEU A 591      20.381   6.673 -20.339  1.00 11.14           O
ATOM   1163  CB  LEU A 591      18.442   6.273 -17.756  1.00 11.45           C
ATOM   1164  CG  LEU A 591      18.271   5.394 -16.532  1.00 11.55           C
ATOM   1165  CD1 LEU A 591      16.756   5.233 -16.260  1.00 10.31           C
ATOM   1166  CD2 LEU A 591      18.961   4.061 -16.781  1.00 10.94           C
ATOM   1167  N   THR A 592      19.470   8.598 -19.613  1.00  9.17           N
ATOM   1168  CA  THR A 592      19.465   9.190 -20.947  1.00 12.94           C
ATOM   1169  C   THR A 592      20.892   9.475 -21.427  1.00 11.26           C
ATOM   1170  O   THR A 592      21.212   9.278 -22.610  1.00  9.73           O
ATOM   1171  CB  THR A 592      18.613  10.465 -20.938  1.00 10.21           C
ATOM   1172  OG1 THR A 592      17.269  10.144 -20.524  1.00 10.38           O
ATOM   1173  CG2 THR A 592      18.553  11.064 -22.340  1.00  8.72           C
ATOM   1174  N   ALA A 593      21.774   9.916 -20.527  1.00 10.60           N
ATOM   1175  CA  ALA A 593      23.189  10.034 -20.896  1.00 10.23           C
ATOM   1176  C   ALA A 593      23.737   8.692 -21.364  1.00 11.33           C
ATOM   1177  O   ALA A 593      24.358   8.590 -22.432  1.00 10.08           O
ATOM   1178  CB  ALA A 593      24.016  10.550 -19.709  1.00  9.28           C
ATOM   1179  N   ARG A 594      23.495   7.643 -20.584  1.00 11.16           N
ATOM   1180  CA  ARG A 594      23.999   6.325 -20.954  1.00 11.58           C
ATOM   1181  C   ARG A 594      23.309   5.795 -22.201  1.00 13.45           C
ATOM   1182  O   ARG A 594      23.946   5.120 -23.029  1.00 13.57           O
ATOM   1183  CB  ARG A 594      23.819   5.339 -19.794  1.00 13.14           C
ATOM   1184  CG  ARG A 594      24.707   5.607 -18.610  1.00 12.57           C
ATOM   1185  CD  ARG A 594      26.174   5.528 -18.974  1.00 15.84           C
ATOM   1186  NE  ARG A 594      27.008   5.453 -17.781  1.00 17.80           N
ATOM   1187  CZ  ARG A 594      28.230   5.965 -17.693  1.00 17.84           C
ATOM   1188  NH1 ARG A 594      28.912   5.849 -16.546  1.00 17.62           N
ATOM   1189  NH2 ARG A 594      28.768   6.601 -18.741  1.00 14.59           N
ATOM   1190  N   TYR A 595      22.011   6.083 -22.365  1.00 12.45           N
ATOM   1191  CA  TYR A 595      21.343   5.659 -23.588  1.00 10.40           C
ATOM   1192  C   TYR A 595      21.939   6.373 -24.798  1.00 11.53           C
ATOM   1193  O   TYR A 595      22.172   5.753 -25.848  1.00 12.99           O
ATOM   1194  CB  TYR A 595      19.832   5.914 -23.494  1.00 11.69           C
ATOM   1195  CG  TYR A 595      19.141   5.757 -24.849  1.00 10.39           C
ATOM   1196  CD1 TYR A 595      18.760   4.503 -25.322  1.00 11.10           C
ATOM   1197  CD2 TYR A 595      18.871   6.866 -25.637  1.00 11.42           C
ATOM   1198  CE1 TYR A 595      18.156   4.354 -26.548  1.00 10.60           C
ATOM   1199  CE2 TYR A 595      18.268   6.727 -26.870  1.00 12.91           C
ATOM   1200  CZ  TYR A 595      17.912   5.472 -27.324  1.00 13.08           C
ATOM   1201  OH  TYR A 595      17.313   5.351 -28.566  1.00 13.59           O
ATOM   1202  N   ALA A 596      22.162   7.685 -24.673  1.00 11.37           N
ATOM   1203  CA  ALA A 596      22.809   8.461 -25.721  1.00 11.79           C
ATOM   1204  C   ALA A 596      24.145   7.842 -26.115  1.00 11.84           C
ATOM   1205  O   ALA A 596      24.423   7.623 -27.302  1.00 13.86           O
ATOM   1206  CB  ALA A 596      23.010   9.898 -25.230  1.00 14.02           C
ATOM   1207  N   GLN A 597      24.978   7.523 -25.123  1.00 12.21           N
ATOM   1208  CA  GLN A 597      26.252   6.890 -25.436  1.00 11.36           C
ATOM   1209  C   GLN A 597      26.040   5.540 -26.126  1.00 12.43           C
ATOM   1210  O   GLN A 597      26.756   5.190 -27.075  1.00 12.30           O
ATOM   1211  CB  GLN A 597      27.059   6.761 -24.138  1.00 13.32           C
ATOM   1212  CG  GLN A 597      27.526   8.117 -23.616  1.00 12.08           C
ATOM   1213  CD  GLN A 597      28.222   8.025 -22.280  1.00 14.59           C
ATOM   1214  OE1 GLN A 597      28.062   7.040 -21.556  1.00 11.93           O
ATOM   1215  NE2 GLN A 597      29.000   9.059 -21.940  1.00 12.15           N
ATOM   1216  N   SER A 598      25.039   4.778 -25.678  1.00 11.38           N
ATOM   1217  CA  SER A 598      24.751   3.468 -26.267  1.00 12.57           C
ATOM   1218  C   SER A 598      24.387   3.540 -27.758  1.00 13.97           C
ATOM   1219  O   SER A 598      24.638   2.579 -28.503  1.00 12.22           O
ATOM   1220  CB  SER A 598      23.659   2.769 -25.439  1.00 10.83           C
ATOM   1221  OG  SER A 598      22.357   3.123 -25.861  1.00 13.07           O
ATOM   1222  N   ILE A 599      23.784   4.635 -28.223  1.00 11.67           N
ATOM   1223  CA  ILE A 599      23.359   4.718 -29.622  1.00 12.58           C
ATOM   1224  C   ILE A 599      24.287   5.602 -30.458  1.00 13.93           C
ATOM   1225  O   ILE A 599      23.968   5.913 -31.617  1.00 13.57           O
ATOM   1226  CB  ILE A 599      21.911   5.199 -29.749  1.00 12.69           C
ATOM   1227  CG1 ILE A 599      21.756   6.591 -29.118  1.00 11.61           C
ATOM   1228  CG2 ILE A 599      20.941   4.158 -29.162  1.00 11.86           C
ATOM   1229  CD1 ILE A 599      20.532   7.354 -29.689  1.00 12.80           C
ATOM   1230  N   THR A 600      25.409   6.052 -29.881  1.00 13.31           N
ATOM   1231  CA  THR A 600      26.409   6.815 -30.620  1.00 10.78           C
ATOM   1232  C   THR A 600      27.785   6.177 -30.399  1.00 12.37           C
ATOM   1233  O   THR A 600      28.152   5.250 -31.126  1.00 12.32           O
ATOM   1234  CB  THR A 600      26.383   8.298 -30.226  1.00 11.81           C
ATOM   1235  OG1 THR A 600      26.545   8.456 -28.805  1.00 12.20           O
ATOM   1236  CG2 THR A 600      25.033   8.961 -30.648  1.00 11.41           C
ATOM   1237  N   ARG A 601      28.523   6.599 -29.373  1.00 11.25           N
ATOM   1238  CA  ARG A 601      29.743   5.888 -29.005  1.00 15.53           C
ATOM   1239  C   ARG A 601      29.928   6.006 -27.497  1.00 14.96           C
ATOM   1240  O   ARG A 601      29.475   6.976 -26.891  1.00 14.12           O
ATOM   1241  CB  ARG A 601      30.983   6.433 -29.731  1.00 14.24           C
ATOM   1242  CG  ARG A 601      31.210   7.910 -29.512  1.00 16.15           C
ATOM   1243  CD  ARG A 601      32.482   8.404 -30.203  1.00 15.54           C
ATOM   1244  NE  ARG A 601      33.103   9.498 -29.447  1.00 14.88           N
ATOM   1245  CZ  ARG A 601      32.627  10.746 -29.444  1.00 17.38           C
ATOM   1246  NH1 ARG A 601      33.215  11.690 -28.737  1.00 15.39           N
ATOM   1247  NH2 ARG A 601      31.552  11.042 -30.165  1.00 16.25           N
ATOM   1248  N   GLU A 602      30.642   5.041 -26.896  1.00 16.43           N
ATOM   1249  CA  GLU A 602      30.743   5.028 -25.430  1.00 13.08           C
ATOM   1250  C   GLU A 602      31.281   6.346 -24.866  1.00 15.56           C
ATOM   1251  O   GLU A 602      30.885   6.764 -23.768  1.00 17.29           O
ATOM   1252  CB  GLU A 602      31.633   3.865 -24.978  1.00 20.15           C
ATOM   1253  N   SER A 603      32.175   7.016 -25.583  1.00 14.77           N
ATOM   1254  CA  SER A 603      32.836   8.206 -25.069  1.00 17.03           C
ATOM   1255  C   SER A 603      32.143   9.507 -25.471  1.00 17.57           C
ATOM   1256  O   SER A 603      32.729  10.586 -25.290  1.00 16.85           O
ATOM   1257  CB  SER A 603      34.295   8.229 -25.527  1.00 19.32           C
ATOM   1258  OG  SER A 603      34.377   8.346 -26.934  1.00 20.18           O
ATOM   1259  N   LEU A 604      30.922   9.440 -26.008  1.00 14.62           N
ATOM   1260  CA  LEU A 604      30.156  10.659 -26.262  1.00 13.56           C
ATOM   1261  C   LEU A 604      30.159  11.548 -25.024  1.00 12.77           C
ATOM   1262  O   LEU A 604      29.797  11.108 -23.930  1.00 12.14           O
ATOM   1263  CB  LEU A 604      28.718  10.313 -26.637  1.00 13.52           C
ATOM   1264  CG  LEU A 604      27.835  11.464 -27.110  1.00  8.69           C
ATOM   1265  CD1 LEU A 604      28.114  11.715 -28.641  1.00 11.73           C
ATOM   1266  CD2 LEU A 604      26.366  11.110 -26.866  1.00 11.43           C
ATOM   1267  N   ARG A 605      30.561  12.808 -25.203  1.00 10.97           N
ATOM   1268  CA  ARG A 605      30.669  13.736 -24.082  1.00 11.22           C
ATOM   1269  C   ARG A 605      29.302  14.326 -23.776  1.00 12.95           C
ATOM   1270  O   ARG A 605      28.731  15.056 -24.602  1.00 12.16           O
ATOM   1271  CB  ARG A 605      31.690  14.814 -24.403  1.00 11.61           C
ATOM   1272  CG  ARG A 605      33.100  14.234 -24.582  1.00 12.48           C
ATOM   1273  CD  ARG A 605      34.116  15.345 -24.642  1.00 13.96           C
ATOM   1274  NE  ARG A 605      33.879  16.242 -25.783  1.00 15.01           N
ATOM   1275  CZ  ARG A 605      34.294  16.010 -27.027  1.00 18.74           C
ATOM   1276  NH1 ARG A 605      34.046  16.893 -27.991  1.00 18.51           N
ATOM   1277  NH2 ARG A 605      34.932  14.873 -27.325  1.00 15.79           N
ATOM   1278  N   VAL A 606      28.767  13.999 -22.596  1.00 13.20           N
ATOM   1279  CA  VAL A 606      27.458  14.473 -22.154  1.00 10.31           C
ATOM   1280  C   VAL A 606      27.644  15.422 -20.972  1.00 10.15           C
ATOM   1281  O   VAL A 606      28.335  15.095 -19.999  1.00 11.85           O
ATOM   1282  CB  VAL A 606      26.541  13.297 -21.775  1.00 10.75           C
ATOM   1283  CG1 VAL A 606      25.163  13.831 -21.353  1.00 12.00           C
ATOM   1284  CG2 VAL A 606      26.420  12.288 -22.950  1.00 11.18           C
ATOM   1285  N   LEU A 607      27.044  16.606 -21.062  1.00 10.52           N
ATOM   1286  CA  LEU A 607      26.944  17.514 -19.925  1.00 11.49           C
ATOM   1287  C   LEU A 607      25.545  17.381 -19.339  1.00 10.28           C
ATOM   1288  O   LEU A 607      24.569  17.401 -20.084  1.00  8.60           O
ATOM   1289  CB  LEU A 607      27.208  18.951 -20.363  1.00  8.32           C
ATOM   1290  CG  LEU A 607      26.739  20.043 -19.408  1.00  8.93           C
ATOM   1291  CD1 LEU A 607      27.412  19.939 -18.034  1.00 12.69           C
ATOM   1292  CD2 LEU A 607      26.952  21.458 -20.021  1.00  8.82           C
ATOM   1293  N   ILE A 608      25.450  17.169 -18.017  1.00  9.71           N
ATOM   1294  CA  ILE A 608      24.174  17.215 -17.314  1.00  9.82           C
ATOM   1295  C   ILE A 608      24.243  18.422 -16.409  1.00  8.76           C
ATOM   1296  O   ILE A 608      25.123  18.506 -15.551  1.00  9.61           O
ATOM   1297  CB  ILE A 608      23.886  15.946 -16.498  1.00 10.09           C
ATOM   1298  CG1 ILE A 608      23.791  14.713 -17.382  1.00 11.30           C
ATOM   1299  CG2 ILE A 608      22.621  16.107 -15.647  1.00 10.37           C
ATOM   1300  CD1 ILE A 608      23.669  13.413 -16.608  1.00 11.93           C
ATOM   1301  N   VAL A 609      23.354  19.371 -16.639  1.00  9.28           N
ATOM   1302  CA  VAL A 609      23.224  20.559 -15.812  1.00  9.69           C
ATOM   1303  C   VAL A 609      21.951  20.386 -15.020  1.00 10.06           C
ATOM   1304  O   VAL A 609      20.862  20.209 -15.584  1.00 10.41           O
ATOM   1305  CB  VAL A 609      23.185  21.843 -16.649  1.00  8.69           C
ATOM   1306  CG1 VAL A 609      22.901  23.012 -15.758  1.00  8.73           C
ATOM   1307  CG2 VAL A 609      24.504  22.038 -17.345  1.00  9.28           C
ATOM   1308  N   ASP A 610      22.082  20.369 -13.730  1.00  9.67           N
ATOM   1309  CA  ASP A 610      20.961  20.066 -12.851  1.00  8.39           C
ATOM   1310  C   ASP A 610      20.628  21.336 -12.082  1.00  8.26           C
ATOM   1311  O   ASP A 610      21.292  21.665 -11.090  1.00  8.23           O
ATOM   1312  CB  ASP A 610      21.349  18.909 -11.924  1.00  8.16           C
ATOM   1313  CG  ASP A 610      20.233  18.476 -11.017  1.00  9.86           C
ATOM   1314  OD1 ASP A 610      19.334  19.297 -10.710  1.00  7.39           O
ATOM   1315  OD2 ASP A 610      20.304  17.315 -10.562  1.00  9.83           O
ATOM   1316  N   TRP A 611      19.603  22.054 -12.536  1.00  9.77           N
ATOM   1317  CA  TRP A 611      19.234  23.313 -11.915  1.00  9.36           C
ATOM   1318  C   TRP A 611      17.967  23.213 -11.062  1.00 10.06           C
ATOM   1319  O   TRP A 611      17.499  24.226 -10.547  1.00 10.54           O
ATOM   1320  CB  TRP A 611      19.137  24.412 -12.984  1.00  8.85           C
ATOM   1321  CG  TRP A 611      18.034  24.331 -14.044  1.00  9.85           C
ATOM   1322  CD1 TRP A 611      16.765  23.860 -13.895  1.00 14.50           C
ATOM   1323  CD2 TRP A 611      18.121  24.838 -15.383  1.00 12.10           C
ATOM   1324  NE1 TRP A 611      16.062  24.009 -15.086  1.00 14.77           N
ATOM   1325  CE2 TRP A 611      16.876  24.605 -16.009  1.00 13.26           C
ATOM   1326  CE3 TRP A 611      19.140  25.450 -16.118  1.00 14.49           C
ATOM   1327  CZ2 TRP A 611      16.611  24.980 -17.343  1.00 12.94           C
ATOM   1328  CZ3 TRP A 611      18.887  25.808 -17.447  1.00 13.06           C
ATOM   1329  CH2 TRP A 611      17.618  25.575 -18.045  1.00 15.00           C
ATOM   1330  N   ASP A 612      17.429  22.013 -10.884  1.00  9.33           N
ATOM   1331  CA  ASP A 612      16.511  21.753  -9.793  1.00  9.17           C
ATOM   1332  C   ASP A 612      17.140  22.268  -8.495  1.00 10.67           C
ATOM   1333  O   ASP A 612      18.361  22.210  -8.310  1.00 13.71           O
ATOM   1334  CB  ASP A 612      16.263  20.242  -9.731  1.00  9.20           C
ATOM   1335  CG  ASP A 612      15.235  19.841  -8.693  1.00 10.27           C
ATOM   1336  OD1 ASP A 612      15.538  19.905  -7.482  1.00 10.47           O
ATOM   1337  OD2 ASP A 612      14.115  19.471  -9.102  1.00 11.17           O
ATOM   1338  N   VAL A 613      16.304  22.751  -7.572  1.00 11.82           N
ATOM   1339  CA  VAL A 613      16.854  23.403  -6.392  1.00 10.91           C
ATOM   1340  C   VAL A 613      17.535  22.400  -5.465  1.00 11.19           C
ATOM   1341  O   VAL A 613      18.329  22.787  -4.595  1.00 11.91           O
ATOM   1342  CB  VAL A 613      15.729  24.192  -5.697  1.00 10.47           C
ATOM   1343  CG1 VAL A 613      14.830  23.288  -4.864  1.00 11.40           C
ATOM   1344  CG2 VAL A 613      16.305  25.306  -4.826  1.00 12.09           C
ATOM   1345  N   HIS A 614      17.289  21.118  -5.646  1.00 10.54           N
ATOM   1346  CA  HIS A 614      17.921  20.102  -4.824  1.00 11.57           C
ATOM   1347  C   HIS A 614      19.073  19.435  -5.575  1.00 11.26           C
ATOM   1348  O   HIS A 614      19.097  19.379  -6.808  1.00 11.47           O
ATOM   1349  CB  HIS A 614      16.903  19.054  -4.390  1.00 11.32           C
ATOM   1350  CG  HIS A 614      15.712  19.629  -3.699  1.00 13.33           C
ATOM   1351  ND1 HIS A 614      14.532  19.933  -4.360  1.00 11.35           N
ATOM   1352  CD2 HIS A 614      15.527  19.989  -2.404  1.00 12.16           C
ATOM   1353  CE1 HIS A 614      13.677  20.451  -3.489  1.00 14.61           C
ATOM   1354  NE2 HIS A 614      14.251  20.483  -2.299  1.00 13.27           N
ATOM   1355  N   HIS A 615      20.029  18.924  -4.804  1.00 10.74           N
ATOM   1356  CA  HIS A 615      21.170  18.225  -5.377  1.00 12.31           C
ATOM   1357  C   HIS A 615      20.713  16.917  -5.996  1.00 10.88           C
ATOM   1358  O   HIS A 615      19.955  16.167  -5.368  1.00 10.96           O
ATOM   1359  CB  HIS A 615      22.195  17.928  -4.274  1.00  9.91           C
ATOM   1360  CG  HIS A 615      23.442  17.269  -4.768  1.00 11.14           C
ATOM   1361  ND1 HIS A 615      23.894  16.056  -4.285  1.00 11.69           N
ATOM   1362  CD2 HIS A 615      24.339  17.661  -5.704  1.00 10.36           C
ATOM   1363  CE1 HIS A 615      25.023  15.743  -4.893  1.00 10.30           C
ATOM   1364  NE2 HIS A 615      25.309  16.697  -5.764  1.00  9.98           N
ATOM   1365  N   GLY A 616      21.159  16.634  -7.218  1.00 10.81           N
ATOM   1366  CA  GLY A 616      20.847  15.322  -7.765  1.00 10.77           C
ATOM   1367  C   GLY A 616      21.830  14.280  -7.273  1.00 11.49           C
ATOM   1368  O   GLY A 616      22.756  13.928  -8.004  1.00 11.32           O
ATOM   1369  N   ASN A 617      21.661  13.804  -6.031  1.00 10.95           N
ATOM   1370  CA  ASN A 617      22.625  12.877  -5.441  1.00 11.86           C
ATOM   1371  C   ASN A 617      22.816  11.653  -6.322  1.00 11.29           C
ATOM   1372  O   ASN A 617      23.940  11.150  -6.468  1.00 12.15           O
ATOM   1373  CB  ASN A 617      22.152  12.461  -4.047  1.00 11.66           C
ATOM   1374  CG  ASN A 617      20.713  11.967  -4.059  1.00 11.53           C
ATOM   1375  OD1 ASN A 617      19.773  12.751  -4.268  1.00 12.03           O
ATOM   1376  ND2 ASN A 617      20.527  10.665  -3.850  1.00 11.84           N
ATOM   1377  N   GLY A 618      21.723  11.169  -6.929  1.00 10.77           N
ATOM   1378  CA  GLY A 618      21.823   9.999  -7.791  1.00 13.29           C
ATOM   1379  C   GLY A 618      22.666  10.240  -9.030  1.00 12.99           C
ATOM   1380  O   GLY A 618      23.513   9.425  -9.392  1.00 13.16           O
ATOM   1381  N   THR A 619      22.455  11.365  -9.697  1.00 12.43           N
ATOM   1382  CA  THR A 619      23.258  11.639 -10.882  1.00 12.03           C
ATOM   1383  C   THR A 619      24.730  11.741 -10.518  1.00 10.19           C
ATOM   1384  O   THR A 619      25.581  11.132 -11.174  1.00  9.46           O
ATOM   1385  CB  THR A 619      22.776  12.911 -11.554  1.00  8.51           C
ATOM   1386  OG1 THR A 619      21.345  12.866 -11.617  1.00 10.76           O
ATOM   1387  CG2 THR A 619      23.304  13.036 -12.978  1.00  8.82           C
ATOM   1388  N   GLN A 620      25.045  12.469  -9.439  1.00 10.02           N
ATOM   1389  CA  GLN A 620      26.440  12.597  -9.019  1.00  9.46           C
ATOM   1390  C   GLN A 620      27.063  11.235  -8.766  1.00  9.52           C
ATOM   1391  O   GLN A 620      28.142  10.923  -9.282  1.00 13.61           O
ATOM   1392  CB  GLN A 620      26.519  13.453  -7.760  1.00 11.52           C
ATOM   1393  CG  GLN A 620      27.808  13.272  -6.984  1.00 11.85           C
ATOM   1394  CD  GLN A 620      28.027  14.390  -5.993  1.00  9.47           C
ATOM   1395  OE1 GLN A 620      27.733  15.571  -6.260  1.00 12.37           O
ATOM   1396  NE2 GLN A 620      28.543  14.039  -4.843  1.00 12.14           N
ATOM   1397  N   HIS A 621      26.373  10.377  -8.014  1.00 12.33           N
ATOM   1398  CA  HIS A 621      26.980   9.096  -7.679  1.00 12.45           C
ATOM   1399  C   HIS A 621      27.152   8.200  -8.900  1.00 12.09           C
ATOM   1400  O   HIS A 621      28.182   7.530  -9.033  1.00 11.35           O
ATOM   1401  CB  HIS A 621      26.167   8.408  -6.597  1.00 15.93           C
ATOM   1402  CG  HIS A 621      26.266   9.106  -5.277  1.00 12.35           C
ATOM   1403  ND1 HIS A 621      25.209   9.204  -4.393  1.00 12.73           N
ATOM   1404  CD2 HIS A 621      27.307   9.748  -4.697  1.00 12.26           C
ATOM   1405  CE1 HIS A 621      25.594   9.885  -3.328  1.00 11.96           C
ATOM   1406  NE2 HIS A 621      26.865  10.224  -3.483  1.00 12.68           N
ATOM   1407  N   ILE A 622      26.184   8.192  -9.810  1.00 11.37           N
ATOM   1408  CA  ILE A 622      26.286   7.319 -10.983  1.00 11.91           C
ATOM   1409  C   ILE A 622      27.517   7.674 -11.810  1.00 12.07           C
ATOM   1410  O   ILE A 622      28.231   6.792 -12.302  1.00 12.31           O
ATOM   1411  CB  ILE A 622      24.978   7.400 -11.802  1.00 10.23           C
ATOM   1412  CG1 ILE A 622      23.858   6.609 -11.095  1.00 12.71           C
ATOM   1413  CG2 ILE A 622      25.166   6.879 -13.257  1.00  9.07           C
ATOM   1414  CD1 ILE A 622      22.427   6.937 -11.572  1.00 10.48           C
ATOM   1415  N   PHE A 623      27.820   8.961 -11.942  1.00 12.49           N
ATOM   1416  CA  PHE A 623      28.920   9.377 -12.803  1.00 12.71           C
ATOM   1417  C   PHE A 623      30.144   9.861 -12.035  1.00 11.95           C
ATOM   1418  O   PHE A 623      31.034  10.460 -12.646  1.00 10.86           O
ATOM   1419  CB  PHE A 623      28.464  10.484 -13.749  1.00 11.63           C
ATOM   1420  CG  PHE A 623      27.303  10.094 -14.600  1.00 13.46           C
ATOM   1421  CD1 PHE A 623      27.459   9.152 -15.601  1.00 12.17           C
ATOM   1422  CD2 PHE A 623      26.057  10.646 -14.377  1.00 10.74           C
ATOM   1423  CE1 PHE A 623      26.385   8.764 -16.389  1.00 11.30           C
ATOM   1424  CE2 PHE A 623      24.994  10.280 -15.144  1.00 10.04           C
ATOM   1425  CZ  PHE A 623      25.157   9.333 -16.170  1.00 11.69           C
ATOM   1426  N   GLU A 624      30.218   9.590 -10.721  1.00 12.84           N
ATOM   1427  C   GLU A 624      32.660   9.877 -10.394  1.00 16.14           C
ATOM   1428  O   GLU A 624      33.570  10.695 -10.232  1.00 13.68           O
ATOM   1429  CA AGLU A 624      31.255  10.206  -9.897  0.50 12.76           C
ATOM   1430  CB AGLU A 624      31.094   9.783  -8.434  0.50 13.54           C
ATOM   1431  CG AGLU A 624      31.519  10.860  -7.436  0.50 12.94           C
ATOM   1432  CD AGLU A 624      30.812  10.722  -6.096  0.50 13.57           C
ATOM   1433  OE1AGLU A 624      30.539   9.581  -5.682  0.50 13.76           O
ATOM   1434  OE2AGLU A 624      30.516  11.748  -5.463  0.50 15.37           O
ATOM   1435  CA BGLU A 624      31.255  10.187  -9.882  0.50 12.70           C
ATOM   1436  CB BGLU A 624      31.090   9.712  -8.430  0.50 13.55           C
ATOM   1437  CG BGLU A 624      31.258   8.207  -8.229  0.50 15.22           C
ATOM   1438  CD BGLU A 624      30.756   7.714  -6.880  0.50 13.43           C
ATOM   1439  OE1BGLU A 624      30.319   8.533  -6.047  0.50 14.82           O
ATOM   1440  OE2BGLU A 624      30.790   6.493  -6.649  0.50 14.99           O
ATOM   1441  N   GLU A 625      32.854   8.716 -11.022  1.00 15.00           N
ATOM   1442  CA  GLU A 625      34.169   8.289 -11.487  1.00 15.25           C
ATOM   1443  C   GLU A 625      34.315   8.424 -12.982  1.00 19.31           C
ATOM   1444  O   GLU A 625      35.325   7.991 -13.537  1.00 19.27           O
ATOM   1445  CB  GLU A 625      34.427   6.839 -11.072  1.00 17.58           C
ATOM   1446  CG  GLU A 625      34.678   6.698  -9.574  1.00 21.98           C
ATOM   1447  CD  GLU A 625      35.000   5.269  -9.155  1.00 31.75           C
ATOM   1448  OE1 GLU A 625      34.125   4.612  -8.543  1.00 31.28           O
ATOM   1449  OE2 GLU A 625      36.136   4.818  -9.425  1.00 35.09           O
ATOM   1450  N   ASP A 626      33.352   9.065 -13.636  1.00 13.06           N
ATOM   1451  CA  ASP A 626      33.209   9.053 -15.082  1.00 14.57           C
ATOM   1452  C   ASP A 626      33.594  10.419 -15.634  1.00 12.63           C
ATOM   1453  O   ASP A 626      32.975  11.430 -15.283  1.00 14.54           O
ATOM   1454  CB  ASP A 626      31.767   8.710 -15.426  1.00 12.35           C
ATOM   1455  CG  ASP A 626      31.561   8.379 -16.881  1.00 16.91           C
ATOM   1456  OD1 ASP A 626      32.275   8.903 -17.748  1.00 21.04           O
ATOM   1457  OD2 ASP A 626      30.636   7.604 -17.153  1.00 21.06           O
ATOM   1458  N   ASP A 627      34.587  10.446 -16.510  1.00 12.59           N
ATOM   1459  CA  ASP A 627      34.978  11.682 -17.169  1.00 13.08           C
ATOM   1460  C   ASP A 627      34.308  11.879 -18.523  1.00 13.94           C
ATOM   1461  O   ASP A 627      34.625  12.851 -19.226  1.00 15.58           O
ATOM   1462  CB  ASP A 627      36.501  11.736 -17.342  1.00 16.90           C
ATOM   1463  CG  ASP A 627      37.038  10.608 -18.213  1.00 24.58           C
ATOM   1464  OD1 ASP A 627      36.284   9.672 -18.582  1.00 19.20           O
ATOM   1465  OD2 ASP A 627      38.240  10.680 -18.550  1.00 25.57           O
ATOM   1466  N   SER A 628      33.459  10.954 -18.944  1.00 11.44           N
ATOM   1467  CA  SER A 628      32.631  11.149 -20.129  1.00 13.65           C
ATOM   1468  C   SER A 628      31.338  11.925 -19.873  1.00 15.20           C
ATOM   1469  O   SER A 628      30.686  12.352 -20.844  1.00 12.32           O
ATOM   1470  CB  SER A 628      32.345   9.792 -20.764  1.00 14.83           C
ATOM   1471  OG  SER A 628      31.280   9.171 -20.100  1.00 11.17           O
ATOM   1472  N   VAL A 629      30.882  11.997 -18.620  1.00 13.49           N
ATOM   1473  CA  VAL A 629      29.654  12.686 -18.250  1.00 11.29           C
ATOM   1474  C   VAL A 629      30.015  13.701 -17.178  1.00 10.97           C
ATOM   1475  O   VAL A 629      30.278  13.339 -16.027  1.00 12.68           O
ATOM   1476  CB  VAL A 629      28.556  11.724 -17.766  1.00 13.52           C
ATOM   1477  CG1 VAL A 629      27.263  12.511 -17.411  1.00 10.72           C
ATOM   1478  CG2 VAL A 629      28.262  10.677 -18.857  1.00 13.05           C
ATOM   1479  N   LEU A 630      29.999  14.964 -17.558  1.00 11.35           N
ATOM   1480  CA  LEU A 630      30.213  16.081 -16.670  1.00 10.65           C
ATOM   1481  C   LEU A 630      28.883  16.439 -16.006  1.00 11.95           C
ATOM   1482  O   LEU A 630      27.911  16.785 -16.690  1.00 11.23           O
ATOM   1483  CB  LEU A 630      30.777  17.257 -17.468  1.00 13.01           C
ATOM   1484  CG  LEU A 630      30.887  18.588 -16.716  1.00 10.84           C
ATOM   1485  CD1 LEU A 630      31.849  18.542 -15.532  1.00  7.78           C
ATOM   1486  CD2 LEU A 630      31.295  19.695 -17.666  1.00 10.79           C
ATOM   1487  N   TYR A 631      28.851  16.366 -14.680  1.00 11.17           N
ATOM   1488  CA  TYR A 631      27.684  16.696 -13.872  1.00  8.29           C
ATOM   1489  C   TYR A 631      27.920  18.027 -13.172  1.00 11.01           C
ATOM   1490  O   TYR A 631      28.826  18.144 -12.347  1.00  9.74           O
ATOM   1491  CB  TYR A 631      27.416  15.605 -12.827  1.00  7.91           C
ATOM   1492  CG  TYR A 631      26.200  15.924 -11.977  1.00  9.04           C
ATOM   1493  CD1 TYR A 631      24.935  16.006 -12.553  1.00  9.25           C
ATOM   1494  CD2 TYR A 631      26.313  16.150 -10.613  1.00 10.64           C
ATOM   1495  CE1 TYR A 631      23.784  16.321 -11.768  1.00  9.06           C
ATOM   1496  CE2 TYR A 631      25.190  16.445  -9.823  1.00  9.14           C
ATOM   1497  CZ  TYR A 631      23.931  16.516 -10.407  1.00  8.54           C
ATOM   1498  OH  TYR A 631      22.841  16.833  -9.626  1.00 11.26           O
ATOM   1499  N   ILE A 632      27.079  19.012 -13.466  1.00  8.93           N
ATOM   1500  CA  ILE A 632      27.087  20.291 -12.779  1.00  8.90           C
ATOM   1501  C   ILE A 632      25.718  20.463 -12.117  1.00  8.74           C
ATOM   1502  O   ILE A 632      24.696  20.542 -12.813  1.00  9.60           O
ATOM   1503  CB  ILE A 632      27.374  21.438 -13.760  1.00  8.63           C
ATOM   1504  CG1 ILE A 632      28.672  21.145 -14.539  1.00  8.12           C
ATOM   1505  CG2 ILE A 632      27.401  22.795 -12.981  1.00  8.72           C
ATOM   1506  CD1 ILE A 632      29.169  22.312 -15.409  1.00  9.42           C
ATOM   1507  N   SER A 633      25.688  20.581 -10.790  1.00  9.56           N
ATOM   1508  CA  SER A 633      24.442  20.880 -10.093  1.00  9.28           C
ATOM   1509  C   SER A 633      24.558  22.163  -9.274  1.00 10.82           C
ATOM   1510  O   SER A 633      25.593  22.440  -8.642  1.00 10.23           O
ATOM   1511  CB  SER A 633      24.042  19.726  -9.152  1.00  8.24           C
ATOM   1512  OG  SER A 633      22.975  20.067  -8.277  1.00 10.18           O
ATOM   1513  N   LEU A 634      23.487  22.947  -9.308  1.00  7.68           N
ATOM   1514  CA  LEU A 634      23.292  24.091  -8.424  1.00  8.69           C
ATOM   1515  C   LEU A 634      22.165  23.727  -7.480  1.00  8.45           C
ATOM   1516  O   LEU A 634      21.168  23.154  -7.931  1.00 12.13           O
ATOM   1517  CB  LEU A 634      22.917  25.338  -9.218  1.00  9.91           C
ATOM   1518  CG  LEU A 634      23.791  25.674 -10.430  1.00  8.63           C
ATOM   1519  CD1 LEU A 634      23.101  25.207 -11.769  1.00 10.95           C
ATOM   1520  CD2 LEU A 634      24.082  27.173 -10.485  1.00 12.53           C
ATOM   1521  N   HIS A 635      22.317  24.028  -6.182  1.00  9.93           N
ATOM   1522  CA  HIS A 635      21.322  23.521  -5.244  1.00  8.56           C
ATOM   1523  C   HIS A 635      21.413  24.275  -3.930  1.00  9.78           C
ATOM   1524  O   HIS A 635      22.496  24.645  -3.488  1.00  9.09           O
ATOM   1525  CB  HIS A 635      21.511  22.011  -5.006  1.00  9.02           C
ATOM   1526  CG  HIS A 635      22.943  21.610  -4.874  1.00  9.50           C
ATOM   1527  ND1 HIS A 635      23.727  21.267  -5.952  1.00  9.74           N
ATOM   1528  CD2 HIS A 635      23.743  21.517  -3.780  1.00 10.82           C
ATOM   1529  CE1 HIS A 635      24.948  20.984  -5.533  1.00 10.84           C
ATOM   1530  NE2 HIS A 635      24.983  21.130  -4.217  1.00 12.26           N
ATOM   1531  N   ARG A 636      20.264  24.460  -3.297  1.00 10.15           N
ATOM   1532  CA  ARG A 636      20.248  24.914  -1.911  1.00 10.21           C
ATOM   1533  C   ARG A 636      20.898  23.862  -1.015  1.00 11.05           C
ATOM   1534  O   ARG A 636      20.605  22.668  -1.121  1.00 11.72           O
ATOM   1535  CB  ARG A 636      18.804  25.186  -1.476  1.00 10.47           C
ATOM   1536  CG  ARG A 636      18.708  25.945  -0.136  1.00 13.09           C
ATOM   1537  CD  ARG A 636      17.340  26.594   0.060  1.00 16.34           C
ATOM   1538  NE  ARG A 636      17.276  27.239   1.373  1.00 18.06           N
ATOM   1539  CZ  ARG A 636      16.217  27.897   1.842  1.00 20.71           C
ATOM   1540  NH1 ARG A 636      15.119  28.003   1.107  1.00 15.60           N
ATOM   1541  NH2 ARG A 636      16.261  28.443   3.059  1.00 18.22           N
ATOM   1542  N   TYR A 637      21.805  24.292  -0.139  1.00 10.28           N
ATOM   1543  CA  TYR A 637      22.615  23.338   0.616  1.00 11.71           C
ATOM   1544  C   TYR A 637      22.474  23.515   2.124  1.00 12.68           C
ATOM   1545  O   TYR A 637      22.128  22.554   2.818  1.00 13.53           O
ATOM   1546  CB  TYR A 637      24.084  23.445   0.171  1.00 12.07           C
ATOM   1547  CG  TYR A 637      25.031  22.545   0.921  1.00 11.49           C
ATOM   1548  CD1 TYR A 637      24.878  21.175   0.887  1.00 10.04           C
ATOM   1549  CD2 TYR A 637      26.079  23.085   1.674  1.00 10.39           C
ATOM   1550  CE1 TYR A 637      25.753  20.341   1.598  1.00 12.62           C
ATOM   1551  CE2 TYR A 637      26.947  22.268   2.382  1.00 14.07           C
ATOM   1552  CZ  TYR A 637      26.782  20.903   2.331  1.00 14.58           C
ATOM   1553  OH  TYR A 637      27.650  20.104   3.017  1.00 13.61           O
ATOM   1554  N   GLU A 638      22.767  24.698   2.652  1.00 13.45           N
ATOM   1555  CA  GLU A 638      22.603  25.009   4.076  1.00 13.25           C
ATOM   1556  C   GLU A 638      23.323  24.009   4.973  1.00 12.73           C
ATOM   1557  O   GLU A 638      22.751  23.516   5.949  1.00 16.10           O
ATOM   1558  CB  GLU A 638      21.116  25.054   4.457  1.00 18.13           C
ATOM   1559  CG  GLU A 638      20.165  25.739   3.493  1.00 19.24           C
ATOM   1560  CD  GLU A 638      20.297  27.224   3.544  1.00 19.34           C
ATOM   1561  OE1 GLU A 638      19.339  27.951   3.189  1.00 23.07           O
ATOM   1562  OE2 GLU A 638      21.378  27.666   3.956  1.00 23.47           O
ATOM   1563  N   ASP A 639      24.591  23.717   4.641  1.00 14.62           N
ATOM   1564  CA  ASP A 639      25.441  22.797   5.410  1.00 16.78           C
ATOM   1565  C   ASP A 639      24.722  21.472   5.641  1.00 20.90           C
ATOM   1566  O   ASP A 639      24.720  20.914   6.744  1.00 21.75           O
ATOM   1567  CB  ASP A 639      25.904  23.428   6.720  1.00 18.07           C
ATOM   1568  CG  ASP A 639      26.777  22.502   7.538  1.00 22.34           C
ATOM   1569  OD1 ASP A 639      27.613  21.769   6.939  1.00 23.74           O
ATOM   1570  OD2 ASP A 639      26.587  22.480   8.779  1.00 19.76           O
ATOM   1571  N   GLY A 640      24.045  20.981   4.595  1.00 17.79           N
ATOM   1572  CA  GLY A 640      23.289  19.749   4.732  1.00 14.50           C
ATOM   1573  C   GLY A 640      21.902  19.866   5.324  1.00 18.84           C
ATOM   1574  O   GLY A 640      21.249  18.837   5.531  1.00 26.07           O
ATOM   1575  N   ALA A 641      21.405  21.066   5.604  1.00 20.63           N
ATOM   1576  CA  ALA A 641      20.062  21.215   6.151  1.00 22.27           C
ATOM   1577  C   ALA A 641      18.997  21.335   5.078  1.00 20.62           C
ATOM   1578  O   ALA A 641      17.954  21.952   5.320  1.00 29.46           O
ATOM   1579  CB  ALA A 641      19.983  22.423   7.081  1.00 26.19           C
ATOM   1580  N   PHE A 642      19.244  20.798   3.886  1.00 19.68           N
ATOM   1581  CA  PHE A 642      18.261  20.792   2.812  1.00 17.53           C
ATOM   1582  C   PHE A 642      18.307  19.432   2.133  1.00 16.35           C
ATOM   1583  O   PHE A 642      19.391  18.871   1.945  1.00 15.81           O
ATOM   1584  CB  PHE A 642      18.532  21.906   1.791  1.00 16.30           C
ATOM   1585  CG  PHE A 642      17.296  22.533   1.250  1.00 15.49           C
ATOM   1586  CD1 PHE A 642      16.501  23.327   2.058  1.00 20.01           C
ATOM   1587  CD2 PHE A 642      16.922  22.342  -0.068  1.00 18.36           C
ATOM   1588  CE1 PHE A 642      15.366  23.915   1.575  1.00 15.92           C
ATOM   1589  CE2 PHE A 642      15.768  22.928  -0.571  1.00 15.34           C
ATOM   1590  CZ  PHE A 642      14.990  23.721   0.247  1.00 18.34           C
ATOM   1591  N   PHE A 643      17.134  18.886   1.814  1.00 15.39           N
ATOM   1592  CA  PHE A 643      17.079  17.597   1.136  1.00 13.57           C
ATOM   1593  C   PHE A 643      18.003  17.629  -0.080  1.00 13.12           C
ATOM   1594  O   PHE A 643      18.001  18.616  -0.814  1.00 15.77           O
ATOM   1595  CB  PHE A 643      15.639  17.273   0.694  1.00 12.50           C
ATOM   1596  CG  PHE A 643      15.477  15.875   0.190  1.00 13.75           C
ATOM   1597  CD1 PHE A 643      15.201  14.839   1.072  1.00 15.75           C
ATOM   1598  CD2 PHE A 643      15.647  15.585  -1.166  1.00 15.27           C
ATOM   1599  CE1 PHE A 643      15.082  13.536   0.615  1.00 14.08           C
ATOM   1600  CE2 PHE A 643      15.560  14.274  -1.642  1.00 14.66           C
ATOM   1601  CZ  PHE A 643      15.261  13.245  -0.750  1.00 17.17           C
ATOM   1602  N   PRO A 644      18.770  16.562  -0.352  1.00 14.68           N
ATOM   1603  CA  PRO A 644      18.770  15.253   0.331  1.00 13.02           C
ATOM   1604  C   PRO A 644      19.679  15.143   1.564  1.00 15.42           C
ATOM   1605  O   PRO A 644      19.967  14.017   1.957  1.00 15.57           O
ATOM   1606  CB  PRO A 644      19.238  14.287  -0.777  1.00 13.36           C
ATOM   1607  CG  PRO A 644      20.059  15.152  -1.700  1.00 14.58           C
ATOM   1608  CD  PRO A 644      19.556  16.547  -1.608  1.00 10.70           C
ATOM   1609  N   ASN A 645      20.082  16.276   2.153  1.00 12.75           N
ATOM   1610  CA  ASN A 645      20.646  16.336   3.513  1.00 13.75           C
ATOM   1611  C   ASN A 645      22.009  15.660   3.647  1.00 16.37           C
ATOM   1612  O   ASN A 645      22.316  15.058   4.682  1.00 14.08           O
ATOM   1613  CB  ASN A 645      19.664  15.742   4.532  1.00 19.30           C
ATOM   1614  CG  ASN A 645      18.300  16.383   4.445  1.00 18.08           C
ATOM   1615  OD1 ASN A 645      17.321  15.748   4.047  1.00 21.54           O
ATOM   1616  ND2 ASN A 645      18.225  17.646   4.806  1.00 18.08           N
ATOM   1617  N   SER A 646      22.870  15.803   2.646  1.00 16.19           N
ATOM   1618  CA  SER A 646      24.144  15.123   2.735  1.00 13.37           C
ATOM   1619  C   SER A 646      25.265  16.046   2.282  1.00 16.78           C
ATOM   1620  O   SER A 646      25.082  16.908   1.420  1.00 12.56           O
ATOM   1621  CB  SER A 646      24.134  13.847   1.900  1.00 14.55           C
ATOM   1622  OG  SER A 646      25.444  13.498   1.483  1.00 16.08           O
ATOM   1623  N   GLU A 647      26.438  15.849   2.881  1.00 14.23           N
ATOM   1624  CA  GLU A 647      27.598  16.642   2.517  1.00 12.57           C
ATOM   1625  C   GLU A 647      28.177  16.238   1.180  1.00 13.33           C
ATOM   1626  O   GLU A 647      29.131  16.884   0.739  1.00 12.71           O
ATOM   1627  CB  GLU A 647      28.683  16.525   3.594  1.00 16.02           C
ATOM   1628  CG  GLU A 647      28.225  17.054   4.943  1.00 13.76           C
ATOM   1629  CD  GLU A 647      29.351  17.233   5.919  1.00 21.39           C
ATOM   1630  OE1 GLU A 647      30.501  17.454   5.479  1.00 29.55           O
ATOM   1631  OE2 GLU A 647      29.085  17.180   7.127  1.00 25.49           O
ATOM   1632  N   ASP A 648      27.652  15.173   0.558  1.00 12.79           N
ATOM   1633  CA  ASP A 648      27.972  14.844  -0.842  1.00 15.34           C
ATOM   1634  C   ASP A 648      27.687  15.999  -1.789  1.00 12.95           C
ATOM   1635  O   ASP A 648      28.296  16.089  -2.868  1.00 12.45           O
ATOM   1636  CB  ASP A 648      27.143  13.658  -1.329  1.00 13.49           C
ATOM   1637  CG  ASP A 648      27.423  12.388  -0.576  1.00 16.86           C
ATOM   1638  OD1 ASP A 648      28.390  12.372   0.215  1.00 15.53           O
ATOM   1639  OD2 ASP A 648      26.673  11.405  -0.788  1.00 15.61           O
ATOM   1640  N   ALA A 649      26.785  16.881  -1.411  1.00 11.29           N
ATOM   1641  CA  ALA A 649      26.405  17.990  -2.260  1.00 11.32           C
ATOM   1642  C   ALA A 649      27.314  19.204  -2.114  1.00 10.78           C
ATOM   1643  O   ALA A 649      27.058  20.226  -2.750  1.00 10.96           O
ATOM   1644  CB  ALA A 649      24.955  18.398  -1.952  1.00 10.75           C
ATOM   1645  N   ASN A 650      28.343  19.147  -1.279  1.00 12.21           N
ATOM   1646  CA  ASN A 650      29.122  20.352  -1.090  1.00 12.00           C
ATOM   1647  C   ASN A 650      30.116  20.518  -2.230  1.00 11.65           C
ATOM   1648  O   ASN A 650      30.374  19.597  -2.998  1.00 13.23           O
ATOM   1649  CB  ASN A 650      29.834  20.335   0.258  1.00 11.76           C
ATOM   1650  CG  ASN A 650      30.058  21.713   0.804  1.00 14.79           C
ATOM   1651  OD1 ASN A 650      29.727  22.720   0.162  1.00 14.71           O
ATOM   1652  ND2 ASN A 650      30.619  21.778   1.995  1.00 14.69           N
ATOM   1653  N   TYR A 651      30.700  21.723  -2.308  1.00 12.11           N
ATOM   1654  CA  TYR A 651      31.547  22.116  -3.429  1.00 12.51           C
ATOM   1655  C   TYR A 651      32.833  21.302  -3.521  1.00 13.09           C
ATOM   1656  O   TYR A 651      33.446  21.274  -4.590  1.00 13.98           O
ATOM   1657  CB  TYR A 651      31.870  23.619  -3.325  1.00 11.46           C
ATOM   1658  CG  TYR A 651      32.654  23.980  -2.073  1.00 13.22           C
ATOM   1659  CD1 TYR A 651      34.030  23.786  -2.003  1.00 13.40           C
ATOM   1660  CD2 TYR A 651      32.008  24.489  -0.966  1.00 11.78           C
ATOM   1661  CE1 TYR A 651      34.740  24.100  -0.855  1.00 13.78           C
ATOM   1662  CE2 TYR A 651      32.704  24.804   0.201  1.00 15.19           C
ATOM   1663  CZ  TYR A 651      34.058  24.611   0.254  1.00 18.00           C
ATOM   1664  OH  TYR A 651      34.732  24.918   1.425  1.00 18.08           O
ATOM   1665  N   ASP A 652      33.269  20.667  -2.425  1.00 13.44           N
ATOM   1666  CA  ASP A 652      34.523  19.933  -2.407  1.00 12.21           C
ATOM   1667  C   ASP A 652      34.391  18.508  -2.925  1.00 15.31           C
ATOM   1668  O   ASP A 652      35.403  17.803  -3.032  1.00 16.34           O
ATOM   1669  CB  ASP A 652      35.106  19.919  -0.992  1.00 13.55           C
ATOM   1670  CG  ASP A 652      34.258  19.124  -0.011  1.00 17.62           C
ATOM   1671  OD1 ASP A 652      33.019  19.190  -0.087  1.00 15.56           O
ATOM   1672  OD2 ASP A 652      34.836  18.450   0.873  1.00 20.76           O
ATOM   1673  N   LYS A 653      33.190  18.055  -3.255  1.00 14.28           N
ATOM   1674  CA  LYS A 653      33.026  16.760  -3.911  1.00 12.76           C
ATOM   1675  C   LYS A 653      33.187  17.038  -5.400  1.00 13.92           C
ATOM   1676  O   LYS A 653      32.280  17.555  -6.053  1.00 11.67           O
ATOM   1677  CB  LYS A 653      31.685  16.131  -3.533  1.00 12.19           C
ATOM   1678  CG  LYS A 653      31.386  16.216  -2.000  1.00 14.32           C
ATOM   1679  CD  LYS A 653      32.480  15.650  -1.095  1.00 22.81           C
ATOM   1680  CE  LYS A 653      32.012  15.473   0.375  1.00 16.48           C
ATOM   1681  NZ  LYS A 653      31.731  16.793   1.125  1.00 18.33           N
ATOM   1682  N   VAL A 654      34.388  16.779  -5.912  1.00 13.24           N
ATOM   1683  CA  VAL A 654      34.756  17.177  -7.256  1.00 12.49           C
ATOM   1684  C   VAL A 654      34.861  15.986  -8.185  1.00 11.39           C
ATOM   1685  O   VAL A 654      35.272  16.137  -9.344  1.00 12.83           O
ATOM   1686  CB  VAL A 654      36.055  18.005  -7.253  1.00 14.50           C
ATOM   1687  CG1 VAL A 654      35.887  19.202  -6.349  1.00 15.23           C
ATOM   1688  CG2 VAL A 654      37.236  17.167  -6.757  1.00 15.54           C
ATOM   1689  N   GLY A 655      34.459  14.811  -7.728  1.00 11.15           N
ATOM   1690  CA  GLY A 655      34.610  13.602  -8.507  1.00 14.74           C
ATOM   1691  C   GLY A 655      35.733  12.731  -7.964  1.00 15.59           C
ATOM   1692  O   GLY A 655      36.541  13.141  -7.130  1.00 18.09           O
ATOM   1693  N   LEU A 656      35.782  11.508  -8.494  1.00 16.87           N
ATOM   1694  CA  LEU A 656      36.663  10.461  -7.988  1.00 17.36           C
ATOM   1695  C   LEU A 656      37.438   9.814  -9.127  1.00 19.46           C
ATOM   1696  O   LEU A 656      36.911   9.647 -10.232  1.00 16.82           O
ATOM   1697  CB  LEU A 656      35.844   9.400  -7.243  1.00 15.46           C
ATOM   1698  CG  LEU A 656      35.086   9.850  -5.982  1.00 20.08           C
ATOM   1699  CD1 LEU A 656      34.084   8.786  -5.546  1.00 17.90           C
ATOM   1700  CD2 LEU A 656      36.032  10.190  -4.840  1.00 22.20           C
ATOM   1701  N   GLY A 657      38.690   9.443  -8.858  1.00 17.02           N
ATOM   1702  CA  GLY A 657      39.462   8.742  -9.875  1.00 18.88           C
ATOM   1703  C   GLY A 657      39.633   9.565 -11.130  1.00 17.42           C
ATOM   1704  O   GLY A 657      39.912  10.766 -11.078  1.00 20.02           O
ATOM   1705  N   LYS A 658      39.458   8.922 -12.288  1.00 18.75           N
ATOM   1706  CA  LYS A 658      39.550   9.681 -13.532  1.00 19.18           C
ATOM   1707  C   LYS A 658      38.416  10.678 -13.670  1.00 21.20           C
ATOM   1708  O   LYS A 658      38.501  11.556 -14.534  1.00 19.84           O
ATOM   1709  CB  LYS A 658      39.581   8.761 -14.763  1.00 25.42           C
ATOM   1710  CG  LYS A 658      38.324   7.985 -15.020  1.00 24.67           C
ATOM   1711  N   GLY A 659      37.387  10.572 -12.825  1.00 18.31           N
ATOM   1712  CA  GLY A 659      36.285  11.511 -12.709  1.00 18.79           C
ATOM   1713  C   GLY A 659      36.584  12.774 -11.935  1.00 16.55           C
ATOM   1714  O   GLY A 659      35.708  13.636 -11.831  1.00 13.39           O
ATOM   1715  N   ARG A 660      37.797  12.931 -11.399  1.00 14.74           N
ATOM   1716  CA  ARG A 660      38.135  14.144 -10.661  1.00 15.81           C
ATOM   1717  C   ARG A 660      38.129  15.372 -11.573  1.00 16.19           C
ATOM   1718  O   ARG A 660      38.837  15.424 -12.589  1.00 18.20           O
ATOM   1719  CB  ARG A 660      39.484  13.982  -9.962  1.00 16.10           C
ATOM   1720  CG  ARG A 660      39.408  12.995  -8.833  1.00 14.62           C
ATOM   1721  CD  ARG A 660      40.728  12.885  -8.058  1.00 21.74           C
ATOM   1722  NE  ARG A 660      41.309  14.195  -7.767  1.00 22.89           N
ATOM   1723  CZ  ARG A 660      41.055  14.925  -6.686  1.00 23.20           C
ATOM   1724  NH1 ARG A 660      40.190  14.495  -5.761  1.00 25.20           N
ATOM   1725  NH2 ARG A 660      41.665  16.103  -6.529  1.00 28.42           N
ATOM   1726  N   GLY A 661      37.336  16.368 -11.185  1.00 12.04           N
ATOM   1727  CA  GLY A 661      37.056  17.532 -11.975  1.00 10.09           C
ATOM   1728  C   GLY A 661      35.706  17.503 -12.679  1.00 12.76           C
ATOM   1729  O   GLY A 661      35.207  18.567 -13.055  1.00 14.29           O
ATOM   1730  N   TYR A 662      35.110  16.320 -12.867  1.00 12.50           N
ATOM   1731  CA  TYR A 662      33.912  16.171 -13.682  1.00 11.49           C
ATOM   1732  C   TYR A 662      32.640  16.105 -12.845  1.00 10.49           C
ATOM   1733  O   TYR A 662      31.601  15.650 -13.332  1.00 11.57           O
ATOM   1734  CB  TYR A 662      34.021  14.940 -14.578  1.00 10.99           C
ATOM   1735  CG  TYR A 662      35.130  15.108 -15.587  1.00 12.75           C
ATOM   1736  CD1 TYR A 662      36.428  14.756 -15.270  1.00 14.08           C
ATOM   1737  CD2 TYR A 662      34.883  15.677 -16.825  1.00 14.15           C
ATOM   1738  CE1 TYR A 662      37.461  14.935 -16.180  1.00 16.97           C
ATOM   1739  CE2 TYR A 662      35.900  15.828 -17.748  1.00 16.22           C
ATOM   1740  CZ  TYR A 662      37.185  15.473 -17.406  1.00 17.60           C
ATOM   1741  OH  TYR A 662      38.209  15.649 -18.313  1.00 22.56           O
ATOM   1742  N   ASN A 663      32.700  16.554 -11.611  1.00 12.26           N
ATOM   1743  CA  ASN A 663      31.517  16.747 -10.776  1.00 11.48           C
ATOM   1744  C   ASN A 663      31.626  18.136 -10.175  1.00 12.04           C
ATOM   1745  O   ASN A 663      32.589  18.418  -9.465  1.00 12.48           O
ATOM   1746  CB  ASN A 663      31.445  15.694  -9.666  1.00 12.18           C
ATOM   1747  CG  ASN A 663      30.097  15.674  -8.966  1.00 11.02           C
ATOM   1748  OD1 ASN A 663      29.134  15.113  -9.489  1.00 11.73           O
ATOM   1749  ND2 ASN A 663      30.011  16.325  -7.808  1.00  8.29           N
ATOM   1750  N   VAL A 664      30.663  19.008 -10.472  1.00 10.53           N
ATOM   1751  CA  VAL A 664      30.719  20.409 -10.053  1.00 10.20           C
ATOM   1752  C   VAL A 664      29.456  20.713  -9.265  1.00  9.64           C
ATOM   1753  O   VAL A 664      28.362  20.806  -9.843  1.00 11.50           O
ATOM   1754  CB  VAL A 664      30.870  21.364 -11.247  1.00 10.10           C
ATOM   1755  CG1 VAL A 664      31.004  22.832 -10.787  1.00  9.18           C
ATOM   1756  CG2 VAL A 664      32.045  20.939 -12.186  1.00 10.41           C
ATOM   1757  N   ASN A 665      29.600  20.853  -7.941  1.00 13.75           N
ATOM   1758  CA  ASN A 665      28.505  21.231  -7.054  1.00 13.39           C
ATOM   1759  C   ASN A 665      28.586  22.715  -6.727  1.00 12.28           C
ATOM   1760  O   ASN A 665      29.615  23.187  -6.225  1.00 11.50           O
ATOM   1761  CB  ASN A 665      28.541  20.435  -5.756  1.00 13.30           C
ATOM   1762  CG  ASN A 665      28.074  19.020  -5.924  1.00  7.35           C
ATOM   1763  OD1 ASN A 665      27.271  18.731  -6.756  1.00  8.50           O
ATOM   1764  ND2 ASN A 665      28.611  18.111  -5.092  1.00 10.89           N
ATOM   1765  N   ILE A 666      27.504  23.444  -7.000  1.00 12.28           N
ATOM   1766  CA  ILE A 666      27.446  24.857  -6.617  1.00 11.83           C
ATOM   1767  C   ILE A 666      26.418  25.018  -5.501  1.00 10.42           C
ATOM   1768  O   ILE A 666      25.222  25.178  -5.775  1.00 10.91           O
ATOM   1769  CB  ILE A 666      27.141  25.728  -7.837  1.00 10.29           C
ATOM   1770  CG1 ILE A 666      28.211  25.448  -8.902  1.00 12.74           C
ATOM   1771  CG2 ILE A 666      27.089  27.204  -7.476  1.00  8.96           C
ATOM   1772  CD1 ILE A 666      27.850  26.026 -10.243  1.00  8.91           C
ATOM   1773  N   PRO A 667      26.842  24.952  -4.214  1.00 10.53           N
ATOM   1774  CA  PRO A 667      25.872  24.916  -3.106  1.00 11.80           C
ATOM   1775  C   PRO A 667      25.526  26.287  -2.564  1.00 10.92           C
ATOM   1776  O   PRO A 667      26.414  27.112  -2.344  1.00 13.24           O
ATOM   1777  CB  PRO A 667      26.596  24.071  -2.058  1.00 11.83           C
ATOM   1778  CG  PRO A 667      28.086  24.435  -2.279  1.00 13.05           C
ATOM   1779  CD  PRO A 667      28.224  24.636  -3.778  1.00 12.75           C
ATOM   1780  N   TRP A 668      24.247  26.543  -2.340  1.00 10.89           N
ATOM   1781  CA  TRP A 668      23.810  27.832  -1.830  1.00 13.71           C
ATOM   1782  C   TRP A 668      23.572  27.711  -0.335  1.00 14.46           C
ATOM   1783  O   TRP A 668      23.036  26.705   0.138  1.00 14.69           O
ATOM   1784  CB  TRP A 668      22.524  28.317  -2.518  1.00 13.09           C
ATOM   1785  CG  TRP A 668      22.572  28.398  -4.028  1.00 13.27           C
ATOM   1786  CD1 TRP A 668      21.794  27.710  -4.895  1.00 11.35           C
ATOM   1787  CD2 TRP A 668      23.448  29.208  -4.828  1.00 15.00           C
ATOM   1788  NE1 TRP A 668      22.098  28.051  -6.199  1.00 12.65           N
ATOM   1789  CE2 TRP A 668      23.134  28.951  -6.185  1.00 13.75           C
ATOM   1790  CE3 TRP A 668      24.476  30.112  -4.533  1.00 12.08           C
ATOM   1791  CZ2 TRP A 668      23.784  29.592  -7.239  1.00 11.08           C
ATOM   1792  CZ3 TRP A 668      25.134  30.740  -5.587  1.00 13.08           C
ATOM   1793  CH2 TRP A 668      24.772  30.486  -6.922  1.00 13.10           C
ATOM   1794  N   ASN A 669      23.922  28.756   0.398  1.00 15.73           N
ATOM   1795  CA  ASN A 669      23.834  28.672   1.848  1.00 17.35           C
ATOM   1796  C   ASN A 669      22.998  29.807   2.434  1.00 21.65           C
ATOM   1797  O   ASN A 669      23.146  30.152   3.599  1.00 23.09           O
ATOM   1798  CB  ASN A 669      25.233  28.627   2.466  1.00 14.32           C
ATOM   1799  CG  ASN A 669      25.894  27.272   2.281  1.00 17.56           C
ATOM   1800  OD1 ASN A 669      25.284  26.246   2.558  1.00 19.47           O
ATOM   1801  ND2 ASN A 669      27.123  27.259   1.773  1.00 15.89           N
ATOM   1802  N   GLY A 670      22.057  30.347   1.677  1.00 23.67           N
ATOM   1803  CA  GLY A 670      21.218  31.392   2.252  1.00 26.75           C
ATOM   1804  C   GLY A 670      19.726  31.168   2.096  1.00 31.77           C
ATOM   1805  O   GLY A 670      19.027  30.794   3.045  1.00 35.14           O
ATOM   1806  N   GLY A 671      19.223  31.375   0.886  1.00 32.59           N
ATOM   1807  CA  GLY A 671      17.798  31.501   0.712  1.00 28.38           C
ATOM   1808  C   GLY A 671      17.547  32.719  -0.136  1.00 27.31           C
ATOM   1809  O   GLY A 671      18.422  33.577  -0.269  1.00 27.60           O
ATOM   1810  N   LYS A 672      16.364  32.771  -0.750  1.00 23.22           N
ATOM   1811  CA  LYS A 672      15.980  33.854  -1.648  1.00 23.72           C
ATOM   1812  C   LYS A 672      17.034  34.081  -2.738  1.00 22.99           C
ATOM   1813  O   LYS A 672      17.128  35.175  -3.312  1.00 22.60           O
ATOM   1814  CB  LYS A 672      15.691  35.136  -0.858  1.00 23.16           C
ATOM   1815  N   MET A 673      17.794  33.030  -3.073  1.00 19.25           N
ATOM   1816  CA  MET A 673      18.619  33.079  -4.273  1.00 16.26           C
ATOM   1817  C   MET A 673      17.699  33.224  -5.472  1.00 15.78           C
ATOM   1818  O   MET A 673      16.573  32.715  -5.476  1.00 15.29           O
ATOM   1819  CB  MET A 673      19.476  31.813  -4.443  1.00 15.03           C
ATOM   1820  CG  MET A 673      20.497  31.601  -3.335  1.00 17.08           C
ATOM   1821  SD  MET A 673      21.436  33.083  -2.983  1.00 20.83           S
ATOM   1822  CE  MET A 673      22.342  32.534  -1.546  1.00 19.32           C
ATOM   1823  N   GLY A 674      18.190  33.920  -6.493  1.00 17.01           N
ATOM   1824  CA  GLY A 674      17.376  34.242  -7.638  1.00 14.72           C
ATOM   1825  C   GLY A 674      18.169  34.449  -8.907  1.00 14.64           C
ATOM   1826  O   GLY A 674      19.295  33.967  -9.024  1.00 11.64           O
ATOM   1827  N   ASP A 675      17.595  35.184  -9.861  1.00 14.36           N
ATOM   1828  CA  ASP A 675      18.254  35.387 -11.152  1.00 12.70           C
ATOM   1829  C   ASP A 675      19.692  35.883 -11.035  1.00 13.15           C
ATOM   1830  O   ASP A 675      20.560  35.310 -11.705  1.00 14.83           O
ATOM   1831  CB  ASP A 675      17.422  36.349 -12.011  1.00 15.71           C
ATOM   1832  CG  ASP A 675      16.101  35.752 -12.450  1.00 15.21           C
ATOM   1833  OD1 ASP A 675      15.844  34.551 -12.197  1.00 13.51           O
ATOM   1834  OD2 ASP A 675      15.321  36.501 -13.064  1.00 15.20           O
ATOM   1835  N   PRO A 676      20.019  36.898 -10.209  1.00 12.31           N
ATOM   1836  CA  PRO A 676      21.410  37.386 -10.178  1.00 14.42           C
ATOM   1837  C   PRO A 676      22.411  36.304  -9.829  1.00 14.24           C
ATOM   1838  O   PRO A 676      23.451  36.177 -10.485  1.00 14.98           O
ATOM   1839  CB  PRO A 676      21.368  38.484  -9.111  1.00 18.43           C
ATOM   1840  CG  PRO A 676      19.918  38.981  -9.150  1.00 14.97           C
ATOM   1841  CD  PRO A 676      19.120  37.742  -9.385  1.00 15.74           C
ATOM   1842  N   GLU A 677      22.090  35.494  -8.830  1.00 11.94           N
ATOM   1843  CA  GLU A 677      23.006  34.453  -8.386  1.00 15.25           C
ATOM   1844  C   GLU A 677      23.130  33.348  -9.425  1.00 12.91           C
ATOM   1845  O   GLU A 677      24.224  32.806  -9.636  1.00 11.90           O
ATOM   1846  CB  GLU A 677      22.517  33.892  -7.056  1.00 11.30           C
ATOM   1847  CG  GLU A 677      22.545  34.930  -5.876  1.00 15.55           C
ATOM   1848  CD  GLU A 677      21.438  35.978  -5.922  1.00 14.64           C
ATOM   1849  OE1 GLU A 677      20.322  35.672  -6.400  1.00 13.66           O
ATOM   1850  OE2 GLU A 677      21.708  37.125  -5.482  1.00 15.64           O
ATOM   1851  N   TYR A 678      22.016  32.961 -10.059  1.00 11.15           N
ATOM   1852  CA  TYR A 678      22.125  31.895 -11.062  1.00 11.93           C
ATOM   1853  C   TYR A 678      22.854  32.397 -12.301  1.00 12.82           C
ATOM   1854  O   TYR A 678      23.681  31.677 -12.879  1.00 11.15           O
ATOM   1855  CB  TYR A 678      20.742  31.321 -11.399  1.00 14.11           C
ATOM   1856  CG  TYR A 678      20.323  30.253 -10.396  1.00 12.08           C
ATOM   1857  CD1 TYR A 678      20.024  30.601  -9.088  1.00 12.59           C
ATOM   1858  CD2 TYR A 678      20.277  28.915 -10.743  1.00 10.47           C
ATOM   1859  CE1 TYR A 678      19.683  29.636  -8.139  1.00 15.82           C
ATOM   1860  CE2 TYR A 678      19.964  27.942  -9.804  1.00 13.28           C
ATOM   1861  CZ  TYR A 678      19.645  28.310  -8.506  1.00 10.40           C
ATOM   1862  OH  TYR A 678      19.305  27.347  -7.568  1.00 11.85           O
ATOM   1863  N   MET A 679      22.600  33.646 -12.704  1.00 12.07           N
ATOM   1864  CA  MET A 679      23.342  34.207 -13.827  1.00 12.77           C
ATOM   1865  C   MET A 679      24.837  34.259 -13.525  1.00 12.70           C
ATOM   1866  O   MET A 679      25.666  33.946 -14.391  1.00 13.43           O
ATOM   1867  CB  MET A 679      22.813  35.607 -14.164  1.00 13.73           C
ATOM   1868  CG  MET A 679      21.427  35.607 -14.782  1.00 14.48           C
ATOM   1869  SD  MET A 679      21.375  34.685 -16.352  1.00 25.48           S
ATOM   1870  CE  MET A 679      22.228  35.828 -17.463  1.00 24.52           C
ATOM   1871  N   ALA A 680      25.208  34.641 -12.298  1.00 10.85           N
ATOM   1872  CA  ALA A 680      26.626  34.750 -11.982  1.00 11.80           C
ATOM   1873  C   ALA A 680      27.281  33.375 -11.919  1.00 12.65           C
ATOM   1874  O   ALA A 680      28.416  33.193 -12.392  1.00 14.05           O
ATOM   1875  CB  ALA A 680      26.806  35.511 -10.666  1.00 11.24           C
ATOM   1876  N   ALA A 681      26.580  32.387 -11.361  1.00 11.79           N
ATOM   1877  CA  ALA A 681      27.161  31.052 -11.324  1.00 10.96           C
ATOM   1878  C   ALA A 681      27.368  30.515 -12.731  1.00 14.13           C
ATOM   1879  O   ALA A 681      28.367  29.837 -12.998  1.00 12.30           O
ATOM   1880  CB  ALA A 681      26.278  30.105 -10.509  1.00 12.23           C
ATOM   1881  N   PHE A 682      26.430  30.799 -13.646  1.00 10.99           N
ATOM   1882  CA  PHE A 682      26.624  30.383 -15.029  1.00 11.68           C
ATOM   1883  C   PHE A 682      27.804  31.109 -15.664  1.00 13.03           C
ATOM   1884  O   PHE A 682      28.598  30.496 -16.381  1.00 13.42           O
ATOM   1885  CB  PHE A 682      25.346  30.640 -15.841  1.00 12.52           C
ATOM   1886  CG  PHE A 682      24.459  29.437 -15.936  1.00 11.79           C
ATOM   1887  CD1 PHE A 682      24.051  28.786 -14.770  1.00 13.09           C
ATOM   1888  CD2 PHE A 682      24.057  28.940 -17.181  1.00 17.09           C
ATOM   1889  CE1 PHE A 682      23.243  27.665 -14.830  1.00 11.06           C
ATOM   1890  CE2 PHE A 682      23.234  27.806 -17.261  1.00 13.27           C
ATOM   1891  CZ  PHE A 682      22.831  27.167 -16.066  1.00 11.48           C
ATOM   1892  N   HIS A 683      27.938  32.413 -15.405  1.00 13.35           N
ATOM   1893  CA  HIS A 683      29.009  33.184 -16.030  1.00 12.04           C
ATOM   1894  C   HIS A 683      30.375  32.698 -15.568  1.00 15.77           C
ATOM   1895  O   HIS A 683      31.278  32.502 -16.383  1.00 14.63           O
ATOM   1896  CB  HIS A 683      28.843  34.678 -15.736  1.00 14.89           C
ATOM   1897  CG  HIS A 683      29.930  35.540 -16.318  1.00 17.86           C
ATOM   1898  ND1 HIS A 683      31.026  35.959 -15.589  1.00 23.44           N
ATOM   1899  CD2 HIS A 683      30.094  36.051 -17.560  1.00 18.42           C
ATOM   1900  CE1 HIS A 683      31.815  36.689 -16.355  1.00 17.25           C
ATOM   1901  NE2 HIS A 683      31.271  36.762 -17.556  1.00 18.47           N
ATOM   1902  N   HIS A 684      30.549  32.496 -14.260  1.00 13.97           N
ATOM   1903  CA  HIS A 684      31.867  32.200 -13.709  1.00 15.84           C
ATOM   1904  C   HIS A 684      32.217  30.722 -13.687  1.00 12.95           C
ATOM   1905  O   HIS A 684      33.410  30.386 -13.667  1.00 13.72           O
ATOM   1906  CB  HIS A 684      31.954  32.742 -12.285  1.00 15.20           C
ATOM   1907  CG  HIS A 684      31.986  34.228 -12.214  1.00 15.55           C
ATOM   1908  ND1 HIS A 684      33.086  34.961 -12.597  1.00 18.99           N
ATOM   1909  CD2 HIS A 684      31.073  35.120 -11.763  1.00 21.43           C
ATOM   1910  CE1 HIS A 684      32.840  36.246 -12.416  1.00 19.66           C
ATOM   1911  NE2 HIS A 684      31.623  36.370 -11.915  1.00 21.70           N
ATOM   1912  N   LEU A 685      31.217  29.834 -13.693  1.00 10.61           N
ATOM   1913  CA  LEU A 685      31.452  28.425 -13.431  1.00  9.49           C
ATOM   1914  C   LEU A 685      30.860  27.526 -14.505  1.00 10.85           C
ATOM   1915  O   LEU A 685      31.595  26.796 -15.179  1.00 12.00           O
ATOM   1916  CB  LEU A 685      30.871  28.056 -12.073  1.00 10.65           C
ATOM   1917  CG  LEU A 685      31.676  28.571 -10.871  1.00 11.78           C
ATOM   1918  CD1 LEU A 685      30.809  28.477  -9.607  1.00  9.79           C
ATOM   1919  CD2 LEU A 685      32.944  27.748 -10.729  1.00 15.87           C
ATOM   1920  N   VAL A 686      29.534  27.565 -14.671  1.00 10.08           N
ATOM   1921  CA  VAL A 686      28.875  26.565 -15.515  1.00 10.13           C
ATOM   1922  C   VAL A 686      29.333  26.684 -16.963  1.00 10.77           C
ATOM   1923  O   VAL A 686      29.732  25.696 -17.585  1.00 10.77           O
ATOM   1924  CB  VAL A 686      27.343  26.677 -15.414  1.00 13.37           C
ATOM   1925  CG1 VAL A 686      26.690  25.604 -16.314  1.00 11.32           C
ATOM   1926  CG2 VAL A 686      26.893  26.548 -13.965  1.00 14.14           C
ATOM   1927  N   MET A 687      29.279  27.891 -17.529  1.00 14.00           N
ATOM   1928  CA  MET A 687      29.585  28.007 -18.952  1.00 12.90           C
ATOM   1929  C   MET A 687      31.079  27.883 -19.219  1.00 13.31           C
ATOM   1930  O   MET A 687      31.466  27.318 -20.254  1.00 12.93           O
ATOM   1931  CB  MET A 687      29.052  29.319 -19.525  1.00 13.49           C
ATOM   1932  CG  MET A 687      27.542  29.406 -19.532  1.00 11.62           C
ATOM   1933  SD  MET A 687      26.767  28.011 -20.366  1.00 14.77           S
ATOM   1934  CE  MET A 687      27.383  28.117 -22.037  1.00 12.51           C
ATOM   1935  N   PRO A 688      31.963  28.445 -18.386  1.00 12.69           N
ATOM   1936  CA  PRO A 688      33.395  28.211 -18.649  1.00 11.85           C
ATOM   1937  C   PRO A 688      33.774  26.749 -18.578  1.00 11.79           C
ATOM   1938  O   PRO A 688      34.539  26.269 -19.424  1.00 11.19           O
ATOM   1939  CB  PRO A 688      34.098  29.043 -17.559  1.00 13.52           C
ATOM   1940  CG  PRO A 688      33.160  30.134 -17.315  1.00 13.76           C
ATOM   1941  CD  PRO A 688      31.774  29.571 -17.455  1.00 11.92           C
ATOM   1942  N   ILE A 689      33.283  26.026 -17.572  1.00 11.10           N
ATOM   1943  CA  ILE A 689      33.655  24.620 -17.482  1.00 13.44           C
ATOM   1944  C   ILE A 689      33.023  23.825 -18.622  1.00 10.03           C
ATOM   1945  O   ILE A 689      33.652  22.932 -19.204  1.00 11.07           O
ATOM   1946  CB  ILE A 689      33.282  24.063 -16.104  1.00 10.44           C
ATOM   1947  CG1 ILE A 689      34.143  24.761 -15.033  1.00  8.85           C
ATOM   1948  CG2 ILE A 689      33.412  22.523 -16.110  1.00  9.73           C
ATOM   1949  CD1 ILE A 689      33.704  24.507 -13.534  1.00 12.09           C
ATOM   1950  N   ALA A 690      31.769  24.130 -18.951  1.00 12.06           N
ATOM   1951  CA  ALA A 690      31.107  23.434 -20.050  1.00 10.47           C
ATOM   1952  C   ALA A 690      31.858  23.650 -21.354  1.00 11.29           C
ATOM   1953  O   ALA A 690      32.032  22.714 -22.145  1.00 13.16           O
ATOM   1954  CB  ALA A 690      29.667  23.927 -20.176  1.00  9.66           C
ATOM   1955  N   ARG A 691      32.303  24.882 -21.610  1.00 10.07           N
ATOM   1956  CA  ARG A 691      33.024  25.131 -22.852  1.00 10.83           C
ATOM   1957  C   ARG A 691      34.330  24.354 -22.900  1.00 12.66           C
ATOM   1958  O   ARG A 691      34.718  23.845 -23.963  1.00 12.38           O
ATOM   1959  CB  ARG A 691      33.273  26.621 -23.037  1.00 11.48           C
ATOM   1960  CG  ARG A 691      32.009  27.370 -23.460  1.00 17.50           C
ATOM   1961  CD  ARG A 691      32.344  28.800 -23.801  1.00 21.79           C
ATOM   1962  NE  ARG A 691      32.560  29.614 -22.610  1.00 22.09           N
ATOM   1963  CZ  ARG A 691      31.639  30.418 -22.071  1.00 21.73           C
ATOM   1964  NH1 ARG A 691      31.928  31.129 -20.993  1.00 17.28           N
ATOM   1965  NH2 ARG A 691      30.435  30.519 -22.610  1.00 20.97           N
ATOM   1966  N   GLU A 692      35.012  24.238 -21.763  1.00 11.73           N
ATOM   1967  CA  GLU A 692      36.276  23.515 -21.725  1.00 10.63           C
ATOM   1968  C   GLU A 692      36.046  22.025 -21.912  1.00 13.14           C
ATOM   1969  O   GLU A 692      36.846  21.334 -22.553  1.00 16.60           O
ATOM   1970  CB  GLU A 692      37.020  23.804 -20.407  1.00 10.85           C
ATOM   1971  CG  GLU A 692      38.457  23.267 -20.411  1.00 12.10           C
ATOM   1972  CD  GLU A 692      39.323  23.875 -19.315  1.00 15.10           C
ATOM   1973  OE1 GLU A 692      38.876  24.840 -18.673  1.00 16.84           O
ATOM   1974  OE2 GLU A 692      40.465  23.384 -19.100  1.00 18.26           O
ATOM   1975  N   PHE A 693      34.947  21.518 -21.377  1.00 11.78           N
ATOM   1976  CA  PHE A 693      34.590  20.119 -21.542  1.00 11.82           C
ATOM   1977  C   PHE A 693      34.171  19.819 -22.973  1.00 13.73           C
ATOM   1978  O   PHE A 693      34.461  18.731 -23.482  1.00 12.98           O
ATOM   1979  CB  PHE A 693      33.458  19.790 -20.560  1.00 13.19           C
ATOM   1980  CG  PHE A 693      32.952  18.374 -20.624  1.00 13.78           C
ATOM   1981  CD1 PHE A 693      33.729  17.315 -20.186  1.00 15.30           C
ATOM   1982  CD2 PHE A 693      31.665  18.113 -21.064  1.00 10.85           C
ATOM   1983  CE1 PHE A 693      33.229  16.020 -20.247  1.00 13.82           C
ATOM   1984  CE2 PHE A 693      31.155  16.821 -21.090  1.00 11.05           C
ATOM   1985  CZ  PHE A 693      31.926  15.787 -20.709  1.00 14.11           C
ATOM   1986  N   ALA A 694      33.493  20.778 -23.624  1.00 13.01           N
ATOM   1987  CA  ALA A 694      33.015  20.724 -25.006  1.00 14.02           C
ATOM   1988  C   ALA A 694      32.042  19.572 -25.193  1.00 12.89           C
ATOM   1989  O   ALA A 694      32.307  18.671 -25.993  1.00 12.51           O
ATOM   1990  CB  ALA A 694      34.174  20.576 -25.976  1.00 11.39           C
ATOM   1991  N   PRO A 695      30.911  19.567 -24.487  1.00 10.47           N
ATOM   1992  CA  PRO A 695      29.981  18.435 -24.590  1.00 10.12           C
ATOM   1993  C   PRO A 695      29.412  18.302 -26.002  1.00 13.05           C
ATOM   1994  O   PRO A 695      29.339  19.264 -26.776  1.00 11.61           O
ATOM   1995  CB  PRO A 695      28.882  18.787 -23.569  1.00 10.32           C
ATOM   1996  CG  PRO A 695      28.877  20.316 -23.565  1.00 13.58           C
ATOM   1997  CD  PRO A 695      30.355  20.685 -23.707  1.00  9.62           C
ATOM   1998  N   GLU A 696      29.025  17.080 -26.341  1.00 10.37           N
ATOM   1999  CA  GLU A 696      28.344  16.822 -27.601  1.00 10.12           C
ATOM   2000  C   GLU A 696      26.843  16.738 -27.437  1.00  9.76           C
ATOM   2001  O   GLU A 696      26.115  16.819 -28.430  1.00 11.21           O
ATOM   2002  CB  GLU A 696      28.877  15.526 -28.216  1.00  9.52           C
ATOM   2003  CG  GLU A 696      30.358  15.645 -28.598  1.00 10.79           C
ATOM   2004  CD  GLU A 696      30.947  14.299 -28.914  1.00 13.65           C
ATOM   2005  OE1 GLU A 696      31.372  13.608 -27.947  1.00 14.13           O
ATOM   2006  OE2 GLU A 696      30.974  13.936 -30.121  1.00 16.51           O
ATOM   2007  N   LEU A 697      26.374  16.601 -26.208  1.00 10.93           N
ATOM   2008  CA  LEU A 697      24.955  16.610 -25.888  1.00  9.51           C
ATOM   2009  C   LEU A 697      24.811  17.227 -24.502  1.00  9.24           C
ATOM   2010  O   LEU A 697      25.622  16.945 -23.612  1.00 10.74           O
ATOM   2011  CB  LEU A 697      24.390  15.185 -25.917  1.00 10.55           C
ATOM   2012  CG  LEU A 697      23.008  14.945 -25.322  1.00  9.87           C
ATOM   2013  CD1 LEU A 697      21.945  15.506 -26.259  1.00  9.54           C
ATOM   2014  CD2 LEU A 697      22.786  13.458 -25.114  1.00  9.79           C
ATOM   2015  N   VAL A 698      23.814  18.092 -24.334  1.00  8.05           N
ATOM   2016  CA  VAL A 698      23.522  18.734 -23.051  1.00 10.09           C
ATOM   2017  C   VAL A 698      22.163  18.243 -22.568  1.00 10.09           C
ATOM   2018  O   VAL A 698      21.148  18.425 -23.256  1.00 11.92           O
ATOM   2019  CB  VAL A 698      23.515  20.267 -23.157  1.00  7.86           C
ATOM   2020  CG1 VAL A 698      22.998  20.876 -21.835  1.00  8.46           C
ATOM   2021  CG2 VAL A 698      24.907  20.795 -23.523  1.00 12.31           C
ATOM   2022  N   LEU A 699      22.139  17.613 -21.396  1.00  9.42           N
ATOM   2023  CA  LEU A 699      20.891  17.271 -20.730  1.00  7.74           C
ATOM   2024  C   LEU A 699      20.685  18.219 -19.562  1.00  9.47           C
ATOM   2025  O   LEU A 699      21.627  18.521 -18.824  1.00  9.24           O
ATOM   2026  CB  LEU A 699      20.893  15.828 -20.213  1.00  9.36           C
ATOM   2027  CG  LEU A 699      21.277  14.742 -21.212  1.00 10.45           C
ATOM   2028  CD1 LEU A 699      21.142  13.379 -20.567  1.00 11.20           C
ATOM   2029  CD2 LEU A 699      20.407  14.805 -22.470  1.00  7.32           C
ATOM   2030  N   VAL A 700      19.460  18.710 -19.393  1.00  9.26           N
ATOM   2031  CA  VAL A 700      19.143  19.566 -18.253  1.00 10.09           C
ATOM   2032  C   VAL A 700      18.173  18.826 -17.348  1.00  9.91           C
ATOM   2033  O   VAL A 700      17.053  18.490 -17.758  1.00 10.22           O
ATOM   2034  CB  VAL A 700      18.572  20.924 -18.688  1.00 10.49           C
ATOM   2035  CG1 VAL A 700      18.366  21.852 -17.486  1.00  8.98           C
ATOM   2036  CG2 VAL A 700      19.532  21.581 -19.669  1.00 13.36           C
ATOM   2037  N   SER A 701      18.625  18.548 -16.123  1.00  9.25           N
ATOM   2038  CA  SER A 701      17.734  18.139 -15.058  1.00  9.95           C
ATOM   2039  C   SER A 701      17.058  19.422 -14.615  1.00  9.41           C
ATOM   2040  O   SER A 701      17.552  20.170 -13.777  1.00  9.15           O
ATOM   2041  CB  SER A 701      18.496  17.451 -13.930  1.00  9.74           C
ATOM   2042  OG  SER A 701      18.629  16.080 -14.215  1.00 11.39           O
ATOM   2043  N   ALA A 702      15.916  19.680 -15.239  1.00 10.95           N
ATOM   2044  CA  ALA A 702      15.251  20.963 -15.162  1.00 10.31           C
ATOM   2045  C   ALA A 702      14.077  20.869 -14.190  1.00 11.87           C
ATOM   2046  O   ALA A 702      12.904  20.847 -14.563  1.00  9.60           O
ATOM   2047  CB  ALA A 702      14.783  21.395 -16.560  1.00 11.32           C
ATOM   2048  N   GLY A 703      14.417  20.791 -12.911  1.00 12.02           N
ATOM   2049  CA  GLY A 703      13.438  21.100 -11.904  1.00  9.71           C
ATOM   2050  C   GLY A 703      13.141  22.585 -11.897  1.00  9.85           C
ATOM   2051  O   GLY A 703      13.994  23.419 -12.203  1.00 12.00           O
ATOM   2052  N   PHE A 704      11.909  22.933 -11.533  1.00  8.78           N
ATOM   2053  CA  PHE A 704      11.557  24.339 -11.455  1.00  9.17           C
ATOM   2054  C   PHE A 704      11.149  24.710 -10.034  1.00  8.53           C
ATOM   2055  O   PHE A 704      10.311  25.594  -9.818  1.00  8.61           O
ATOM   2056  CB  PHE A 704      10.498  24.656 -12.511  1.00  9.21           C
ATOM   2057  CG  PHE A 704      11.054  24.534 -13.936  1.00  8.72           C
ATOM   2058  CD1 PHE A 704      11.873  25.532 -14.440  1.00  8.79           C
ATOM   2059  CD2 PHE A 704      10.798  23.421 -14.717  1.00  6.62           C
ATOM   2060  CE1 PHE A 704      12.438  25.444 -15.694  1.00  9.01           C
ATOM   2061  CE2 PHE A 704      11.373  23.315 -16.003  1.00  8.58           C
ATOM   2062  CZ  PHE A 704      12.172  24.357 -16.478  1.00 12.10           C
ATOM   2063  N   ASP A 705      11.765  24.034  -9.051  1.00 10.23           N
ATOM   2064  CA  ASP A 705      11.495  24.323  -7.653  1.00 11.01           C
ATOM   2065  C   ASP A 705      12.406  25.400  -7.072  1.00 13.29           C
ATOM   2066  O   ASP A 705      12.286  25.707  -5.877  1.00  9.73           O
ATOM   2067  CB  ASP A 705      11.576  23.039  -6.784  1.00 11.41           C
ATOM   2068  CG  ASP A 705      12.679  22.080  -7.219  1.00 11.84           C
ATOM   2069  OD1 ASP A 705      13.574  22.439  -8.012  1.00  9.65           O
ATOM   2070  OD2 ASP A 705      12.666  20.944  -6.708  1.00 14.05           O
ATOM   2071  N   ALA A 706      13.303  25.989  -7.869  1.00  9.32           N
ATOM   2072  CA  ALA A 706      13.918  27.253  -7.487  1.00  9.87           C
ATOM   2073  C   ALA A 706      13.095  28.460  -7.941  1.00 11.76           C
ATOM   2074  O   ALA A 706      13.553  29.598  -7.807  1.00 11.87           O
ATOM   2075  CB  ALA A 706      15.365  27.361  -8.028  1.00 10.00           C
ATOM   2076  N   ALA A 707      11.895  28.246  -8.478  1.00 12.54           N
ATOM   2077  CA  ALA A 707      11.058  29.356  -8.929  1.00 13.36           C
ATOM   2078  C   ALA A 707      10.277  29.995  -7.763  1.00 14.66           C
ATOM   2079  O   ALA A 707      10.033  29.369  -6.734  1.00 12.12           O
ATOM   2080  CB  ALA A 707      10.075  28.857  -9.993  1.00  9.93           C
ATOM   2081  N   ARG A 708       9.824  31.234  -7.967  1.00 15.42           N
ATOM   2082  CA  ARG A 708       9.063  31.934  -6.930  1.00 17.17           C
ATOM   2083  C   ARG A 708       7.839  31.124  -6.509  1.00 17.97           C
ATOM   2084  O   ARG A 708       7.208  30.448  -7.328  1.00 25.87           O
ATOM   2085  CB  ARG A 708       8.605  33.311  -7.439  1.00 25.75           C
ATOM   2086  CG  ARG A 708       7.378  33.253  -8.407  1.00 25.61           C
ATOM   2087  CD  ARG A 708       6.336  34.384  -8.215  1.00 27.76           C
ATOM   2088  NE  ARG A 708       5.952  34.505  -6.812  1.00 27.12           N
ATOM   2089  CZ  ARG A 708       4.976  33.799  -6.245  1.00 23.36           C
ATOM   2090  NH1 ARG A 708       4.279  32.939  -6.968  1.00 20.58           N
ATOM   2091  NH2 ARG A 708       4.723  33.927  -4.944  1.00 23.29           N
ATOM   2092  N   GLY A 709       7.508  31.186  -5.225  1.00 19.45           N
ATOM   2093  CA  GLY A 709       6.287  30.580  -4.724  1.00 18.17           C
ATOM   2094  C   GLY A 709       6.321  29.079  -4.568  1.00 17.21           C
ATOM   2095  O   GLY A 709       5.258  28.447  -4.539  1.00 12.95           O
ATOM   2096  N   ASP A 710       7.514  28.482  -4.424  1.00 20.74           N
ATOM   2097  CA  ASP A 710       7.609  27.038  -4.232  1.00 14.68           C
ATOM   2098  C   ASP A 710       7.978  26.711  -2.796  1.00 19.32           C
ATOM   2099  O   ASP A 710       9.103  27.013  -2.366  1.00 18.80           O
ATOM   2100  CB  ASP A 710       8.622  26.405  -5.186  1.00 14.80           C
ATOM   2101  CG  ASP A 710       8.483  24.897  -5.251  1.00 16.38           C
ATOM   2102  OD1 ASP A 710       8.302  24.266  -4.178  1.00 17.73           O
ATOM   2103  OD2 ASP A 710       8.527  24.341  -6.375  1.00 13.47           O
ATOM   2104  N   PRO A 711       7.087  26.063  -2.039  1.00 18.01           N
ATOM   2105  CA  PRO A 711       7.405  25.737  -0.639  1.00 20.69           C
ATOM   2106  C   PRO A 711       8.572  24.773  -0.481  1.00 20.35           C
ATOM   2107  O   PRO A 711       9.200  24.752   0.585  1.00 19.25           O
ATOM   2108  CB  PRO A 711       6.085  25.144  -0.106  1.00 20.92           C
ATOM   2109  CG  PRO A 711       5.251  24.819  -1.392  1.00 22.44           C
ATOM   2110  CD  PRO A 711       5.694  25.760  -2.422  1.00 18.55           C
ATOM   2111  N   LEU A 712       8.926  24.006  -1.515  1.00 17.98           N
ATOM   2112  CA  LEU A 712      10.083  23.121  -1.448  1.00 17.53           C
ATOM   2113  C   LEU A 712      11.350  23.777  -1.984  1.00 17.68           C
ATOM   2114  O   LEU A 712      12.342  23.087  -2.207  1.00 17.63           O
ATOM   2115  CB  LEU A 712       9.816  21.823  -2.216  1.00 14.61           C
ATOM   2116  CG  LEU A 712       8.803  20.900  -1.524  1.00 18.45           C
ATOM   2117  CD1 LEU A 712       8.247  19.823  -2.417  1.00 20.05           C
ATOM   2118  CD2 LEU A 712       9.446  20.280  -0.273  1.00 21.85           C
ATOM   2119  N   GLY A 713      11.342  25.077  -2.217  1.00 13.83           N
ATOM   2120  CA  GLY A 713      12.556  25.668  -2.727  1.00 16.05           C
ATOM   2121  C   GLY A 713      12.982  26.876  -1.938  1.00 14.37           C
ATOM   2122  O   GLY A 713      14.120  26.957  -1.445  1.00 17.06           O
ATOM   2123  N   GLY A 714      12.080  27.844  -1.850  1.00 14.17           N
ATOM   2124  CA  GLY A 714      12.375  29.059  -1.122  1.00 17.07           C
ATOM   2125  C   GLY A 714      13.185  30.059  -1.905  1.00 14.19           C
ATOM   2126  O   GLY A 714      13.603  31.072  -1.327  1.00 14.06           O
ATOM   2127  N   PHE A 715      13.415  29.806  -3.202  1.00 14.37           N
ATOM   2128  CA  PHE A 715      14.169  30.680  -4.087  1.00 13.98           C
ATOM   2129  C   PHE A 715      13.204  31.475  -4.988  1.00 13.48           C
ATOM   2130  O   PHE A 715      11.984  31.373  -4.878  1.00 14.17           O
ATOM   2131  CB  PHE A 715      15.170  29.863  -4.916  1.00 11.63           C
ATOM   2132  CG  PHE A 715      16.400  29.437  -4.158  1.00 10.70           C
ATOM   2133  CD1 PHE A 715      16.539  29.719  -2.809  1.00 15.30           C
ATOM   2134  CD2 PHE A 715      17.413  28.754  -4.804  1.00 13.01           C
ATOM   2135  CE1 PHE A 715      17.702  29.324  -2.090  1.00 16.51           C
ATOM   2136  CE2 PHE A 715      18.562  28.367  -4.125  1.00 12.07           C
ATOM   2137  CZ  PHE A 715      18.711  28.652  -2.759  1.00 18.10           C
ATOM   2138  N   GLN A 716      13.763  32.301  -5.876  1.00 13.16           N
ATOM   2139  CA  GLN A 716      12.956  33.228  -6.669  1.00 17.48           C
ATOM   2140  C   GLN A 716      13.540  33.420  -8.076  1.00 14.04           C
ATOM   2141  O   GLN A 716      13.516  34.527  -8.622  1.00 14.63           O
ATOM   2142  CB  GLN A 716      12.806  34.589  -5.977  1.00 21.36           C
ATOM   2143  CG  GLN A 716      14.105  35.290  -5.686  1.00 21.36           C
ATOM   2144  CD  GLN A 716      13.917  36.482  -4.774  1.00 30.09           C
ATOM   2145  OE1 GLN A 716      12.842  37.075  -4.724  1.00 38.96           O
ATOM   2146  NE2 GLN A 716      14.967  36.840  -4.046  1.00 30.46           N
ATOM   2147  N   VAL A 717      14.049  32.343  -8.686  1.00 12.52           N
ATOM   2148  CA  VAL A 717      14.430  32.399 -10.100  1.00 12.03           C
ATOM   2149  C   VAL A 717      13.174  32.648 -10.919  1.00 11.77           C
ATOM   2150  O   VAL A 717      12.161  31.979 -10.712  1.00 11.91           O
ATOM   2151  CB  VAL A 717      15.117  31.095 -10.538  1.00 13.60           C
ATOM   2152  CG1 VAL A 717      15.448  31.138 -12.031  1.00 10.07           C
ATOM   2153  CG2 VAL A 717      16.397  30.862  -9.735  1.00 13.40           C
ATOM   2154  N   THR A 718      13.222  33.627 -11.836  1.00 10.72           N
ATOM   2155  CA  THR A 718      12.053  34.011 -12.620  1.00 10.15           C
ATOM   2156  C   THR A 718      12.001  33.212 -13.921  1.00 10.75           C
ATOM   2157  O   THR A 718      12.999  32.641 -14.339  1.00 11.62           O
ATOM   2158  CB  THR A 718      12.100  35.507 -12.951  1.00 11.56           C
ATOM   2159  OG1 THR A 718      13.117  35.757 -13.943  1.00 13.18           O
ATOM   2160  CG2 THR A 718      12.390  36.332 -11.711  1.00 11.95           C
ATOM   2161  N   PRO A 719      10.837  33.122 -14.574  1.00 13.20           N
ATOM   2162  CA  PRO A 719      10.805  32.496 -15.917  1.00 10.95           C
ATOM   2163  C   PRO A 719      11.821  33.100 -16.871  1.00 12.55           C
ATOM   2164  O   PRO A 719      12.453  32.385 -17.668  1.00 14.38           O
ATOM   2165  CB  PRO A 719       9.369  32.757 -16.386  1.00 12.92           C
ATOM   2166  CG  PRO A 719       8.556  32.790 -15.094  1.00 14.47           C
ATOM   2167  CD  PRO A 719       9.490  33.412 -14.050  1.00 14.08           C
ATOM   2168  N   GLU A 720      12.002  34.420 -16.798  1.00 11.95           N
ATOM   2169  CA  GLU A 720      13.012  35.078 -17.620  1.00 14.97           C
ATOM   2170  C   GLU A 720      14.405  34.599 -17.244  1.00 14.29           C
ATOM   2171  O   GLU A 720      15.276  34.446 -18.114  1.00 13.37           O
ATOM   2172  CB  GLU A 720      12.893  36.591 -17.463  1.00 15.45           C
ATOM   2173  CG  GLU A 720      11.587  37.186 -18.045  1.00 18.96           C
ATOM   2174  CD  GLU A 720      10.353  36.964 -17.163  1.00 20.17           C
ATOM   2175  OE1 GLU A 720       9.215  37.151 -17.646  1.00 27.71           O
ATOM   2176  OE2 GLU A 720      10.507  36.598 -15.991  1.00 18.52           O
ATOM   2177  N   GLY A 721      14.631  34.353 -15.953  1.00 11.99           N
ATOM   2178  CA  GLY A 721      15.897  33.767 -15.542  1.00 11.32           C
ATOM   2179  C   GLY A 721      16.138  32.416 -16.192  1.00 13.51           C
ATOM   2180  O   GLY A 721      17.210  32.162 -16.749  1.00 12.78           O
ATOM   2181  N   TYR A 722      15.137  31.530 -16.131  1.00 11.22           N
ATOM   2182  CA  TYR A 722      15.263  30.214 -16.741  1.00 12.69           C
ATOM   2183  C   TYR A 722      15.474  30.320 -18.236  1.00 12.75           C
ATOM   2184  O   TYR A 722      16.254  29.557 -18.809  1.00 10.05           O
ATOM   2185  CB  TYR A 722      14.030  29.370 -16.484  1.00 11.57           C
ATOM   2186  CG  TYR A 722      13.948  28.869 -15.076  1.00 10.84           C
ATOM   2187  CD1 TYR A 722      14.865  27.929 -14.582  1.00 14.97           C
ATOM   2188  CD2 TYR A 722      12.983  29.358 -14.225  1.00 11.77           C
ATOM   2189  CE1 TYR A 722      14.783  27.482 -13.255  1.00  9.90           C
ATOM   2190  CE2 TYR A 722      12.890  28.920 -12.915  1.00  9.18           C
ATOM   2191  CZ  TYR A 722      13.780  27.991 -12.440  1.00 11.72           C
ATOM   2192  OH  TYR A 722      13.631  27.596 -11.128  1.00 11.22           O
ATOM   2193  N   ALA A 723      14.791  31.266 -18.885  1.00 13.93           N
ATOM   2194  CA  ALA A 723      15.038  31.501 -20.303  1.00 13.29           C
ATOM   2195  C   ALA A 723      16.507  31.802 -20.558  1.00 12.17           C
ATOM   2196  O   ALA A 723      17.121  31.243 -21.476  1.00 10.10           O
ATOM   2197  CB  ALA A 723      14.160  32.650 -20.800  1.00 14.67           C
ATOM   2198  N   HIS A 724      17.102  32.671 -19.737  1.00 13.33           N
ATOM   2199  CA  HIS A 724      18.486  33.055 -19.995  1.00 13.65           C
ATOM   2200  C   HIS A 724      19.433  31.891 -19.756  1.00 12.81           C
ATOM   2201  O   HIS A 724      20.402  31.701 -20.505  1.00 14.24           O
ATOM   2202  CB  HIS A 724      18.858  34.286 -19.152  1.00 17.70           C
ATOM   2203  CG  HIS A 724      18.469  35.578 -19.813  1.00 22.41           C
ATOM   2204  ND1 HIS A 724      19.369  36.367 -20.505  1.00 25.56           N
ATOM   2205  CD2 HIS A 724      17.259  36.178 -19.959  1.00 24.96           C
ATOM   2206  CE1 HIS A 724      18.740  37.415 -21.007  1.00 27.35           C
ATOM   2207  NE2 HIS A 724      17.458  37.325 -20.691  1.00 24.59           N
ATOM   2208  N   LEU A 725      19.157  31.083 -18.744  1.00 10.88           N
ATOM   2209  CA  LEU A 725      19.975  29.895 -18.537  1.00 11.98           C
ATOM   2210  C   LEU A 725      19.838  28.937 -19.708  1.00 12.04           C
ATOM   2211  O   LEU A 725      20.836  28.397 -20.195  1.00 10.64           O
ATOM   2212  CB  LEU A 725      19.590  29.213 -17.222  1.00 10.82           C
ATOM   2213  CG  LEU A 725      19.622  30.026 -15.922  1.00 12.09           C
ATOM   2214  CD1 LEU A 725      19.337  29.097 -14.776  1.00 13.82           C
ATOM   2215  CD2 LEU A 725      21.015  30.679 -15.748  1.00 12.57           C
ATOM   2216  N   THR A 726      18.608  28.730 -20.200  1.00 10.36           N
ATOM   2217  CA  THR A 726      18.428  27.837 -21.339  1.00 10.77           C
ATOM   2218  C   THR A 726      19.189  28.340 -22.553  1.00 10.06           C
ATOM   2219  O   THR A 726      19.829  27.561 -23.270  1.00 10.13           O
ATOM   2220  CB  THR A 726      16.955  27.741 -21.718  1.00  9.13           C
ATOM   2221  OG1 THR A 726      16.205  27.223 -20.615  1.00 11.63           O
ATOM   2222  CG2 THR A 726      16.797  26.844 -22.974  1.00 10.31           C
ATOM   2223  N   HIS A 727      19.090  29.642 -22.814  1.00 10.79           N
ATOM   2224  CA  HIS A 727      19.716  30.232 -23.993  1.00 10.46           C
ATOM   2225  C   HIS A 727      21.239  30.145 -23.921  1.00 13.80           C
ATOM   2226  O   HIS A 727      21.909  29.893 -24.937  1.00 11.73           O
ATOM   2227  CB  HIS A 727      19.219  31.676 -24.127  1.00 12.79           C
ATOM   2228  CG  HIS A 727      19.762  32.398 -25.320  1.00 15.44           C
ATOM   2229  ND1 HIS A 727      19.159  32.354 -26.562  1.00 19.00           N
ATOM   2230  CD2 HIS A 727      20.857  33.181 -25.460  1.00 13.74           C
ATOM   2231  CE1 HIS A 727      19.854  33.087 -27.412  1.00 14.60           C
ATOM   2232  NE2 HIS A 727      20.899  33.584 -26.776  1.00 18.79           N
ATOM   2233  N   GLN A 728      21.807  30.292 -22.724  1.00 12.44           N
ATOM   2234  CA  GLN A 728      23.248  30.117 -22.579  1.00 13.53           C
ATOM   2235  C   GLN A 728      23.645  28.685 -22.913  1.00 11.73           C
ATOM   2236  O   GLN A 728      24.631  28.446 -23.625  1.00 10.33           O
ATOM   2237  CB  GLN A 728      23.682  30.496 -21.164  1.00 12.29           C
ATOM   2238  CG  GLN A 728      23.725  32.002 -20.939  1.00 11.98           C
ATOM   2239  CD  GLN A 728      24.252  32.403 -19.571  1.00 22.71           C
ATOM   2240  OE1 GLN A 728      25.208  31.814 -19.041  1.00 24.97           O
ATOM   2241  NE2 GLN A 728      23.636  33.427 -18.991  1.00 25.05           N
ATOM   2242  N   LEU A 729      22.852  27.720 -22.450  1.00 10.32           N
ATOM   2243  CA  LEU A 729      23.192  26.331 -22.713  1.00  8.31           C
ATOM   2244  C   LEU A 729      23.059  25.977 -24.185  1.00 12.59           C
ATOM   2245  O   LEU A 729      23.778  25.095 -24.659  1.00 11.39           O
ATOM   2246  CB  LEU A 729      22.315  25.387 -21.884  1.00  9.34           C
ATOM   2247  CG  LEU A 729      22.557  25.426 -20.379  1.00 12.73           C
ATOM   2248  CD1 LEU A 729      21.567  24.471 -19.740  1.00 10.37           C
ATOM   2249  CD2 LEU A 729      23.994  25.104 -19.975  1.00 11.65           C
ATOM   2250  N   MET A 730      22.180  26.668 -24.928  1.00 11.64           N
ATOM   2251  CA  MET A 730      22.044  26.405 -26.355  1.00  8.74           C
ATOM   2252  C   MET A 730      23.298  26.764 -27.139  1.00 12.79           C
ATOM   2253  O   MET A 730      23.429  26.330 -28.285  1.00 13.85           O
ATOM   2254  CB  MET A 730      20.851  27.170 -26.927  1.00 11.27           C
ATOM   2255  CG  MET A 730      19.518  26.621 -26.449  1.00  8.97           C
ATOM   2256  SD  MET A 730      18.193  27.760 -26.848  1.00 12.47           S
ATOM   2257  CE  MET A 730      18.297  27.727 -28.630  1.00 13.05           C
ATOM   2258  N   SER A 731      24.178  27.594 -26.574  1.00 10.92           N
ATOM   2259  CA  SER A 731      25.490  27.904 -27.138  1.00 10.11           C
ATOM   2260  C   SER A 731      26.443  26.715 -27.175  1.00 14.05           C
ATOM   2261  O   SER A 731      27.522  26.828 -27.781  1.00 12.29           O
ATOM   2262  CB  SER A 731      26.079  29.124 -26.411  1.00 14.16           C
ATOM   2263  OG  SER A 731      26.784  28.780 -25.247  1.00 13.90           O
ATOM   2264  N   LEU A 732      26.113  25.615 -26.503  1.00 12.21           N
ATOM   2265  CA  LEU A 732      26.944  24.424 -26.397  1.00 13.00           C
ATOM   2266  C   LEU A 732      26.451  23.312 -27.334  1.00 14.09           C
ATOM   2267  O   LEU A 732      25.290  23.292 -27.762  1.00 12.72           O
ATOM   2268  CB  LEU A 732      26.947  23.914 -24.952  1.00 11.26           C
ATOM   2269  CG  LEU A 732      27.380  24.892 -23.860  1.00 12.07           C
ATOM   2270  CD1 LEU A 732      26.926  24.343 -22.493  1.00 12.20           C
ATOM   2271  CD2 LEU A 732      28.907  25.075 -23.888  1.00 13.58           C
ATOM   2272  N   ALA A 733      27.371  22.395 -27.669  1.00 12.53           N
ATOM   2273  CA  ALA A 733      27.037  21.098 -28.260  1.00 11.93           C
ATOM   2274  C   ALA A 733      26.261  21.231 -29.574  1.00 12.05           C
ATOM   2275  O   ALA A 733      25.478  20.350 -29.933  1.00 13.87           O
ATOM   2276  CB  ALA A 733      26.249  20.241 -27.254  1.00 12.91           C
ATOM   2277  N   ALA A 734      26.548  22.275 -30.354  1.00 12.73           N
ATOM   2278  CA  ALA A 734      25.825  22.551 -31.602  1.00 12.83           C
ATOM   2279  C   ALA A 734      24.323  22.635 -31.351  1.00 13.77           C
ATOM   2280  O   ALA A 734      23.523  22.285 -32.214  1.00 16.47           O
ATOM   2281  CB  ALA A 734      26.139  21.516 -32.686  1.00 15.11           C
ATOM   2282  N   GLY A 735      23.947  23.099 -30.154  1.00 12.96           N
ATOM   2283  CA  GLY A 735      22.556  23.278 -29.778  1.00 11.73           C
ATOM   2284  C   GLY A 735      21.846  22.036 -29.327  1.00 10.06           C
ATOM   2285  O   GLY A 735      20.626  22.076 -29.134  1.00 13.26           O
ATOM   2286  N   ARG A 736      22.555  20.924 -29.155  1.00 10.19           N
ATOM   2287  CA  ARG A 736      21.914  19.652 -28.836  1.00  9.68           C
ATOM   2288  C   ARG A 736      21.597  19.648 -27.354  1.00 11.55           C
ATOM   2289  O   ARG A 736      22.396  19.209 -26.522  1.00  9.28           O
ATOM   2290  CB  ARG A 736      22.811  18.482 -29.221  1.00 10.69           C
ATOM   2291  CG  ARG A 736      22.925  18.257 -30.735  1.00 11.64           C
ATOM   2292  CD  ARG A 736      23.903  17.062 -31.002  1.00 18.71           C
ATOM   2293  NE  ARG A 736      24.662  17.207 -32.249  1.00 19.38           N
ATOM   2294  CZ  ARG A 736      25.963  17.504 -32.325  1.00 19.23           C
ATOM   2295  NH1 ARG A 736      26.691  17.689 -31.218  1.00 15.85           N
ATOM   2296  NH2 ARG A 736      26.548  17.629 -33.531  1.00 17.38           N
ATOM   2297  N   VAL A 737      20.410  20.155 -27.026  1.00 12.01           N
ATOM   2298  CA  VAL A 737      19.984  20.357 -25.652  1.00  8.15           C
ATOM   2299  C   VAL A 737      18.641  19.668 -25.448  1.00 10.01           C
ATOM   2300  O   VAL A 737      17.715  19.884 -26.230  1.00 10.61           O
ATOM   2301  CB  VAL A 737      19.860  21.852 -25.313  1.00 10.38           C
ATOM   2302  CG1 VAL A 737      19.384  22.023 -23.867  1.00 10.48           C
ATOM   2303  CG2 VAL A 737      21.177  22.579 -25.511  1.00 10.09           C
ATOM   2304  N   LEU A 738      18.527  18.884 -24.379  1.00 10.46           N
ATOM   2305  CA  LEU A 738      17.278  18.234 -23.977  1.00  7.66           C
ATOM   2306  C   LEU A 738      16.914  18.692 -22.573  1.00  8.70           C
ATOM   2307  O   LEU A 738      17.683  18.461 -21.630  1.00  9.71           O
ATOM   2308  CB  LEU A 738      17.418  16.711 -23.993  1.00  7.79           C
ATOM   2309  CG  LEU A 738      16.321  15.855 -23.331  1.00  9.80           C
ATOM   2310  CD1 LEU A 738      14.948  16.219 -23.855  1.00 11.26           C
ATOM   2311  CD2 LEU A 738      16.604  14.384 -23.642  1.00 10.84           C
ATOM   2312  N   ILE A 739      15.725  19.278 -22.427  1.00  9.61           N
ATOM   2313  CA  ILE A 739      15.253  19.832 -21.150  1.00  9.75           C
ATOM   2314  C   ILE A 739      14.317  18.815 -20.499  1.00 11.36           C
ATOM   2315  O   ILE A 739      13.288  18.468 -21.080  1.00 12.77           O
ATOM   2316  CB  ILE A 739      14.558  21.185 -21.369  1.00  8.35           C
ATOM   2317  CG1 ILE A 739      15.574  22.176 -21.901  1.00 11.40           C
ATOM   2318  CG2 ILE A 739      13.936  21.707 -20.067  1.00  8.52           C
ATOM   2319  CD1 ILE A 739      15.134  23.567 -21.860  1.00 16.10           C
ATOM   2320  N   ILE A 740      14.681  18.315 -19.315  1.00 10.19           N
ATOM   2321  CA  ILE A 740      13.981  17.214 -18.652  1.00  9.45           C
ATOM   2322  C   ILE A 740      13.383  17.713 -17.340  1.00  8.67           C
ATOM   2323  O   ILE A 740      14.126  18.079 -16.428  1.00 10.22           O
ATOM   2324  CB  ILE A 740      14.933  16.036 -18.369  1.00  9.58           C
ATOM   2325  CG1 ILE A 740      15.523  15.487 -19.656  1.00  9.66           C
ATOM   2326  CG2 ILE A 740      14.194  14.956 -17.617  1.00  9.79           C
ATOM   2327  CD1 ILE A 740      16.614  14.376 -19.396  1.00  8.25           C
ATOM   2328  N   LEU A 741      12.046  17.703 -17.229  1.00  9.47           N
ATOM   2329  CA  LEU A 741      11.422  18.123 -15.972  1.00  7.76           C
ATOM   2330  C   LEU A 741      11.873  17.215 -14.827  1.00  9.18           C
ATOM   2331  O   LEU A 741      11.898  15.985 -14.954  1.00  8.05           O
ATOM   2332  CB  LEU A 741       9.900  18.109 -16.096  1.00  9.94           C
ATOM   2333  CG  LEU A 741       9.122  18.628 -14.868  1.00  8.23           C
ATOM   2334  CD1 LEU A 741       9.383  20.103 -14.732  1.00  7.14           C
ATOM   2335  CD2 LEU A 741       7.630  18.340 -15.039  1.00  9.96           C
ATOM   2336  N   GLU A 742      12.297  17.830 -13.726  1.00 10.80           N
ATOM   2337  CA  GLU A 742      12.520  17.110 -12.480  1.00  9.24           C
ATOM   2338  C   GLU A 742      11.447  17.582 -11.507  1.00 12.01           C
ATOM   2339  O   GLU A 742      10.250  17.329 -11.745  1.00  9.95           O
ATOM   2340  CB  GLU A 742      13.951  17.350 -11.968  1.00 12.47           C
ATOM   2341  CG  GLU A 742      15.033  16.864 -12.939  1.00 11.22           C
ATOM   2342  CD  GLU A 742      15.391  15.381 -12.772  1.00  9.99           C
ATOM   2343  OE1 GLU A 742      16.395  14.908 -13.349  1.00 12.62           O
ATOM   2344  OE2 GLU A 742      14.685  14.682 -12.044  1.00 13.54           O
ATOM   2345  N   GLY A 743      11.848  18.319 -10.460  1.00 10.89           N
ATOM   2346  CA  GLY A 743      10.906  18.855  -9.496  1.00 12.24           C
ATOM   2347  C   GLY A 743      10.311  20.185  -9.918  1.00  9.42           C
ATOM   2348  O   GLY A 743      10.405  20.616 -11.066  1.00 13.53           O
ATOM   2349  N   GLY A 744       9.715  20.861  -8.953  1.00 10.57           N
ATOM   2350  CA  GLY A 744       9.011  22.096  -9.225  1.00  8.38           C
ATOM   2351  C   GLY A 744       7.542  21.875  -8.907  1.00 11.43           C
ATOM   2352  O   GLY A 744       6.884  21.014  -9.511  1.00 12.47           O
ATOM   2353  N   TYR A 745       7.004  22.620  -7.948  1.00  9.16           N
ATOM   2354  CA  TYR A 745       5.714  22.237  -7.368  1.00 11.04           C
ATOM   2355  C   TYR A 745       4.669  23.338  -7.319  1.00 15.53           C
ATOM   2356  O   TYR A 745       3.532  23.051  -6.932  1.00 18.12           O
ATOM   2357  CB  TYR A 745       5.926  21.650  -5.953  1.00 12.35           C
ATOM   2358  CG  TYR A 745       6.973  20.575  -6.018  1.00 12.02           C
ATOM   2359  CD1 TYR A 745       6.662  19.308  -6.499  1.00 10.46           C
ATOM   2360  CD2 TYR A 745       8.282  20.855  -5.723  1.00 14.12           C
ATOM   2361  CE1 TYR A 745       7.615  18.346  -6.628  1.00 13.92           C
ATOM   2362  CE2 TYR A 745       9.242  19.906  -5.845  1.00 15.39           C
ATOM   2363  CZ  TYR A 745       8.909  18.650  -6.289  1.00 13.76           C
ATOM   2364  OH  TYR A 745       9.904  17.697  -6.383  1.00 15.67           O
ATOM   2365  N   ASN A 746       4.992  24.573  -7.690  1.00 12.18           N
ATOM   2366  CA  ASN A 746       3.968  25.606  -7.835  1.00 13.68           C
ATOM   2367  C   ASN A 746       3.467  25.507  -9.277  1.00 11.97           C
ATOM   2368  O   ASN A 746       4.227  25.760 -10.218  1.00 11.52           O
ATOM   2369  CB  ASN A 746       4.541  26.984  -7.490  1.00 12.87           C
ATOM   2370  CG  ASN A 746       3.531  28.115  -7.694  1.00 15.60           C
ATOM   2371  OD1 ASN A 746       2.914  28.214  -8.747  1.00 14.74           O
ATOM   2372  ND2 ASN A 746       3.372  28.981  -6.680  1.00 14.13           N
ATOM   2373  N   LEU A 747       2.210  25.092  -9.455  1.00 14.74           N
ATOM   2374  CA  LEU A 747       1.746  24.731 -10.802  1.00 13.84           C
ATOM   2375  C   LEU A 747       1.882  25.894 -11.774  1.00 12.71           C
ATOM   2376  O   LEU A 747       2.283  25.711 -12.928  1.00 12.43           O
ATOM   2377  CB  LEU A 747       0.294  24.251 -10.735  1.00 11.90           C
ATOM   2378  CG  LEU A 747       0.154  22.985  -9.879  1.00 12.66           C
ATOM   2379  CD1 LEU A 747      -1.310  22.616  -9.732  1.00 13.17           C
ATOM   2380  CD2 LEU A 747       0.952  21.796 -10.468  1.00 10.33           C
ATOM   2381  N   THR A 748       1.583  27.110 -11.319  1.00 11.75           N
ATOM   2382  CA  THR A 748       1.723  28.261 -12.198  1.00 12.85           C
ATOM   2383  C   THR A 748       3.195  28.578 -12.464  1.00 12.29           C
ATOM   2384  O   THR A 748       3.571  28.864 -13.609  1.00 12.88           O
ATOM   2385  CB  THR A 748       0.969  29.446 -11.601  1.00 14.31           C
ATOM   2386  OG1 THR A 748      -0.423  29.101 -11.532  1.00 15.38           O
ATOM   2387  CG2 THR A 748       1.127  30.677 -12.466  1.00 14.18           C
ATOM   2388  N   SER A 749       4.057  28.470 -11.438  1.00 14.08           N
ATOM   2389  CA  SER A 749       5.459  28.813 -11.639  1.00 11.45           C
ATOM   2390  C   SER A 749       6.124  27.838 -12.602  1.00 12.66           C
ATOM   2391  O   SER A 749       6.838  28.264 -13.504  1.00 12.26           O
ATOM   2392  CB  SER A 749       6.216  28.815 -10.309  1.00 11.88           C
ATOM   2393  OG  SER A 749       5.677  29.758  -9.393  1.00 17.25           O
ATOM   2394  N   ILE A 750       5.872  26.530 -12.453  1.00 10.07           N
ATOM   2395  CA  ILE A 750       6.539  25.573 -13.341  1.00 10.61           C
ATOM   2396  C   ILE A 750       5.968  25.670 -14.743  1.00 10.37           C
ATOM   2397  O   ILE A 750       6.683  25.476 -15.732  1.00 10.36           O
ATOM   2398  CB  ILE A 750       6.460  24.126 -12.796  1.00  7.96           C
ATOM   2399  CG1 ILE A 750       5.023  23.601 -12.789  1.00 12.61           C
ATOM   2400  CG2 ILE A 750       7.044  24.052 -11.399  1.00 10.98           C
ATOM   2401  CD1 ILE A 750       4.862  22.147 -12.246  1.00 10.75           C
ATOM   2402  N   SER A 751       4.698  26.034 -14.865  1.00 11.66           N
ATOM   2403  CA  SER A 751       4.140  26.136 -16.202  1.00 10.33           C
ATOM   2404  C   SER A 751       4.680  27.363 -16.926  1.00 14.27           C
ATOM   2405  O   SER A 751       5.051  27.275 -18.103  1.00 13.38           O
ATOM   2406  CB  SER A 751       2.617  26.217 -16.118  1.00 12.78           C
ATOM   2407  OG  SER A 751       2.091  25.007 -15.620  1.00 11.23           O
ATOM   2408  N   GLU A 752       4.852  28.482 -16.214  1.00  9.37           N
ATOM   2409  CA  GLU A 752       5.420  29.657 -16.878  1.00 12.60           C
ATOM   2410  C   GLU A 752       6.899  29.463 -17.171  1.00 11.67           C
ATOM   2411  O   GLU A 752       7.388  29.859 -18.236  1.00 11.04           O
ATOM   2412  CB  GLU A 752       5.226  30.911 -16.031  1.00 11.52           C
ATOM   2413  CG  GLU A 752       3.796  31.414 -15.975  1.00 18.46           C
ATOM   2414  CD  GLU A 752       3.261  31.874 -17.320  1.00 20.53           C
ATOM   2415  OE1 GLU A 752       4.018  32.430 -18.154  1.00 21.35           O
ATOM   2416  OE2 GLU A 752       2.058  31.655 -17.554  1.00 28.38           O
ATOM   2417  N   SER A 753       7.621  28.852 -16.231  1.00 11.49           N
ATOM   2418  CA  SER A 753       9.065  28.741 -16.361  1.00 12.18           C
ATOM   2419  C   SER A 753       9.456  27.714 -17.402  1.00  9.79           C
ATOM   2420  O   SER A 753      10.325  27.984 -18.238  1.00 12.13           O
ATOM   2421  CB  SER A 753       9.686  28.347 -15.022  1.00 11.60           C
ATOM   2422  OG  SER A 753       9.425  29.314 -14.038  1.00 12.90           O
ATOM   2423  N   MET A 754       8.827  26.536 -17.384  1.00 10.18           N
ATOM   2424  CA  MET A 754       9.211  25.567 -18.394  1.00  9.76           C
ATOM   2425  C   MET A 754       8.784  26.038 -19.778  1.00 10.33           C
ATOM   2426  O   MET A 754       9.524  25.820 -20.750  1.00 11.40           O
ATOM   2427  CB  MET A 754       8.639  24.184 -18.102  1.00  9.89           C
ATOM   2428  CG  MET A 754       9.253  23.116 -18.992  1.00 10.74           C
ATOM   2429  SD  MET A 754       8.858  21.460 -18.419  1.00 12.93           S
ATOM   2430  CE  MET A 754      10.108  20.491 -19.211  1.00 12.08           C
ATOM   2431  N   SER A 755       7.654  26.746 -19.878  1.00 10.18           N
ATOM   2432  CA  SER A 755       7.268  27.279 -21.182  1.00 10.62           C
ATOM   2433  C   SER A 755       8.291  28.266 -21.704  1.00 10.19           C
ATOM   2434  O   SER A 755       8.599  28.269 -22.898  1.00 10.05           O
ATOM   2435  CB  SER A 755       5.912  27.984 -21.123  1.00 12.22           C
ATOM   2436  OG  SER A 755       4.860  27.077 -20.940  1.00 13.94           O
ATOM   2437  N   MET A 756       8.854  29.094 -20.823  1.00 10.11           N
ATOM   2438  CA  MET A 756       9.888  30.026 -21.277  1.00 11.03           C
ATOM   2439  C   MET A 756      11.129  29.295 -21.767  1.00 14.56           C
ATOM   2440  O   MET A 756      11.833  29.797 -22.648  1.00 11.40           O
ATOM   2441  CB  MET A 756      10.263  30.984 -20.155  1.00 11.47           C
ATOM   2442  CG  MET A 756       9.305  32.100 -20.007  1.00 18.38           C
ATOM   2443  SD  MET A 756       9.902  33.305 -21.164  1.00 35.29           S
ATOM   2444  CE  MET A 756      10.227  34.609 -19.999  1.00 24.52           C
ATOM   2445  N   CYS A 757      11.434  28.127 -21.200  1.00 10.82           N
ATOM   2446  CA  CYS A 757      12.583  27.383 -21.709  1.00 10.91           C
ATOM   2447  C   CYS A 757      12.316  26.868 -23.118  1.00 10.26           C
ATOM   2448  O   CYS A 757      13.192  26.919 -23.985  1.00 11.26           O
ATOM   2449  CB  CYS A 757      12.915  26.218 -20.774  1.00 11.61           C
ATOM   2450  SG  CYS A 757      13.431  26.686 -19.121  1.00 12.38           S
ATOM   2451  N   THR A 758      11.093  26.400 -23.369  1.00  9.84           N
ATOM   2452  CA  THR A 758      10.725  25.919 -24.697  1.00  9.01           C
ATOM   2453  C   THR A 758      10.768  27.048 -25.719  1.00  9.07           C
ATOM   2454  O   THR A 758      11.334  26.897 -26.802  1.00  9.95           O
ATOM   2455  CB  THR A 758       9.348  25.279 -24.627  1.00 10.94           C
ATOM   2456  OG1 THR A 758       9.407  24.242 -23.643  1.00 10.65           O
ATOM   2457  CG2 THR A 758       8.970  24.683 -25.982  1.00  9.75           C
ATOM   2458  N   SER A 759      10.270  28.216 -25.332  1.00 10.30           N
ATOM   2459  CA  SER A 759      10.425  29.414 -26.141  1.00 12.32           C
ATOM   2460  C   SER A 759      11.883  29.667 -26.518  1.00 12.81           C
ATOM   2461  O   SER A 759      12.180  30.042 -27.663  1.00 12.39           O
ATOM   2462  CB  SER A 759       9.865  30.619 -25.378  1.00 10.75           C
ATOM   2463  OG  SER A 759       9.975  31.770 -26.203  1.00 16.65           O
ATOM   2464  N   MET A 760      12.812  29.478 -25.579  1.00 10.59           N
ATOM   2465  CA  MET A 760      14.202  29.701 -25.949  1.00 11.74           C
ATOM   2466  C   MET A 760      14.684  28.653 -26.942  1.00 12.29           C
ATOM   2467  O   MET A 760      15.351  28.990 -27.927  1.00 14.39           O
ATOM   2468  CB  MET A 760      15.094  29.722 -24.717  1.00 10.03           C
ATOM   2469  CG  MET A 760      14.788  30.891 -23.803  1.00 11.75           C
ATOM   2470  SD  MET A 760      14.993  32.514 -24.610  1.00 13.97           S
ATOM   2471  CE  MET A 760      13.314  32.933 -25.047  1.00 12.14           C
ATOM   2472  N   LEU A 761      14.351  27.381 -26.696  1.00 10.42           N
ATOM   2473  CA  LEU A 761      14.731  26.308 -27.599  1.00  9.99           C
ATOM   2474  C   LEU A 761      14.219  26.565 -29.012  1.00 11.65           C
ATOM   2475  O   LEU A 761      14.904  26.262 -29.988  1.00 11.28           O
ATOM   2476  CB  LEU A 761      14.179  24.981 -27.085  1.00  9.84           C
ATOM   2477  CG  LEU A 761      14.697  24.455 -25.752  1.00 13.68           C
ATOM   2478  CD1 LEU A 761      14.105  23.085 -25.579  1.00 12.12           C
ATOM   2479  CD2 LEU A 761      16.183  24.416 -25.801  1.00 10.50           C
ATOM   2480  N   LEU A 762      13.013  27.124 -29.129  1.00 12.45           N
ATOM   2481  CA  LEU A 762      12.406  27.408 -30.417  1.00 13.12           C
ATOM   2482  C   LEU A 762      13.060  28.576 -31.132  1.00 15.01           C
ATOM   2483  O   LEU A 762      12.678  28.867 -32.271  1.00 12.58           O
ATOM   2484  CB  LEU A 762      10.912  27.680 -30.225  1.00 12.81           C
ATOM   2485  CG  LEU A 762      10.040  26.430 -30.088  1.00 13.79           C
ATOM   2486  CD1 LEU A 762       8.704  26.794 -29.384  1.00 11.29           C
ATOM   2487  CD2 LEU A 762       9.806  25.803 -31.487  1.00 15.02           C
ATOM   2488  N   GLY A 763      13.985  29.280 -30.481  1.00 15.01           N
ATOM   2489  CA  GLY A 763      14.707  30.371 -31.110  1.00 13.75           C
ATOM   2490  C   GLY A 763      14.210  31.766 -30.803  1.00 16.73           C
ATOM   2491  O   GLY A 763      14.730  32.727 -31.385  1.00 15.26           O
ATOM   2492  N   ASP A 764      13.235  31.912 -29.908  1.00 12.51           N
ATOM   2493  CA  ASP A 764      12.736  33.232 -29.547  1.00 15.32           C
ATOM   2494  C   ASP A 764      13.814  34.041 -28.823  1.00 15.20           C
ATOM   2495  O   ASP A 764      14.687  33.493 -28.145  1.00 15.69           O
ATOM   2496  CB  ASP A 764      11.483  33.100 -28.668  1.00 14.57           C
ATOM   2497  CG  ASP A 764      10.320  32.431 -29.400  1.00 17.29           C
ATOM   2498  OD1 ASP A 764      10.351  32.383 -30.647  1.00 15.15           O
ATOM   2499  OD2 ASP A 764       9.361  31.974 -28.734  1.00 15.88           O
ATOM   2500  N   SER A 765      13.755  35.366 -28.974  1.00 17.53           N
ATOM   2501  CA  SER A 765      14.783  36.201 -28.370  1.00 19.40           C
ATOM   2502  C   SER A 765      14.657  36.172 -26.849  1.00 16.09           C
ATOM   2503  O   SER A 765      13.550  36.240 -26.317  1.00 14.85           O
ATOM   2504  CB  SER A 765      14.687  37.647 -28.862  1.00 25.25           C
ATOM   2505  OG  SER A 765      14.371  37.691 -30.241  1.00 30.77           O
ATOM   2506  N   PRO A 766      15.771  36.076 -26.131  1.00 16.47           N
ATOM   2507  CA  PRO A 766      15.722  36.034 -24.665  1.00 19.27           C
ATOM   2508  C   PRO A 766      15.108  37.304 -24.114  1.00 23.37           C
ATOM   2509  O   PRO A 766      15.398  38.403 -24.608  1.00 21.37           O
ATOM   2510  CB  PRO A 766      17.200  35.903 -24.260  1.00 20.48           C
ATOM   2511  CG  PRO A 766      17.868  35.351 -25.479  1.00 16.94           C
ATOM   2512  CD  PRO A 766      17.131  35.887 -26.663  1.00 14.25           C
ATOM   2513  N   PRO A 767      14.238  37.188 -23.111  1.00 21.52           N
ATOM   2514  CA  PRO A 767      13.539  38.368 -22.587  1.00 24.15           C
ATOM   2515  C   PRO A 767      14.489  39.295 -21.852  1.00 29.11           C
ATOM   2516  O   PRO A 767      15.619  38.946 -21.506  1.00 26.70           O
ATOM   2517  CB  PRO A 767      12.504  37.779 -21.628  1.00 22.23           C
ATOM   2518  CG  PRO A 767      13.078  36.450 -21.219  1.00 22.01           C
ATOM   2519  CD  PRO A 767      13.834  35.944 -22.432  1.00 21.62           C
ATOM   2520  N   SER A 768      13.994  40.494 -21.579  1.00 28.04           N
ATOM   2521  CA  SER A 768      14.798  41.433 -20.815  1.00 31.25           C
ATOM   2522  C   SER A 768      14.947  40.909 -19.395  1.00 29.83           C
ATOM   2523  O   SER A 768      13.961  40.547 -18.741  1.00 24.99           O
ATOM   2524  CB  SER A 768      14.181  42.828 -20.824  1.00 29.14           C
ATOM   2525  OG  SER A 768      13.365  43.013 -19.691  1.00 35.35           O
ATOM   2526  N   LEU A 769      16.189  40.848 -18.938  1.00 29.62           N
ATOM   2527  CA  LEU A 769      16.545  40.410 -17.601  1.00 31.67           C
ATOM   2528  C   LEU A 769      17.387  41.487 -16.941  1.00 34.53           C
ATOM   2529  O   LEU A 769      18.281  42.057 -17.572  1.00 36.32           O
ATOM   2530  CB  LEU A 769      17.349  39.104 -17.656  1.00 32.77           C
ATOM   2531  CG  LEU A 769      17.297  38.152 -16.464  1.00 26.28           C
ATOM   2532  CD1 LEU A 769      15.889  37.814 -16.151  1.00 26.42           C
ATOM   2533  CD2 LEU A 769      18.090  36.892 -16.746  1.00 26.26           C
ATOM   2534  N   ASP A 770      17.105  41.769 -15.674  1.00 30.73           N
ATOM   2535  CA  ASP A 770      17.966  42.674 -14.927  1.00 35.24           C
ATOM   2536  C   ASP A 770      19.356  42.065 -14.745  1.00 37.11           C
ATOM   2537  O   ASP A 770      19.488  40.893 -14.385  1.00 38.58           O
ATOM   2538  CB  ASP A 770      17.355  42.992 -13.569  1.00 31.76           C
ATOM   2539  CG  ASP A 770      18.311  43.739 -12.692  1.00 32.72           C
ATOM   2540  OD1 ASP A 770      18.649  44.887 -13.065  1.00 34.47           O
ATOM   2541  OD2 ASP A 770      18.730  43.191 -11.649  1.00 33.06           O
ATOM   2542  N   HIS A 771      20.397  42.860 -15.000  1.00 31.32           N
ATOM   2543  CA  HIS A 771      21.775  42.420 -14.807  1.00 33.72           C
ATOM   2544  C   HIS A 771      22.503  43.240 -13.746  1.00 32.28           C
ATOM   2545  O   HIS A 771      23.724  43.112 -13.610  1.00 34.09           O
ATOM   2546  CB  HIS A 771      22.548  42.482 -16.133  1.00 34.60           C
ATOM   2547  CG  HIS A 771      21.865  41.784 -17.271  1.00 37.36           C
ATOM   2548  ND1 HIS A 771      21.284  42.464 -18.322  1.00 38.29           N
ATOM   2549  CD2 HIS A 771      21.675  40.467 -17.526  1.00 36.99           C
ATOM   2550  CE1 HIS A 771      20.760  41.596 -19.172  1.00 37.91           C
ATOM   2551  NE2 HIS A 771      20.985  40.378 -18.712  1.00 37.27           N
ATOM   2552  N   LEU A 772      21.791  44.076 -12.985  1.00 25.48           N
ATOM   2553  CA  LEU A 772      22.452  45.049 -12.127  1.00 26.97           C
ATOM   2554  C   LEU A 772      22.251  44.822 -10.634  1.00 23.83           C
ATOM   2555  O   LEU A 772      23.012  45.393  -9.839  1.00 26.68           O
ATOM   2556  CB  LEU A 772      21.989  46.474 -12.485  1.00 27.53           C
ATOM   2557  N   THR A 773      21.272  44.012 -10.229  1.00 23.77           N
ATOM   2558  CA  THR A 773      21.038  43.782  -8.804  1.00 24.31           C
ATOM   2559  C   THR A 773      22.239  43.069  -8.183  1.00 20.06           C
ATOM   2560  O   THR A 773      22.700  42.057  -8.729  1.00 21.63           O
ATOM   2561  CB  THR A 773      19.774  42.946  -8.583  1.00 21.83           C
ATOM   2562  OG1 THR A 773      18.652  43.555  -9.248  1.00 28.31           O
ATOM   2563  CG2 THR A 773      19.485  42.797  -7.077  1.00 21.68           C
ATOM   2564  N   PRO A 774      22.761  43.545  -7.050  1.00 22.84           N
ATOM   2565  CA  PRO A 774      23.925  42.886  -6.437  1.00 22.38           C
ATOM   2566  C   PRO A 774      23.560  41.514  -5.891  1.00 20.25           C
ATOM   2567  O   PRO A 774      22.419  41.264  -5.492  1.00 18.43           O
ATOM   2568  CB  PRO A 774      24.334  43.841  -5.306  1.00 23.50           C
ATOM   2569  CG  PRO A 774      23.098  44.642  -5.010  1.00 28.39           C
ATOM   2570  CD  PRO A 774      22.396  44.790  -6.347  1.00 24.28           C
ATOM   2571  N   LEU A 775      24.543  40.615  -5.903  1.00 17.72           N
ATOM   2572  CA  LEU A 775      24.320  39.266  -5.400  1.00 19.28           C
ATOM   2573  C   LEU A 775      24.118  39.269  -3.900  1.00 20.07           C
ATOM   2574  O   LEU A 775      24.695  40.088  -3.179  1.00 17.95           O
ATOM   2575  CB  LEU A 775      25.517  38.365  -5.683  1.00 17.14           C
ATOM   2576  CG  LEU A 775      26.001  38.253  -7.130  1.00 19.99           C
ATOM   2577  CD1 LEU A 775      26.968  37.095  -7.261  1.00 20.24           C
ATOM   2578  CD2 LEU A 775      24.836  38.088  -8.019  1.00 16.32           C
ATOM   2579  N   LYS A 776      23.373  38.273  -3.422  1.00 15.41           N
ATOM   2580  CA  LYS A 776      23.403  37.970  -1.998  1.00 18.10           C
ATOM   2581  C   LYS A 776      24.828  37.615  -1.602  1.00 16.70           C
ATOM   2582  O   LYS A 776      25.577  37.019  -2.379  1.00 17.08           O
ATOM   2583  CB  LYS A 776      22.469  36.800  -1.658  1.00 19.86           C
ATOM   2584  CG  LYS A 776      21.012  36.935  -2.125  1.00 22.59           C
ATOM   2585  CD  LYS A 776      20.277  38.042  -1.432  1.00 24.80           C
ATOM   2586  CE  LYS A 776      18.778  38.023  -1.785  1.00 24.36           C
ATOM   2587  NZ  LYS A 776      18.487  38.624  -3.126  1.00 23.28           N
ATOM   2588  N   THR A 777      25.209  38.001  -0.378  1.00 16.99           N
ATOM   2589  CA  THR A 777      26.600  37.888   0.043  1.00 17.28           C
ATOM   2590  C   THR A 777      27.096  36.444  -0.023  1.00 16.23           C
ATOM   2591  O   THR A 777      28.142  36.155  -0.616  1.00 15.07           O
ATOM   2592  CB  THR A 777      26.730  38.424   1.472  1.00 16.82           C
ATOM   2593  OG1 THR A 777      26.427  39.823   1.489  1.00 20.88           O
ATOM   2594  CG2 THR A 777      28.093  38.207   1.969  1.00 21.10           C
ATOM   2595  N   SER A 778      26.363  35.530   0.615  1.00 14.47           N
ATOM   2596  CA  SER A 778      26.657  34.098   0.557  1.00 13.90           C
ATOM   2597  C   SER A 778      26.889  33.565  -0.859  1.00 13.93           C
ATOM   2598  O   SER A 778      27.605  32.578  -1.035  1.00 12.86           O
ATOM   2599  CB  SER A 778      25.557  33.322   1.294  1.00 15.10           C
ATOM   2600  OG  SER A 778      24.371  33.272   0.553  1.00 14.00           O
ATOM   2601  N   ALA A 779      26.182  34.086  -1.861  1.00 11.57           N
ATOM   2602  CA  ALA A 779      26.363  33.529  -3.208  1.00 14.49           C
ATOM   2603  C   ALA A 779      27.762  33.801  -3.762  1.00 15.35           C
ATOM   2604  O   ALA A 779      28.335  32.954  -4.464  1.00 12.54           O
ATOM   2605  CB  ALA A 779      25.296  34.081  -4.144  1.00 12.45           C
ATOM   2606  N   THR A 780      28.314  34.994  -3.509  1.00 16.36           N
ATOM   2607  CA  THR A 780      29.710  35.251  -3.860  1.00 17.30           C
ATOM   2608  C   THR A 780      30.649  34.252  -3.183  1.00 15.70           C
ATOM   2609  O   THR A 780      31.586  33.750  -3.814  1.00 16.06           O
ATOM   2610  CB  THR A 780      30.100  36.702  -3.524  1.00 17.47           C
ATOM   2611  OG1 THR A 780      30.277  36.868  -2.106  1.00 24.81           O
ATOM   2612  CG2 THR A 780      29.028  37.664  -4.008  1.00 20.64           C
ATOM   2613  N   VAL A 781      30.396  33.925  -1.915  1.00 15.09           N
ATOM   2614  CA  VAL A 781      31.228  32.943  -1.216  1.00 15.94           C
ATOM   2615  C   VAL A 781      31.102  31.560  -1.861  1.00 15.66           C
ATOM   2616  O   VAL A 781      32.104  30.847  -2.042  1.00 14.96           O
ATOM   2617  CB  VAL A 781      30.852  32.903   0.278  1.00 15.78           C
ATOM   2618  CG1 VAL A 781      31.551  31.757   0.986  1.00 14.11           C
ATOM   2619  CG2 VAL A 781      31.151  34.235   0.942  1.00 15.54           C
ATOM   2620  N   SER A 782      29.875  31.151  -2.210  1.00 12.48           N
ATOM   2621  CA  SER A 782      29.705  29.848  -2.845  1.00 10.50           C
ATOM   2622  C   SER A 782      30.469  29.764  -4.155  1.00 11.48           C
ATOM   2623  O   SER A 782      31.192  28.793  -4.401  1.00 12.09           O
ATOM   2624  CB  SER A 782      28.220  29.553  -3.104  1.00 13.01           C
ATOM   2625  OG  SER A 782      27.454  29.513  -1.899  1.00 13.93           O
ATOM   2626  N   ILE A 783      30.314  30.775  -5.012  1.00 11.84           N
ATOM   2627  CA  ILE A 783      30.966  30.746  -6.313  1.00 14.26           C
ATOM   2628  C   ILE A 783      32.472  30.727  -6.132  1.00 11.64           C
ATOM   2629  O   ILE A 783      33.172  29.929  -6.759  1.00 12.21           O
ATOM   2630  CB  ILE A 783      30.488  31.935  -7.169  1.00 11.10           C
ATOM   2631  CG1 ILE A 783      29.031  31.727  -7.582  1.00 13.16           C
ATOM   2632  CG2 ILE A 783      31.408  32.141  -8.393  1.00 10.72           C
ATOM   2633  CD1 ILE A 783      28.376  32.957  -8.258  1.00 13.20           C
ATOM   2634  N   ASN A 784      32.978  31.534  -5.189  1.00 11.98           N
ATOM   2635  CA  ASN A 784      34.414  31.564  -4.913  1.00 14.37           C
ATOM   2636  C   ASN A 784      34.914  30.206  -4.439  1.00 12.34           C
ATOM   2637  O   ASN A 784      36.002  29.756  -4.829  1.00 15.22           O
ATOM   2638  CB  ASN A 784      34.711  32.663  -3.865  1.00 17.16           C
ATOM   2639  CG  ASN A 784      36.184  32.994  -3.754  1.00 29.07           C
ATOM   2640  OD1 ASN A 784      36.864  32.504  -2.852  1.00 30.74           O
ATOM   2641  ND2 ASN A 784      36.700  33.794  -4.701  1.00 30.46           N
ATOM   2642  N   ASN A 785      34.147  29.539  -3.585  1.00 12.61           N
ATOM   2643  CA  ASN A 785      34.549  28.222  -3.108  1.00 13.84           C
ATOM   2644  C   ASN A 785      34.624  27.207  -4.243  1.00 12.78           C
ATOM   2645  O   ASN A 785      35.565  26.412  -4.304  1.00 11.16           O
ATOM   2646  CB  ASN A 785      33.587  27.745  -2.022  1.00 14.20           C
ATOM   2647  CG  ASN A 785      33.804  28.487  -0.703  1.00 12.86           C
ATOM   2648  OD1 ASN A 785      34.865  29.090  -0.489  1.00 14.65           O
ATOM   2649  ND2 ASN A 785      32.826  28.416   0.192  1.00 12.29           N
ATOM   2650  N   VAL A 786      33.629  27.202  -5.137  1.00 13.35           N
ATOM   2651  CA  VAL A 786      33.664  26.254  -6.251  1.00 11.76           C
ATOM   2652  C   VAL A 786      34.833  26.555  -7.179  1.00 11.07           C
ATOM   2653  O   VAL A 786      35.479  25.636  -7.691  1.00 12.16           O
ATOM   2654  CB  VAL A 786      32.352  26.267  -7.044  1.00 12.59           C
ATOM   2655  CG1 VAL A 786      32.459  25.250  -8.191  1.00 10.79           C
ATOM   2656  CG2 VAL A 786      31.156  25.947  -6.139  1.00 10.88           C
ATOM   2657  N   LEU A 787      35.094  27.839  -7.442  1.00 12.10           N
ATOM   2658  CA  LEU A 787      36.215  28.207  -8.309  1.00 12.36           C
ATOM   2659  C   LEU A 787      37.530  27.694  -7.741  1.00 15.18           C
ATOM   2660  O   LEU A 787      38.346  27.107  -8.453  1.00 16.09           O
ATOM   2661  CB  LEU A 787      36.275  29.724  -8.480  1.00 12.45           C
ATOM   2662  CG  LEU A 787      35.281  30.377  -9.442  1.00 13.49           C
ATOM   2663  CD1 LEU A 787      35.230  31.881  -9.199  1.00 16.90           C
ATOM   2664  CD2 LEU A 787      35.660  30.098 -10.888  1.00 14.47           C
ATOM   2665  N   ARG A 788      37.742  27.889  -6.443  1.00 13.95           N
ATOM   2666  CA  ARG A 788      38.981  27.419  -5.831  1.00 13.01           C
ATOM   2667  C   ARG A 788      39.094  25.896  -5.879  1.00 14.59           C
ATOM   2668  O   ARG A 788      40.177  25.350  -6.129  1.00 12.96           O
ATOM   2669  CB  ARG A 788      39.045  27.937  -4.395  1.00 15.61           C
ATOM   2670  CG  ARG A 788      40.334  27.640  -3.677  1.00 20.20           C
ATOM   2671  CD  ARG A 788      40.192  27.963  -2.179  1.00 16.88           C
ATOM   2672  NE  ARG A 788      39.853  29.375  -1.988  1.00 25.64           N
ATOM   2673  CZ  ARG A 788      38.702  29.819  -1.486  1.00 24.55           C
ATOM   2674  NH1 ARG A 788      37.765  28.964  -1.098  1.00 22.17           N
ATOM   2675  NH2 ARG A 788      38.496  31.131  -1.354  1.00 23.70           N
ATOM   2676  N   ALA A 789      37.982  25.191  -5.667  1.00 11.75           N
ATOM   2677  CA  ALA A 789      38.000  23.732  -5.676  1.00 12.41           C
ATOM   2678  C   ALA A 789      38.233  23.179  -7.072  1.00 12.80           C
ATOM   2679  O   ALA A 789      38.776  22.075  -7.229  1.00 14.73           O
ATOM   2680  CB  ALA A 789      36.678  23.189  -5.129  1.00 15.14           C
ATOM   2681  N   HIS A 790      37.801  23.897  -8.092  1.00 11.65           N
ATOM   2682  CA  HIS A 790      37.882  23.376  -9.446  1.00 12.58           C
ATOM   2683  C   HIS A 790      39.016  23.989 -10.257  1.00 13.17           C
ATOM   2684  O   HIS A 790      39.285  23.517 -11.360  1.00 13.08           O
ATOM   2685  CB  HIS A 790      36.514  23.530 -10.138  1.00 11.37           C
ATOM   2686  CG  HIS A 790      35.625  22.369  -9.851  1.00 11.33           C
ATOM   2687  ND1 HIS A 790      35.712  21.191 -10.556  1.00  8.53           N
ATOM   2688  CD2 HIS A 790      34.706  22.159  -8.874  1.00 10.83           C
ATOM   2689  CE1 HIS A 790      34.882  20.305 -10.038  1.00 12.13           C
ATOM   2690  NE2 HIS A 790      34.250  20.868  -9.019  1.00  8.02           N
ATOM   2691  N   ALA A 791      39.744  24.951  -9.694  1.00 12.47           N
ATOM   2692  CA  ALA A 791      40.949  25.473 -10.347  1.00 14.17           C
ATOM   2693  C   ALA A 791      41.937  24.400 -10.817  1.00 13.36           C
ATOM   2694  O   ALA A 791      42.526  24.582 -11.901  1.00 13.02           O
ATOM   2695  CB  ALA A 791      41.674  26.448  -9.407  1.00 16.61           C
ATOM   2696  N   PRO A 792      42.199  23.316 -10.074  1.00 13.42           N
ATOM   2697  CA  PRO A 792      43.149  22.319 -10.587  1.00 14.42           C
ATOM   2698  C   PRO A 792      42.709  21.678 -11.887  1.00 13.14           C
ATOM   2699  O   PRO A 792      43.568  21.256 -12.665  1.00 12.32           O
ATOM   2700  CB  PRO A 792      43.229  21.277  -9.465  1.00 13.80           C
ATOM   2701  CG  PRO A 792      42.837  22.029  -8.215  1.00 14.32           C
ATOM   2702  CD  PRO A 792      41.804  23.037  -8.675  1.00 12.93           C
ATOM   2703  N   PHE A 793      41.401  21.572 -12.133  1.00 10.32           N
ATOM   2704  CA  PHE A 793      40.870  20.714 -13.187  1.00 11.12           C
ATOM   2705  C   PHE A 793      40.493  21.460 -14.455  1.00 10.83           C
ATOM   2706  O   PHE A 793      40.423  20.842 -15.522  1.00 12.91           O
ATOM   2707  CB  PHE A 793      39.629  19.973 -12.660  1.00 10.77           C
ATOM   2708  CG  PHE A 793      39.867  19.305 -11.336  1.00 10.24           C
ATOM   2709  CD1 PHE A 793      40.710  18.202 -11.263  1.00 14.39           C
ATOM   2710  CD2 PHE A 793      39.280  19.777 -10.199  1.00 14.33           C
ATOM   2711  CE1 PHE A 793      40.952  17.579 -10.076  1.00 15.33           C
ATOM   2712  CE2 PHE A 793      39.512  19.164  -8.975  1.00 14.20           C
ATOM   2713  CZ  PHE A 793      40.348  18.074  -8.905  1.00 16.82           C
ATOM   2714  N   TRP A 794      40.245  22.756 -14.358  1.00 11.85           N
ATOM   2715  CA  TRP A 794      39.695  23.543 -15.460  1.00 13.55           C
ATOM   2716  C   TRP A 794      40.558  24.792 -15.635  1.00 11.89           C
ATOM   2717  O   TRP A 794      40.362  25.801 -14.946  1.00 13.36           O
ATOM   2718  CB  TRP A 794      38.219  23.869 -15.198  1.00 11.96           C
ATOM   2719  CG  TRP A 794      37.394  22.587 -15.057  1.00 10.97           C
ATOM   2720  CD1 TRP A 794      36.911  22.026 -13.889  1.00 11.94           C
ATOM   2721  CD2 TRP A 794      37.028  21.684 -16.107  1.00 11.53           C
ATOM   2722  NE1 TRP A 794      36.265  20.840 -14.167  1.00 13.20           N
ATOM   2723  CE2 TRP A 794      36.334  20.603 -15.513  1.00 11.61           C
ATOM   2724  CE3 TRP A 794      37.244  21.670 -17.491  1.00 13.26           C
ATOM   2725  CZ2 TRP A 794      35.825  19.541 -16.258  1.00 14.25           C
ATOM   2726  CZ3 TRP A 794      36.738  20.618 -18.234  1.00 15.10           C
ATOM   2727  CH2 TRP A 794      36.020  19.567 -17.615  1.00 12.11           C
ATOM   2728  N   SER A 795      41.467  24.719 -16.614  1.00 13.25           N
ATOM   2729  CA  SER A 795      42.471  25.755 -16.836  1.00 13.25           C
ATOM   2730  C   SER A 795      41.846  27.106 -17.192  1.00 16.84           C
ATOM   2731  O   SER A 795      42.463  28.157 -16.975  1.00 18.10           O
ATOM   2732  CB  SER A 795      43.391  25.291 -17.966  1.00 14.74           C
ATOM   2733  OG  SER A 795      44.472  26.163 -18.161  1.00 15.11           O
ATOM   2734  N   SER A 796      40.635  27.111 -17.734  1.00 15.66           N
ATOM   2735  CA  SER A 796      40.029  28.377 -18.115  1.00 16.01           C
ATOM   2736  C   SER A 796      39.375  29.104 -16.949  1.00 18.69           C
ATOM   2737  O   SER A 796      38.949  30.249 -17.124  1.00 19.56           O
ATOM   2738  CB  SER A 796      39.000  28.167 -19.220  1.00 18.82           C
ATOM   2739  OG  SER A 796      37.929  27.409 -18.742  1.00 18.79           O
ATOM   2740  N   LEU A 797      39.268  28.482 -15.781  1.00 14.13           N
ATOM   2741  CA  LEU A 797      38.645  29.167 -14.650  1.00 18.62           C
ATOM   2742  C   LEU A 797      39.541  30.291 -14.151  1.00 25.29           C
ATOM   2743  O   LEU A 797      40.767  30.197 -14.185  1.00 24.73           O
ATOM   2744  CB  LEU A 797      38.348  28.196 -13.515  1.00 14.14           C
ATOM   2745  CG  LEU A 797      37.211  27.219 -13.776  1.00 14.31           C
ATOM   2746  CD1 LEU A 797      37.060  26.341 -12.571  1.00 12.34           C
ATOM   2747  CD2 LEU A 797      35.888  27.938 -14.089  1.00 15.32           C
ATOM   2748  N   ARG A 798      38.907  31.363 -13.683  1.00 29.50           N
ATOM   2749  CA  ARG A 798      39.627  32.548 -13.243  1.00 29.92           C
ATOM   2750  C   ARG A 798      39.243  32.929 -11.816  1.00 35.36           C
ATOM   2751  O   ARG A 798      38.804  34.055 -11.571  1.00 40.68           O
ATOM   2752  CB  ARG A 798      39.346  33.722 -14.187  1.00 28.43           C
ATOM   2753  CG  ARG A 798      39.869  33.554 -15.629  1.00 34.19           C
ATOM   2754  CD  ARG A 798      41.385  33.787 -15.739  1.00 30.20           C
ATOM   2755  NE  ARG A 798      42.110  32.588 -15.343  1.00 32.71           N
ATOM   2756  CZ  ARG A 798      42.430  31.594 -16.170  1.00 26.95           C
ATOM   2757  NH1 ARG A 798      42.103  31.642 -17.454  1.00 31.26           N
ATOM   2758  NH2 ARG A 798      43.049  30.533 -15.701  1.00 28.22           N
TER
HETATM 2759  C03 327 A 801      12.588  17.466  -4.716  1.00 17.05           C
HETATM 2760  C04 327 A 801      12.301  16.898  -3.322  1.00 14.66           C
HETATM 2761  C05 327 A 801      12.029  17.777  -2.293  1.00 16.39           C
HETATM 2762  C06 327 A 801      11.823  17.286  -1.020  1.00 18.28           C
HETATM 2763  C07 327 A 801      11.845  15.924  -0.763  1.00 16.25           C
HETATM 2764  C08 327 A 801      11.591  15.393   0.661  1.00 18.56           C
HETATM 2765  C10 327 A 801      11.586  17.331   2.293  1.00 20.59           C
HETATM 2766  C11 327 A 801      10.701  18.393   3.011  1.00 22.82           C
HETATM 2767  C12 327 A 801      11.141  18.612   4.465  1.00 25.99           C
HETATM 2768  C13 327 A 801      11.228  17.235   5.130  1.00 25.94           C
HETATM 2769  C14 327 A 801       9.862  16.571   5.158  1.00 33.78           C
HETATM 2770  C16 327 A 801       9.448  16.594   1.137  1.00 22.84           C
HETATM 2771  C17 327 A 801       8.716  15.317   1.525  1.00 21.61           C
HETATM 2772  C18 327 A 801       7.323  15.418   0.913  1.00 23.05           C
HETATM 2773  C19 327 A 801       7.010  16.838   0.419  1.00 24.62           C
HETATM 2774  C20 327 A 801      12.113  15.033  -1.781  1.00 15.81           C
HETATM 2775  C21 327 A 801      12.343  15.533  -3.069  1.00 16.82           C
HETATM 2776  N02 327 A 801      13.737  16.930  -5.433  1.00 16.05           N
HETATM 2777  N09 327 A 801      10.889  16.432   1.407  1.00 17.01           N
HETATM 2778  O01 327 A 801      14.133  17.369  -6.691  1.00 15.03           O
HETATM 2779  O15 327 A 801      12.754  17.167   2.493  1.00 25.26           O
HETATM 2780  O22 327 A 801      11.954  18.347  -5.181  1.00 18.62           O
HETATM 2781  C01 EDO A 805       6.075  10.025   0.241  1.00 19.90           C
HETATM 2782  C02 EDO A 805       6.685  11.219  -0.477  1.00 18.13           C
HETATM 2783  O03 EDO A 805       7.025  12.154   0.481  1.00 18.79           O
HETATM 2784  O04 EDO A 805       4.979  10.433   0.980  1.00 27.41           O
HETATM 2785  C01 EDO A 806      26.318  11.460 -33.122  1.00 14.41           C
HETATM 2786  C02 EDO A 806      26.776  12.235 -31.885  1.00 17.19           C
HETATM 2787  O03 EDO A 806      26.820  13.610 -32.176  1.00 20.59           O
HETATM 2788  O04 EDO A 806      24.928  11.622 -33.294  1.00 18.07           O
HETATM 2789  C01 EDO A 807       4.591  29.487  -1.663  1.00 20.34           C
HETATM 2790  C02 EDO A 807       6.063  29.412  -1.279  1.00 18.73           C
HETATM 2791  O03 EDO A 807       6.230  29.112   0.076  1.00 20.34           O
HETATM 2792  O04 EDO A 807       3.842  28.461  -1.057  1.00 27.57           O
HETATM 2793 ZN    ZN A 802      13.800  19.359  -6.380  1.00 12.09          Zn
HETATM 2794 K      K A 804      31.221  12.927 -13.604  1.00 13.61           K
HETATM 2795 K      K A 803      20.428  20.679  -8.667  1.00  9.60           K
HETATM 2796  O   HOH A 808       8.687  15.309 -12.773  1.00  7.67           O
HETATM 2797  O   HOH A 809      20.477  15.219 -12.514  1.00  8.65           O
HETATM 2798  O   HOH A 810      16.909  12.299 -13.667  1.00  9.41           O
HETATM 2799  O   HOH A 811       7.653  25.747  -8.475  1.00  9.97           O
HETATM 2800  O   HOH A 812      14.829  25.111 -10.320  1.00 10.79           O
HETATM 2801  O   HOH A 813      46.840  25.761 -16.941  1.00 10.71           O
HETATM 2802  O   HOH A 814      11.756  11.384 -15.012  1.00 10.73           O
HETATM 2803  O   HOH A 815      12.113   7.264 -14.492  1.00 11.09           O
HETATM 2804  O   HOH A 816      29.530  12.880 -11.230  1.00 10.98           O
HETATM 2805  O   HOH A 817      32.379  20.368  -6.958  1.00 11.03           O
HETATM 2806  O   HOH A 818      -4.301  20.095 -15.208  1.00 11.22           O
HETATM 2807  O   HOH A 819      19.958  20.172  -2.072  1.00 11.23           O
HETATM 2808  O   HOH A 820      11.394   7.997 -11.806  1.00 11.57           O
HETATM 2809  O   HOH A 821       7.085   9.033  -5.138  1.00 11.90           O
HETATM 2810  O   HOH A 822      19.223  25.055  -8.428  1.00 12.20           O
HETATM 2811  O   HOH A 823      11.767  28.181  -4.911  1.00 12.23           O
HETATM 2812  O   HOH A 824       4.632  13.121 -26.929  1.00 12.38           O
HETATM 2813  O   HOH A 825       6.837  10.876  -7.467  1.00 12.54           O
HETATM 2814  O   HOH A 826      23.580  14.622  -1.926  1.00 12.75           O
HETATM 2815  O   HOH A 827      10.468  23.677 -34.118  1.00 12.85           O
HETATM 2816  O   HOH A 828      33.072  13.009 -11.719  1.00 13.29           O
HETATM 2817  O   HOH A 829      19.648  24.631 -29.331  1.00 13.55           O
HETATM 2818  O   HOH A 830      22.733  16.754   0.012  1.00 13.84           O
HETATM 2819  O   HOH A 831      13.189  13.682 -14.555  1.00 14.41           O
HETATM 2820  O   HOH A 832      22.039  19.420  -0.692  1.00 13.81           O
HETATM 2821  O   HOH A 833      15.371  36.434  -9.244  1.00 13.93           O
HETATM 2822  O   HOH A 834      25.055  30.847  -1.134  1.00 14.11           O
HETATM 2823  O   HOH A 835      14.834   5.706 -28.358  1.00 14.10           O
HETATM 2824  O   HOH A 836      26.531   4.086 -32.933  1.00 13.97           O
HETATM 2825  O   HOH A 837       8.955   7.223   1.883  1.00 13.77           O
HETATM 2826  O   HOH A 838      29.194  14.747 -32.051  1.00 14.11           O
HETATM 2827  O   HOH A 839       3.207   0.284 -13.048  1.00 14.12           O
HETATM 2828  O   HOH A 840       2.079  20.671  -7.217  1.00 14.49           O
HETATM 2829  O   HOH A 841      15.399   6.119  -0.289  1.00 14.04           O
HETATM 2830  O   HOH A 842       1.591  18.090 -30.834  1.00 14.47           O
HETATM 2831  O   HOH A 843      30.122  21.945 -26.629  1.00 14.56           O
HETATM 2832  O   HOH A 844      30.131  27.470  -0.044  1.00 14.19           O
HETATM 2833  O   HOH A 845       0.939  13.858  -5.498  1.00 14.76           O
HETATM 2834  O   HOH A 846      -4.318  21.667 -17.347  1.00 14.97           O
HETATM 2835  O   HOH A 847      -3.103  16.559 -20.340  1.00 15.03           O
HETATM 2836  O   HOH A 848      42.493  27.000 -13.271  1.00 14.76           O
HETATM 2837  O   HOH A 849       0.564  25.365  -7.087  1.00 15.02           O
HETATM 2838  O   HOH A 850      -0.404  25.030 -29.496  1.00 14.98           O
HETATM 2839  O   HOH A 851      16.569  31.359 -28.218  1.00 15.45           O
HETATM 2840  O   HOH A 852       5.412  22.111 -35.471  1.00 15.15           O
HETATM 2841  O   HOH A 853      -1.602  17.494 -28.886  1.00 15.23           O
HETATM 2842  O   HOH A 854      -1.242  12.201  -6.151  1.00 15.14           O
HETATM 2843  O   HOH A 855       8.718   4.996 -29.764  1.00 15.65           O
HETATM 2844  O   HOH A 856      21.989   7.373 -33.046  1.00 15.51           O
HETATM 2845  O   HOH A 857      30.987   6.560 -12.036  1.00 15.31           O
HETATM 2846  O   HOH A 858      23.420  12.404 -36.631  1.00 15.55           O
HETATM 2847  O   HOH A 859       4.556  12.019 -32.619  1.00 15.63           O
HETATM 2848  O   HOH A 860      -0.418  27.885 -15.522  1.00 16.10           O
HETATM 2849  O   HOH A 861      22.799  15.925 -34.237  1.00 15.96           O
HETATM 2850  O   HOH A 862      24.039   5.324  -7.122  1.00 15.98           O
HETATM 2851  O   HOH A 863       4.273  19.769 -31.211  1.00 16.16           O
HETATM 2852  O   HOH A 864      33.850   5.685 -27.440  1.00 15.95           O
HETATM 2853  O   HOH A 865      29.396  19.204 -30.514  1.00 16.04           O
HETATM 2854  O   HOH A 866      33.863  24.681 -26.459  1.00 16.02           O
HETATM 2855  O   HOH A 867      -3.356  19.164 -20.253  1.00 16.24           O
HETATM 2856  O   HOH A 868      36.031  14.757  -4.791  1.00 15.84           O
HETATM 2857  O   HOH A 869      18.305   0.599 -26.083  1.00 16.42           O
HETATM 2858  O   HOH A 870      29.447  17.263 -32.221  1.00 16.26           O
HETATM 2859  O   HOH A 871      24.019  12.094  -1.271  1.00 16.48           O
HETATM 2860  O   HOH A 872      -2.537  26.894  -9.794  1.00 16.26           O
HETATM 2861  O   HOH A 873      34.492  10.968 -23.228  1.00 16.65           O
HETATM 2862  O   HOH A 874      31.459   3.017 -28.615  1.00 16.53           O
HETATM 2863  O   HOH A 875      18.231  36.978  -5.324  1.00 16.39           O
HETATM 2864  O   HOH A 876      14.887  -5.568 -21.869  1.00 16.44           O
HETATM 2865  O   HOH A 877      14.996  -0.337  -4.393  1.00 17.00           O
HETATM 2866  O   HOH A 878      31.682  18.942 -28.866  1.00 16.90           O
HETATM 2867  O   HOH A 879      28.885  21.343   4.917  1.00 16.72           O
HETATM 2868  O   HOH A 880      28.408  29.905   0.817  1.00 17.06           O
HETATM 2869  O   HOH A 881      28.018   4.583 -13.907  1.00 17.72           O
HETATM 2870  O   HOH A 882       3.755   4.338  -1.043  1.00 17.29           O
HETATM 2871  O   HOH A 883      10.417   9.333   4.043  1.00 17.15           O
HETATM 2872  O   HOH A 884      38.931  18.406 -16.435  1.00 17.77           O
HETATM 2873  O   HOH A 885      33.301  25.198   3.563  1.00 17.20           O
HETATM 2874  O   HOH A 886      19.524   5.772 -33.061  1.00 17.29           O
HETATM 2875  O   HOH A 887      23.085   9.490 -33.986  1.00 17.79           O
HETATM 2876  O   HOH A 888      25.987   3.211 -22.413  1.00 17.34           O
HETATM 2877  O   HOH A 889      25.107   3.052 -12.321  1.00 17.90           O
HETATM 2878  O   HOH A 890      25.261  34.279 -17.080  1.00 17.51           O
HETATM 2879  O   HOH A 891       5.340  14.344 -35.093  1.00 17.75           O
HETATM 2880  O   HOH A 892       3.634  31.622  -9.700  1.00 17.71           O
HETATM 2881  O   HOH A 893      29.511  11.610  -3.078  1.00 18.43           O
HETATM 2882  O   HOH A 894      12.726  20.870   0.501  1.00 17.66           O
HETATM 2883  O   HOH A 895       8.115  28.585 -34.987  1.00 18.09           O
HETATM 2884  O   HOH A 896      -5.468  13.061 -11.407  1.00 17.67           O
HETATM 2885  O   HOH A 897       4.090   0.528  -9.552  1.00 18.11           O
HETATM 2886  O   HOH A 898      26.814   3.688 -10.281  1.00 18.07           O
HETATM 2887  O   HOH A 899       2.755  29.928 -32.699  1.00 18.38           O
HETATM 2888  O   HOH A 900       9.731  34.400 -25.142  1.00 18.10           O
HETATM 2889  O   HOH A 901      27.995  24.578 -30.066  1.00 18.59           O
HETATM 2890  O   HOH A 902      36.187  27.679 -20.919  1.00 19.16           O
HETATM 2891  O   HOH A 903      25.641   4.293 -15.582  1.00 18.50           O
HETATM 2892  O   HOH A 904      14.467  20.209   2.510  1.00 18.53           O
HETATM 2893  O   HOH A 905      -1.128  12.409 -23.979  1.00 18.66           O
HETATM 2894  O   HOH A 906      21.671  19.929   1.972  1.00 18.67           O
HETATM 2895  O   HOH A 907      20.577   1.391 -24.581  1.00 19.31           O
HETATM 2896  O   HOH A 908      -3.217  29.278 -17.841  1.00 18.75           O
HETATM 2897  O   HOH A 909      21.503  -4.120 -13.868  1.00 18.83           O
HETATM 2898  O   HOH A 910      29.255  25.311   1.193  1.00 18.75           O
HETATM 2899  O   HOH A 911      24.539  38.410 -11.881  1.00 19.03           O
HETATM 2900  O   HOH A 912      12.109  -8.127  -6.133  1.00 18.58           O
HETATM 2901  O   HOH A 913      -1.293  22.388 -30.410  1.00 19.44           O
HETATM 2902  O   HOH A 914      33.004  13.339  -5.625  1.00 19.49           O
HETATM 2903  O   HOH A 915      35.807  31.810 -14.522  1.00 19.12           O
HETATM 2904  O   HOH A 916       4.763  30.749 -29.298  1.00 19.38           O
HETATM 2905  O   HOH A 917      31.467  19.181   3.210  1.00 19.37           O
HETATM 2906  O   HOH A 918      37.261  25.972  -2.055  1.00 19.53           O
HETATM 2907  O   HOH A 919      13.337   9.062 -31.599  1.00 19.62           O
HETATM 2908  O   HOH A 920       0.443   6.069  -3.826  1.00 19.45           O
HETATM 2909  O   HOH A 921      39.499  17.018 -14.485  1.00 19.94           O
HETATM 2910  O   HOH A 922      22.454  16.451 -36.661  1.00 19.25           O
HETATM 2911  O   HOH A 923       6.055   1.860 -25.297  1.00 19.26           O
HETATM 2912  O   HOH A 924      31.682   6.576 -21.290  1.00 19.54           O
HETATM 2913  O   HOH A 925      17.511   2.936 -29.494  1.00 19.84           O
HETATM 2914  O   HOH A 926      21.580   0.998 -27.951  1.00 20.13           O
HETATM 2915  O   HOH A 927      21.181  -6.674  -8.189  1.00 19.41           O
HETATM 2916  O   HOH A 928      -2.771   1.977  -7.084  1.00 19.50           O
HETATM 2917  O   HOH A 929      24.832  14.020 -33.946  1.00 20.62           O
HETATM 2918  O   HOH A 930      30.355  24.569   4.063  1.00 19.77           O
HETATM 2919  O   HOH A 931      14.641   0.117 -26.827  1.00 20.29           O
HETATM 2920  O   HOH A 932      40.965  21.011 -18.076  1.00 20.56           O
HETATM 2921  O   HOH A 933      20.388  17.788 -34.045  1.00 20.65           O
HETATM 2922  O   HOH A 934      -3.884  13.233  -6.384  1.00 20.41           O
HETATM 2923  O   HOH A 935       8.360  10.201 -34.927  1.00 20.30           O
HETATM 2924  O   HOH A 936       6.632  -5.465 -15.970  1.00 19.77           O
HETATM 2925  O   HOH A 937      42.097  22.541 -20.982  1.00 20.18           O
HETATM 2926  O   HOH A 938      29.037  23.913 -32.649  1.00 20.67           O
HETATM 2927  O   HOH A 939      16.108  -2.707 -24.753  1.00 20.30           O
HETATM 2928  O   HOH A 940      22.604  30.497 -27.512  1.00 21.16           O
HETATM 2929  O   HOH A 941       9.942  30.147  -3.310  1.00 21.24           O
HETATM 2930  O   HOH A 942      -4.609  20.115 -22.644  1.00 20.79           O
HETATM 2931  O   HOH A 943      17.788  -5.573 -16.787  1.00 20.47           O
HETATM 2932  O   HOH A 944      28.482   4.373 -21.782  1.00 21.17           O
HETATM 2933  O   HOH A 945       9.045  26.501 -34.974  1.00 20.79           O
HETATM 2934  O   HOH A 946       3.203   9.608 -26.606  1.00 21.29           O
HETATM 2935  O   HOH A 947      35.564  13.724 -21.422  1.00 21.68           O
HETATM 2936  O   HOH A 948      16.039  26.999 -32.234  1.00 21.43           O
HETATM 2937  O   HOH A 949      20.330  39.449  -5.543  1.00 21.48           O
HETATM 2938  O   HOH A 950      26.475  14.079   5.095  1.00 21.21           O
HETATM 2939  O   HOH A 951      -1.781  23.844  -6.381  1.00 22.23           O
HETATM 2940  O   HOH A 952      -0.107  27.401  -8.729  1.00 21.93           O
HETATM 2941  O   HOH A 953      40.381  20.819  -5.409  1.00 21.42           O
HETATM 2942  O   HOH A 954       9.199  -1.927 -20.870  1.00 21.88           O
HETATM 2943  O   HOH A 955      35.022  30.334 -21.079  1.00 21.90           O
HETATM 2944  O   HOH A 956      35.558   9.196 -22.220  1.00 21.38           O
HETATM 2945  O   HOH A 957      29.864  21.368 -32.477  1.00 22.14           O
HETATM 2946  O   HOH A 958      11.880  -0.402 -27.010  1.00 21.92           O
HETATM 2947  O   HOH A 959      25.334  25.934 -30.295  1.00 22.58           O
HETATM 2948  O   HOH A 960      13.936  25.054 -32.865  1.00 22.39           O
HETATM 2949  O   HOH A 961      11.416  -4.519 -20.733  1.00 22.32           O
HETATM 2950  O   HOH A 962      -5.253  15.819 -18.574  1.00 22.59           O
HETATM 2951  O   HOH A 963      42.050  23.414  -4.743  1.00 21.87           O
HETATM 2952  O   HOH A 964      18.932   3.275 -32.266  1.00 22.07           O
HETATM 2953  O   HOH A 965       7.441   0.245   5.570  1.00 21.82           O
HETATM 2954  O   HOH A 966       2.503  11.752 -27.530  1.00 22.82           O
HETATM 2955  O   HOH A 967       9.233  -4.713 -16.810  1.00 22.75           O
HETATM 2956  O   HOH A 968      -4.121  10.915 -12.187  1.00 22.71           O
HETATM 2957  O   HOH A 969      13.105  11.860   2.990  1.00 22.71           O
HETATM 2958  O   HOH A 970      44.609  25.114  -7.749  1.00 22.97           O
HETATM 2959  O   HOH A 971      31.176  32.884 -19.230  1.00 23.04           O
HETATM 2960  O   HOH A 972      23.736  41.535  -0.992  1.00 23.12           O
HETATM 2961  O   HOH A 973      21.140  30.626 -29.690  1.00 22.84           O
HETATM 2962  O   HOH A 974      14.708  16.895   4.616  1.00 22.74           O
HETATM 2963  O   HOH A 975      43.650  14.652  -8.745  1.00 23.20           O
HETATM 2964  O   HOH A 976       9.823   0.145 -25.437  1.00 23.40           O
HETATM 2965  O   HOH A 977       5.625  33.051 -12.672  1.00 23.01           O
HETATM 2966  O   HOH A 978      36.655  31.638 -16.806  1.00 23.21           O
HETATM 2967  O   HOH A 979       5.674  -4.957 -13.410  1.00 23.04           O
HETATM 2968  O   HOH A 980      -4.508   2.410  -8.907  1.00 22.79           O
HETATM 2969  O   HOH A 981      13.139   9.951   5.084  1.00 23.83           O
HETATM 2970  O   HOH A 982       9.470  -8.071  -9.966  1.00 23.33           O
HETATM 2971  O   HOH A 983       7.482  31.659 -11.419  1.00 24.17           O
HETATM 2972  O   HOH A 984      41.712  19.057  -5.995  1.00 23.57           O
HETATM 2973  O   HOH A 985      33.256  21.033 -29.823  1.00 23.43           O
HETATM 2974  O   HOH A 986      18.380  31.386 -30.043  1.00 23.93           O
HETATM 2975  O   HOH A 987      -0.194  17.509   1.605  1.00 23.79           O
HETATM 2976  O   HOH A 988      29.278  29.331 -24.990  1.00 23.79           O
HETATM 2977  O   HOH A 989      17.046  13.094   3.997  1.00 23.90           O
HETATM 2978  O   HOH A 990      32.759  27.049 -26.704  1.00 24.12           O
HETATM 2979  O   HOH A 991      26.320   9.258   0.377  1.00 24.39           O
HETATM 2980  O   HOH A 992       5.849   7.486   1.881  1.00 24.35           O
HETATM 2981  O   HOH A 993      27.249  41.610  -6.544  1.00 23.92           O
HETATM 2982  O   HOH A 994      -6.028  12.313   0.304  1.00 23.95           O
HETATM 2983  O   HOH A 995       7.003  -8.307 -10.873  1.00 24.43           O
HETATM 2984  O   HOH A 996      24.512  18.200 -35.788  1.00 24.31           O
HETATM 2985  O   HOH A 997      38.151  18.808  -3.178  1.00 24.48           O
HETATM 2986  O   HOH A 998      22.668  19.836 -34.006  1.00 24.29           O
HETATM 2987  O   HOH A 999      25.581  11.135   3.126  1.00 25.05           O
HETATM 2988  O   HOH A1000      18.327  46.326 -11.298  1.00 24.30           O
HETATM 2989  O   HOH A1001      22.769  -5.857 -10.958  1.00 24.83           O
HETATM 2990  O   HOH A1002       2.734  10.344   1.445  1.00 24.52           O
HETATM 2991  O   HOH A1003      17.524  28.997   5.935  1.00 24.62           O
HETATM 2992  O   HOH A1004      18.775  -1.785 -25.067  1.00 24.82           O
HETATM 2993  O   HOH A1005      16.556  20.691 -36.769  1.00 24.65           O
HETATM 2994  O   HOH A1006       4.581   5.607   1.149  1.00 25.32           O
HETATM 2995  O   HOH A1007       8.891  -2.357 -23.671  1.00 25.01           O
HETATM 2996  O   HOH A1008      14.931  29.607   5.771  1.00 25.37           O
HETATM 2997  O   HOH A1009      11.770  36.462 -30.590  1.00 25.98           O
HETATM 2998  O   HOH A1010       0.489  -7.000  -2.664  1.00 26.01           O
HETATM 2999  O   HOH A1011      -3.815  15.725 -22.825  1.00 26.09           O
HETATM 3000  O   HOH A1012       4.216  -7.806  -6.750  1.00 26.00           O
HETATM 3001  O   HOH A1013      18.718   8.504 -38.429  1.00 26.14           O
HETATM 3002  O   HOH A1014      -6.847   9.899  -0.391  1.00 26.55           O
HETATM 3003  O   HOH A1015       9.028  38.464 -20.072  1.00 26.33           O
HETATM 3004  O   HOH A1016      -4.815  14.932   1.637  1.00 27.59           O
HETATM 3005  O   HOH A1017      36.689  26.420   0.857  1.00 27.54           O
HETATM 3006  O   HOH A1018       2.110  25.490  -4.771  1.00 26.88           O
HETATM 3007  O   HOH A1019      11.815  -2.796 -27.459  1.00 27.57           O
HETATM 3008  O   HOH A1020      34.540  20.608   2.921  1.00 28.95           O
HETATM 3009  O   HOH A1021      15.809  -7.515 -20.927  1.00 29.24           O
HETATM 3010  O   HOH A1022       5.495  -7.608 -13.162  1.00 28.89           O
HETATM 3011  O   HOH A1023      15.954  -5.298 -24.383  1.00 30.36           O
HETATM 3012  O   HOH A1024      12.542  -9.834 -16.376  1.00 27.85           O
TER
ATOM   3013  N   SER B 441      -7.689  27.898  44.569  1.00 30.24           N
ATOM   3014  CA  SER B 441      -8.438  27.435  43.406  1.00 35.63           C
ATOM   3015  C   SER B 441      -8.525  28.563  42.380  1.00 33.34           C
ATOM   3016  O   SER B 441      -9.112  29.617  42.652  1.00 35.36           O
ATOM   3017  CB  SER B 441      -9.839  26.946  43.803  1.00 31.20           C
ATOM   3018  N   PRO B 442      -7.931  28.349  41.207  1.00 28.35           N
ATOM   3019  CA  PRO B 442      -7.870  29.415  40.197  1.00 24.63           C
ATOM   3020  C   PRO B 442      -9.241  29.749  39.625  1.00 23.36           C
ATOM   3021  O   PRO B 442     -10.077  28.868  39.408  1.00 25.84           O
ATOM   3022  CB  PRO B 442      -6.959  28.823  39.114  1.00 28.73           C
ATOM   3023  CG  PRO B 442      -6.314  27.597  39.752  1.00 32.26           C
ATOM   3024  CD  PRO B 442      -7.294  27.104  40.743  1.00 35.73           C
ATOM   3025  N   ILE B 443      -9.425  31.029  39.284  1.00 18.99           N
ATOM   3026  CA  ILE B 443     -10.687  31.558  38.767  1.00 18.43           C
ATOM   3027  C   ILE B 443     -10.539  31.900  37.285  1.00 15.56           C
ATOM   3028  O   ILE B 443      -9.518  32.460  36.860  1.00 12.71           O
ATOM   3029  CB  ILE B 443     -11.131  32.807  39.567  1.00 16.32           C
ATOM   3030  CG1 ILE B 443     -11.228  32.505  41.059  1.00 18.50           C
ATOM   3031  CG2 ILE B 443     -12.460  33.346  39.056  1.00 16.48           C
ATOM   3032  CD1 ILE B 443     -11.475  33.757  41.900  1.00 20.18           C
ATOM   3033  N   THR B 444     -11.558  31.559  36.497  1.00  9.81           N
ATOM   3034  CA  THR B 444     -11.628  31.941  35.085  1.00 15.85           C
ATOM   3035  C   THR B 444     -12.623  33.084  34.922  1.00 13.97           C
ATOM   3036  O   THR B 444     -13.752  33.021  35.433  1.00 14.73           O
ATOM   3037  CB  THR B 444     -12.038  30.770  34.185  1.00 12.57           C
ATOM   3038  OG1 THR B 444     -11.072  29.730  34.307  1.00 12.23           O
ATOM   3039  CG2 THR B 444     -12.123  31.220  32.690  1.00 12.77           C
ATOM   3040  N   GLY B 445     -12.187  34.135  34.255  1.00 10.75           N
ATOM   3041  CA  GLY B 445     -13.064  35.232  33.931  1.00 13.10           C
ATOM   3042  C   GLY B 445     -13.715  35.018  32.575  1.00 12.08           C
ATOM   3043  O   GLY B 445     -13.158  34.358  31.700  1.00  9.87           O
ATOM   3044  N   LEU B 446     -14.908  35.596  32.411  1.00 10.42           N
ATOM   3045  CA  LEU B 446     -15.593  35.616  31.116  1.00 13.02           C
ATOM   3046  C   LEU B 446     -16.173  37.008  30.927  1.00 12.49           C
ATOM   3047  O   LEU B 446     -16.779  37.565  31.852  1.00 14.01           O
ATOM   3048  CB  LEU B 446     -16.710  34.559  31.038  1.00 12.23           C
ATOM   3049  CG  LEU B 446     -17.476  34.387  29.725  1.00 10.59           C
ATOM   3050  CD1 LEU B 446     -17.863  32.949  29.477  1.00 12.60           C
ATOM   3051  CD2 LEU B 446     -18.722  35.274  29.614  1.00 13.58           C
ATOM   3052  N   VAL B 447     -15.974  37.580  29.748  1.00 14.20           N
ATOM   3053  CA  VAL B 447     -16.614  38.840  29.400  1.00 12.99           C
ATOM   3054  C   VAL B 447     -17.465  38.617  28.164  1.00 14.21           C
ATOM   3055  O   VAL B 447     -17.021  37.996  27.188  1.00 13.30           O
ATOM   3056  CB  VAL B 447     -15.605  39.992  29.199  1.00 14.12           C
ATOM   3057  CG1 VAL B 447     -14.654  39.758  28.041  1.00  9.84           C
ATOM   3058  CG2 VAL B 447     -16.342  41.288  29.024  1.00 13.35           C
ATOM   3059  N   TYR B 448     -18.707  39.088  28.236  1.00 11.72           N
ATOM   3060  CA  TYR B 448     -19.652  39.036  27.132  1.00 12.72           C
ATOM   3061  C   TYR B 448     -20.659  40.141  27.351  1.00 13.54           C
ATOM   3062  O   TYR B 448     -21.145  40.312  28.467  1.00 13.91           O
ATOM   3063  CB  TYR B 448     -20.384  37.693  27.060  1.00 11.73           C
ATOM   3064  CG  TYR B 448     -21.563  37.754  26.098  1.00 13.58           C
ATOM   3065  CD1 TYR B 448     -21.359  37.637  24.724  1.00 12.72           C
ATOM   3066  CD2 TYR B 448     -22.867  37.937  26.560  1.00 14.49           C
ATOM   3067  CE1 TYR B 448     -22.428  37.693  23.829  1.00 11.99           C
ATOM   3068  CE2 TYR B 448     -23.945  38.005  25.651  1.00 12.60           C
ATOM   3069  CZ  TYR B 448     -23.701  37.881  24.302  1.00 11.48           C
ATOM   3070  OH  TYR B 448     -24.751  37.939  23.407  1.00 14.60           O
ATOM   3071  N   ASP B 449     -20.983  40.876  26.285  1.00 13.85           N
ATOM   3072  CA  ASP B 449     -21.973  41.942  26.379  1.00 16.10           C
ATOM   3073  C   ASP B 449     -22.776  41.929  25.087  1.00 13.83           C
ATOM   3074  O   ASP B 449     -22.202  42.047  24.006  1.00 15.15           O
ATOM   3075  CB  ASP B 449     -21.310  43.305  26.616  1.00 15.72           C
ATOM   3076  CG  ASP B 449     -22.307  44.376  27.033  1.00 16.13           C
ATOM   3077  OD1 ASP B 449     -23.290  44.596  26.311  1.00 13.19           O
ATOM   3078  OD2 ASP B 449     -22.092  45.018  28.073  1.00 14.72           O
ATOM   3079  N   GLN B 450     -24.099  41.772  25.201  1.00 13.75           N
ATOM   3080  CA  GLN B 450     -24.960  41.648  24.018  1.00 11.32           C
ATOM   3081  C   GLN B 450     -24.955  42.914  23.171  1.00 11.32           C
ATOM   3082  O   GLN B 450     -25.353  42.873  22.008  1.00 11.21           O
ATOM   3083  CB  GLN B 450     -26.396  41.284  24.477  1.00 14.84           C
ATOM   3084  CG  GLN B 450     -27.480  41.341  23.437  1.00 21.22           C
ATOM   3085  N   ARG B 451     -24.511  44.049  23.712  1.00 14.60           N
ATOM   3086  CA  ARG B 451     -24.442  45.244  22.876  1.00 10.73           C
ATOM   3087  C   ARG B 451     -23.516  45.054  21.672  1.00 14.11           C
ATOM   3088  O   ARG B 451     -23.705  45.696  20.637  1.00 11.51           O
ATOM   3089  CB  ARG B 451     -23.983  46.450  23.689  1.00 13.56           C
ATOM   3090  CG  ARG B 451     -25.062  47.072  24.526  1.00 17.01           C
ATOM   3091  CD  ARG B 451     -24.436  48.162  25.369  1.00 19.49           C
ATOM   3092  NE  ARG B 451     -23.518  47.598  26.358  1.00 19.43           N
ATOM   3093  CZ  ARG B 451     -22.716  48.318  27.138  1.00 19.79           C
ATOM   3094  NH1 ARG B 451     -22.698  49.639  27.049  1.00 26.20           N
ATOM   3095  NH2 ARG B 451     -21.945  47.718  28.019  1.00 19.61           N
ATOM   3096  N   MET B 452     -22.511  44.193  21.781  1.00 12.30           N
ATOM   3097  CA  MET B 452     -21.682  43.983  20.605  1.00 11.52           C
ATOM   3098  C   MET B 452     -22.446  43.332  19.457  1.00 13.46           C
ATOM   3099  O   MET B 452     -21.872  43.208  18.370  1.00 12.05           O
ATOM   3100  CB  MET B 452     -20.456  43.165  20.972  1.00 12.09           C
ATOM   3101  CG  MET B 452     -19.424  44.006  21.701  1.00 12.87           C
ATOM   3102  SD  MET B 452     -18.007  43.027  22.292  1.00 13.02           S
ATOM   3103  CE  MET B 452     -18.702  42.206  23.721  1.00 12.35           C
ATOM   3104  N   MET B 453     -23.713  42.918  19.662  1.00 13.12           N
ATOM   3105  CA  MET B 453     -24.503  42.405  18.538  1.00 15.27           C
ATOM   3106  C   MET B 453     -24.986  43.501  17.616  1.00 14.09           C
ATOM   3107  O   MET B 453     -25.405  43.209  16.492  1.00 16.79           O
ATOM   3108  CB  MET B 453     -25.734  41.632  19.025  1.00 10.46           C
ATOM   3109  CG  MET B 453     -25.407  40.361  19.745  1.00 15.47           C
ATOM   3110  SD  MET B 453     -26.849  39.485  20.386  1.00 18.21           S
ATOM   3111  CE  MET B 453     -27.458  38.804  18.839  1.00 16.71           C
ATOM   3112  N   LEU B 454     -24.918  44.753  18.048  1.00 15.49           N
ATOM   3113  CA  LEU B 454     -25.551  45.803  17.277  1.00 14.84           C
ATOM   3114  C   LEU B 454     -24.823  46.074  15.967  1.00 16.61           C
ATOM   3115  O   LEU B 454     -25.450  46.546  15.010  1.00 17.34           O
ATOM   3116  CB  LEU B 454     -25.664  47.065  18.135  1.00 13.82           C
ATOM   3117  CG  LEU B 454     -26.756  46.907  19.205  1.00 17.79           C
ATOM   3118  CD1 LEU B 454     -26.719  48.072  20.170  1.00 17.73           C
ATOM   3119  CD2 LEU B 454     -28.149  46.777  18.603  1.00 21.15           C
ATOM   3120  N   HIS B 455     -23.519  45.787  15.904  1.00 11.79           N
ATOM   3121  CA  HIS B 455     -22.776  45.881  14.657  1.00 13.70           C
ATOM   3122  C   HIS B 455     -23.361  44.911  13.641  1.00 15.09           C
ATOM   3123  O   HIS B 455     -23.412  43.704  13.894  1.00 15.60           O
ATOM   3124  CB  HIS B 455     -21.297  45.565  14.922  1.00 12.57           C
ATOM   3125  CG  HIS B 455     -20.459  45.412  13.688  1.00 13.99           C
ATOM   3126  ND1 HIS B 455     -20.310  46.417  12.752  1.00 13.86           N
ATOM   3127  CD2 HIS B 455     -19.709  44.372  13.246  1.00 13.09           C
ATOM   3128  CE1 HIS B 455     -19.504  46.003  11.790  1.00 14.97           C
ATOM   3129  NE2 HIS B 455     -19.125  44.766  12.064  1.00 13.38           N
ATOM   3130  N   HIS B 456     -23.831  45.426  12.503  1.00 13.19           N
ATOM   3131  CA  HIS B 456     -24.498  44.552  11.549  1.00 13.76           C
ATOM   3132  C   HIS B 456     -24.254  45.054  10.137  1.00 14.09           C
ATOM   3133  O   HIS B 456     -23.849  46.198   9.928  1.00 13.24           O
ATOM   3134  CB  HIS B 456     -26.014  44.459  11.808  1.00 14.88           C
ATOM   3135  CG  HIS B 456     -26.735  45.756  11.623  1.00 18.29           C
ATOM   3136  ND1 HIS B 456     -26.707  46.757  12.566  1.00 13.75           N
ATOM   3137  CD2 HIS B 456     -27.501  46.219  10.602  1.00 14.75           C
ATOM   3138  CE1 HIS B 456     -27.407  47.791  12.127  1.00 19.02           C
ATOM   3139  NE2 HIS B 456     -27.886  47.495  10.930  1.00 15.93           N
ATOM   3140  N   ASN B 457     -24.536  44.172   9.167  1.00 13.15           N
ATOM   3141  CA  ASN B 457     -24.415  44.462   7.746  1.00 13.15           C
ATOM   3142  C   ASN B 457     -25.792  44.846   7.205  1.00 14.93           C
ATOM   3143  O   ASN B 457     -26.675  43.996   7.096  1.00 12.58           O
ATOM   3144  CB  ASN B 457     -23.865  43.256   6.995  1.00 13.92           C
ATOM   3145  CG  ASN B 457     -23.445  43.600   5.564  1.00 16.46           C
ATOM   3146  OD1 ASN B 457     -24.175  44.284   4.820  1.00 13.75           O
ATOM   3147  ND2 ASN B 457     -22.266  43.133   5.173  1.00 14.40           N
ATOM   3148  N   MET B 458     -25.962  46.116   6.848  1.00 15.60           N
ATOM   3149  CA  MET B 458     -27.253  46.629   6.421  1.00 15.57           C
ATOM   3150  C   MET B 458     -27.640  46.207   5.007  1.00 19.12           C
ATOM   3151  O   MET B 458     -28.796  46.392   4.618  1.00 20.35           O
ATOM   3152  CB  MET B 458     -27.239  48.156   6.508  1.00 19.90           C
ATOM   3153  CG  MET B 458     -26.909  48.708   7.919  1.00 20.20           C
ATOM   3154  SD  MET B 458     -26.595  50.495   7.844  1.00 31.85           S
ATOM   3155  CE  MET B 458     -27.273  50.808   6.210  1.00 23.02           C
ATOM   3156  N   TRP B 459     -26.722  45.659   4.232  1.00 16.05           N
ATOM   3157  CA  TRP B 459     -26.991  45.327   2.838  1.00 19.80           C
ATOM   3158  C   TRP B 459     -27.010  43.835   2.570  1.00 20.35           C
ATOM   3159  O   TRP B 459     -27.461  43.422   1.500  1.00 22.03           O
ATOM   3160  CB  TRP B 459     -25.963  46.025   1.936  1.00 22.86           C
ATOM   3161  CG  TRP B 459     -25.963  47.478   2.266  1.00 25.31           C
ATOM   3162  CD1 TRP B 459     -26.892  48.412   1.881  1.00 28.78           C
ATOM   3163  CD2 TRP B 459     -25.042  48.158   3.115  1.00 23.27           C
ATOM   3164  NE1 TRP B 459     -26.588  49.638   2.428  1.00 28.86           N
ATOM   3165  CE2 TRP B 459     -25.459  49.505   3.194  1.00 26.66           C
ATOM   3166  CE3 TRP B 459     -23.908  47.758   3.824  1.00 21.57           C
ATOM   3167  CZ2 TRP B 459     -24.766  50.457   3.939  1.00 25.68           C
ATOM   3168  CZ3 TRP B 459     -23.226  48.690   4.552  1.00 22.38           C
ATOM   3169  CH2 TRP B 459     -23.657  50.033   4.615  1.00 24.07           C
ATOM   3170  N   ASP B 460     -26.561  43.021   3.522  1.00 19.01           N
ATOM   3171  CA  ASP B 460     -26.670  41.569   3.418  1.00 16.54           C
ATOM   3172  C   ASP B 460     -26.789  41.048   4.846  1.00 17.72           C
ATOM   3173  O   ASP B 460     -25.781  40.849   5.529  1.00 17.86           O
ATOM   3174  CB  ASP B 460     -25.473  40.971   2.695  1.00 17.62           C
ATOM   3175  CG  ASP B 460     -25.480  39.469   2.707  1.00 18.02           C
ATOM   3176  OD1 ASP B 460     -26.505  38.863   3.117  1.00 17.12           O
ATOM   3177  OD2 ASP B 460     -24.460  38.891   2.279  1.00 18.73           O
ATOM   3178  N   SER B 461     -28.024  40.838   5.289  1.00 18.41           N
ATOM   3179  CA  SER B 461     -28.259  40.360   6.638  1.00 19.63           C
ATOM   3180  C   SER B 461     -27.693  38.955   6.865  1.00 21.89           C
ATOM   3181  O   SER B 461     -27.665  38.485   8.011  1.00 20.10           O
ATOM   3182  CB  SER B 461     -29.765  40.424   6.892  1.00 19.78           C
ATOM   3183  OG  SER B 461     -30.352  39.227   6.406  1.00 26.67           O
ATOM   3184  N   HIS B 462     -27.219  38.286   5.813  1.00 17.91           N
ATOM   3185  CA  HIS B 462     -26.665  36.944   5.932  1.00 19.82           C
ATOM   3186  C   HIS B 462     -25.149  36.924   5.844  1.00 21.28           C
ATOM   3187  O   HIS B 462     -24.566  35.837   5.772  1.00 19.73           O
ATOM   3188  CB  HIS B 462     -27.254  36.015   4.866  1.00 22.16           C
ATOM   3189  CG  HIS B 462     -28.732  35.812   4.998  1.00 25.57           C
ATOM   3190  ND1 HIS B 462     -29.286  34.669   5.537  1.00 34.09           N
ATOM   3191  CD2 HIS B 462     -29.772  36.609   4.659  1.00 27.40           C
ATOM   3192  CE1 HIS B 462     -30.604  34.773   5.526  1.00 30.76           C
ATOM   3193  NE2 HIS B 462     -30.924  35.947   5.010  1.00 29.42           N
ATOM   3194  N   HIS B 463     -24.499  38.093   5.824  1.00 14.98           N
ATOM   3195  CA  HIS B 463     -23.039  38.137   5.817  1.00 16.52           C
ATOM   3196  C   HIS B 463     -22.507  37.298   6.982  1.00 14.91           C
ATOM   3197  O   HIS B 463     -23.011  37.429   8.099  1.00 15.98           O
ATOM   3198  CB  HIS B 463     -22.546  39.586   5.952  1.00 14.39           C
ATOM   3199  CG  HIS B 463     -21.055  39.741   5.859  1.00 13.96           C
ATOM   3200  ND1 HIS B 463     -20.188  39.200   6.786  1.00 12.56           N
ATOM   3201  CD2 HIS B 463     -20.278  40.388   4.952  1.00 13.69           C
ATOM   3202  CE1 HIS B 463     -18.944  39.501   6.454  1.00 13.16           C
ATOM   3203  NE2 HIS B 463     -18.970  40.210   5.336  1.00 14.26           N
ATOM   3204  N   PRO B 464     -21.500  36.442   6.763  1.00 13.73           N
ATOM   3205  CA  PRO B 464     -21.111  35.462   7.799  1.00 12.41           C
ATOM   3206  C   PRO B 464     -20.654  36.064   9.121  1.00 13.82           C
ATOM   3207  O   PRO B 464     -20.727  35.352  10.131  1.00 12.99           O
ATOM   3208  CB  PRO B 464     -19.954  34.686   7.135  1.00 15.65           C
ATOM   3209  CG  PRO B 464     -19.411  35.647   6.068  1.00 13.25           C
ATOM   3210  CD  PRO B 464     -20.702  36.284   5.541  1.00 13.71           C
ATOM   3211  N   GLU B 465     -20.147  37.307   9.154  1.00 11.93           N
ATOM   3212  CA  GLU B 465     -19.729  37.937  10.418  1.00 10.97           C
ATOM   3213  C   GLU B 465     -20.984  38.463  11.132  1.00 14.89           C
ATOM   3214  O   GLU B 465     -21.285  39.661  11.188  1.00 14.20           O
ATOM   3215  CB  GLU B 465     -18.688  39.028  10.170  1.00 14.81           C
ATOM   3216  CG  GLU B 465     -17.728  39.277  11.372  1.00  9.89           C
ATOM   3217  CD  GLU B 465     -18.441  39.947  12.560  1.00 12.71           C
ATOM   3218  OE1 GLU B 465     -18.999  39.226  13.428  1.00 12.51           O
ATOM   3219  OE2 GLU B 465     -18.416  41.187  12.643  1.00 12.96           O
ATOM   3220  N   LEU B 466     -21.741  37.521  11.674  1.00 13.17           N
ATOM   3221  CA  LEU B 466     -23.117  37.778  12.121  1.00 11.65           C
ATOM   3222  C   LEU B 466     -23.158  38.190  13.592  1.00 10.76           C
ATOM   3223  O   LEU B 466     -22.390  37.665  14.413  1.00 11.96           O
ATOM   3224  CB  LEU B 466     -23.967  36.517  11.949  1.00 15.42           C
ATOM   3225  CG  LEU B 466     -24.325  36.110  10.528  1.00 21.02           C
ATOM   3226  CD1 LEU B 466     -24.608  34.603  10.384  1.00 20.00           C
ATOM   3227  CD2 LEU B 466     -25.525  36.956  10.030  1.00 21.92           C
ATOM   3228  N   PRO B 467     -24.089  39.084  13.966  1.00 13.95           N
ATOM   3229  CA  PRO B 467     -24.328  39.315  15.400  1.00 13.39           C
ATOM   3230  C   PRO B 467     -24.530  38.021  16.174  1.00 12.30           C
ATOM   3231  O   PRO B 467     -24.061  37.910  17.308  1.00 13.27           O
ATOM   3232  CB  PRO B 467     -25.584  40.197  15.401  1.00 13.94           C
ATOM   3233  CG  PRO B 467     -25.526  40.932  14.092  1.00 15.85           C
ATOM   3234  CD  PRO B 467     -24.903  39.986  13.109  1.00 14.70           C
ATOM   3235  N   GLN B 468     -25.186  37.022  15.578  1.00  9.89           N
ATOM   3236  CA  GLN B 468     -25.492  35.794  16.311  1.00 12.40           C
ATOM   3237  C   GLN B 468     -24.260  34.922  16.577  1.00 12.16           C
ATOM   3238  O   GLN B 468     -24.348  33.954  17.348  1.00 11.61           O
ATOM   3239  CB  GLN B 468     -26.583  35.025  15.557  1.00 14.00           C
ATOM   3240  CG  GLN B 468     -27.973  35.636  15.764  1.00 14.05           C
ATOM   3241  CD  GLN B 468     -28.108  37.016  15.125  1.00 14.01           C
ATOM   3242  OE1 GLN B 468     -27.532  37.280  14.074  1.00 14.74           O
ATOM   3243  NE2 GLN B 468     -28.863  37.898  15.765  1.00 14.44           N
ATOM   3244  N   ARG B 469     -23.102  35.277  16.031  1.00  9.89           N
ATOM   3245  CA  ARG B 469     -21.886  34.563  16.410  1.00 12.44           C
ATOM   3246  C   ARG B 469     -21.686  34.575  17.923  1.00 11.14           C
ATOM   3247  O   ARG B 469     -21.496  33.523  18.545  1.00 10.76           O
ATOM   3248  CB  ARG B 469     -20.686  35.183  15.694  1.00 11.74           C
ATOM   3249  CG  ARG B 469     -20.699  34.883  14.187  1.00 10.56           C
ATOM   3250  CD  ARG B 469     -19.546  35.617  13.482  1.00 13.47           C
ATOM   3251  NE  ARG B 469     -18.285  35.110  13.983  1.00 12.46           N
ATOM   3252  CZ  ARG B 469     -17.364  35.822  14.620  1.00 10.95           C
ATOM   3253  NH1 ARG B 469     -17.522  37.118  14.827  1.00 10.49           N
ATOM   3254  NH2 ARG B 469     -16.268  35.208  15.049  1.00  9.65           N
ATOM   3255  N   ILE B 470     -21.769  35.753  18.538  1.00 11.25           N
ATOM   3256  CA  ILE B 470     -21.432  35.830  19.958  1.00 14.87           C
ATOM   3257  C   ILE B 470     -22.592  35.372  20.825  1.00 12.73           C
ATOM   3258  O   ILE B 470     -22.375  34.729  21.860  1.00 12.62           O
ATOM   3259  CB  ILE B 470     -20.935  37.242  20.333  1.00 10.64           C
ATOM   3260  CG1 ILE B 470     -21.941  38.358  20.048  1.00 12.40           C
ATOM   3261  CG2 ILE B 470     -19.577  37.545  19.649  1.00 13.57           C
ATOM   3262  CD1 ILE B 470     -21.488  39.714  20.613  1.00  9.62           C
ATOM   3263  N   SER B 471     -23.842  35.643  20.418  1.00 10.38           N
ATOM   3264  CA  SER B 471     -24.965  35.167  21.220  1.00 11.23           C
ATOM   3265  C   SER B 471     -25.051  33.648  21.218  1.00 11.00           C
ATOM   3266  O   SER B 471     -25.421  33.051  22.228  1.00 12.67           O
ATOM   3267  CB  SER B 471     -26.267  35.784  20.732  1.00 12.25           C
ATOM   3268  OG  SER B 471     -26.424  35.574  19.345  1.00 10.44           O
ATOM   3269  N   ARG B 472     -24.753  33.001  20.089  1.00 11.12           N
ATOM   3270  CA  ARG B 472     -24.717  31.546  20.070  1.00  9.66           C
ATOM   3271  C   ARG B 472     -23.588  31.006  20.947  1.00 10.82           C
ATOM   3272  O   ARG B 472     -23.781  30.020  21.672  1.00 13.74           O
ATOM   3273  CB  ARG B 472     -24.575  31.037  18.622  1.00 12.33           C
ATOM   3274  CG  ARG B 472     -25.877  31.106  17.811  1.00 12.91           C
ATOM   3275  CD  ARG B 472     -26.884  30.006  18.227  1.00 12.60           C
ATOM   3276  NE  ARG B 472     -26.275  28.696  18.044  1.00 12.71           N
ATOM   3277  CZ  ARG B 472     -26.281  28.009  16.899  1.00 16.23           C
ATOM   3278  NH1 ARG B 472     -26.929  28.469  15.811  1.00 14.44           N
ATOM   3279  NH2 ARG B 472     -25.637  26.851  16.848  1.00 13.95           N
ATOM   3280  N   ILE B 473     -22.388  31.605  20.874  1.00 11.15           N
ATOM   3281  CA  ILE B 473     -21.301  31.141  21.745  1.00  9.97           C
ATOM   3282  C   ILE B 473     -21.703  31.281  23.205  1.00 12.10           C
ATOM   3283  O   ILE B 473     -21.530  30.359  24.010  1.00 10.78           O
ATOM   3284  CB  ILE B 473     -19.998  31.906  21.460  1.00  9.55           C
ATOM   3285  CG1 ILE B 473     -19.454  31.515  20.077  1.00 11.51           C
ATOM   3286  CG2 ILE B 473     -18.950  31.611  22.578  1.00 13.15           C
ATOM   3287  CD1 ILE B 473     -18.408  32.486  19.518  1.00 11.80           C
ATOM   3288  N   PHE B 474     -22.275  32.428  23.554  1.00  9.90           N
ATOM   3289  CA  PHE B 474     -22.716  32.663  24.930  1.00 10.47           C
ATOM   3290  C   PHE B 474     -23.777  31.652  25.365  1.00 11.57           C
ATOM   3291  O   PHE B 474     -23.675  31.069  26.448  1.00 13.72           O
ATOM   3292  CB  PHE B 474     -23.237  34.090  25.052  1.00  9.86           C
ATOM   3293  CG  PHE B 474     -23.596  34.496  26.474  1.00 12.79           C
ATOM   3294  CD1 PHE B 474     -22.600  34.761  27.382  1.00 13.44           C
ATOM   3295  CD2 PHE B 474     -24.917  34.616  26.871  1.00 12.91           C
ATOM   3296  CE1 PHE B 474     -22.904  35.136  28.667  1.00 13.23           C
ATOM   3297  CE2 PHE B 474     -25.237  34.999  28.170  1.00 14.59           C
ATOM   3298  CZ  PHE B 474     -24.240  35.252  29.057  1.00 14.04           C
ATOM   3299  N   SER B 475     -24.818  31.417  24.541  1.00 13.43           N
ATOM   3300  CA  SER B 475     -25.835  30.460  24.997  1.00 11.33           C
ATOM   3301  C   SER B 475     -25.255  29.077  25.204  1.00 14.44           C
ATOM   3302  O   SER B 475     -25.685  28.360  26.113  1.00 12.76           O
ATOM   3303  CB  SER B 475     -27.018  30.366  24.024  1.00 12.97           C
ATOM   3304  OG  SER B 475     -27.535  31.634  23.718  1.00 12.68           O
ATOM   3305  N   ARG B 476     -24.256  28.692  24.407  1.00 12.49           N
ATOM   3306  CA  ARG B 476     -23.656  27.374  24.585  1.00  9.89           C
ATOM   3307  C   ARG B 476     -22.875  27.308  25.890  1.00 12.69           C
ATOM   3308  O   ARG B 476     -22.825  26.258  26.536  1.00 13.95           O
ATOM   3309  CB  ARG B 476     -22.761  27.039  23.385  1.00 12.41           C
ATOM   3310  CG  ARG B 476     -22.415  25.575  23.256  1.00 13.08           C
ATOM   3311  CD  ARG B 476     -23.616  24.709  22.913  1.00 17.72           C
ATOM   3312  NE  ARG B 476     -23.246  23.297  22.971  1.00 18.71           N
ATOM   3313  CZ  ARG B 476     -23.924  22.369  23.639  1.00 18.54           C
ATOM   3314  NH1 ARG B 476     -25.026  22.691  24.298  1.00 19.24           N
ATOM   3315  NH2 ARG B 476     -23.499  21.120  23.658  1.00 18.30           N
ATOM   3316  N   HIS B 477     -22.240  28.415  26.274  1.00 12.45           N
ATOM   3317  CA  HIS B 477     -21.568  28.482  27.568  1.00 13.56           C
ATOM   3318  C   HIS B 477     -22.571  28.337  28.696  1.00 13.19           C
ATOM   3319  O   HIS B 477     -22.281  27.703  29.709  1.00 12.23           O
ATOM   3320  CB  HIS B 477     -20.814  29.795  27.713  1.00 12.12           C
ATOM   3321  CG  HIS B 477     -19.454  29.782  27.091  1.00 11.39           C
ATOM   3322  ND1 HIS B 477     -19.256  29.959  25.738  1.00 11.39           N
ATOM   3323  CD2 HIS B 477     -18.222  29.666  27.643  1.00 12.76           C
ATOM   3324  CE1 HIS B 477     -17.957  29.899  25.479  1.00  9.03           C
ATOM   3325  NE2 HIS B 477     -17.311  29.741  26.620  1.00 12.12           N
ATOM   3326  N   GLU B 478     -23.770  28.892  28.514  1.00 12.04           N
ATOM   3327  CA  GLU B 478     -24.835  28.698  29.495  1.00 15.32           C
ATOM   3328  C   GLU B 478     -25.324  27.252  29.504  1.00 14.15           C
ATOM   3329  O   GLU B 478     -25.514  26.653  30.573  1.00 14.88           O
ATOM   3330  CB  GLU B 478     -26.000  29.635  29.180  1.00 14.14           C
ATOM   3331  CG  GLU B 478     -25.683  31.100  29.190  1.00 16.67           C
ATOM   3332  CD  GLU B 478     -26.906  31.952  28.907  1.00 18.43           C
ATOM   3333  OE1 GLU B 478     -27.433  31.921  27.755  1.00 19.87           O
ATOM   3334  OE2 GLU B 478     -27.354  32.646  29.859  1.00 16.07           O
ATOM   3335  N   GLU B 479     -25.568  26.684  28.308  1.00 17.43           N
ATOM   3336  CA  GLU B 479     -26.124  25.336  28.223  1.00 16.72           C
ATOM   3337  C   GLU B 479     -25.186  24.319  28.836  1.00 16.91           C
ATOM   3338  O   GLU B 479     -25.629  23.404  29.537  1.00 17.05           O
ATOM   3339  CB  GLU B 479     -26.426  24.964  26.770  1.00 14.61           C
ATOM   3340  CG  GLU B 479     -27.547  25.806  26.186  1.00 16.80           C
ATOM   3341  CD  GLU B 479     -27.546  25.822  24.675  1.00 16.02           C
ATOM   3342  OE1 GLU B 479     -26.684  25.139  24.064  1.00 16.13           O
ATOM   3343  OE2 GLU B 479     -28.418  26.524  24.115  1.00 16.81           O
ATOM   3344  N   LEU B 480     -23.885  24.470  28.589  1.00 14.97           N
ATOM   3345  CA  LEU B 480     -22.859  23.579  29.096  1.00 16.05           C
ATOM   3346  C   LEU B 480     -22.479  23.873  30.545  1.00 16.56           C
ATOM   3347  O   LEU B 480     -21.563  23.231  31.078  1.00 16.60           O
ATOM   3348  CB  LEU B 480     -21.637  23.680  28.197  1.00 16.34           C
ATOM   3349  CG  LEU B 480     -21.870  23.104  26.785  1.00 15.36           C
ATOM   3350  CD1 LEU B 480     -20.666  23.336  25.864  1.00 15.52           C
ATOM   3351  CD2 LEU B 480     -22.199  21.630  26.911  1.00 18.04           C
ATOM   3352  N   ARG B 481     -23.150  24.837  31.178  1.00 15.50           N
ATOM   3353  CA  ARG B 481     -22.921  25.179  32.582  1.00 14.97           C
ATOM   3354  C   ARG B 481     -21.477  25.607  32.805  1.00 17.77           C
ATOM   3355  O   ARG B 481     -20.877  25.310  33.836  1.00 16.06           O
ATOM   3356  CB  ARG B 481     -23.304  24.022  33.508  1.00 17.29           C
ATOM   3357  CG  ARG B 481     -24.792  23.725  33.480  1.00 19.51           C
ATOM   3358  CD  ARG B 481     -25.540  24.842  34.176  1.00 19.83           C
ATOM   3359  NE  ARG B 481     -25.210  24.825  35.596  1.00 20.80           N
ATOM   3360  CZ  ARG B 481     -25.381  25.840  36.421  1.00 18.66           C
ATOM   3361  NH1 ARG B 481     -25.887  26.988  35.984  1.00 22.21           N
ATOM   3362  NH2 ARG B 481     -25.029  25.702  37.695  1.00 19.87           N
ATOM   3363  N   LEU B 482     -20.914  26.302  31.815  1.00 15.28           N
ATOM   3364  CA  LEU B 482     -19.566  26.863  31.899  1.00 14.81           C
ATOM   3365  C   LEU B 482     -19.605  28.294  32.425  1.00 13.35           C
ATOM   3366  O   LEU B 482     -18.722  28.719  33.179  1.00 11.52           O
ATOM   3367  CB  LEU B 482     -18.892  26.793  30.517  1.00 10.31           C
ATOM   3368  CG  LEU B 482     -18.563  25.375  30.028  1.00 14.01           C
ATOM   3369  CD1 LEU B 482     -18.244  25.350  28.514  1.00 11.40           C
ATOM   3370  CD2 LEU B 482     -17.370  24.782  30.777  1.00 15.52           C
ATOM   3371  N   LEU B 483     -20.627  29.048  32.027  1.00 12.41           N
ATOM   3372  CA  LEU B 483     -20.711  30.450  32.428  1.00 15.02           C
ATOM   3373  C   LEU B 483     -20.814  30.596  33.937  1.00 12.64           C
ATOM   3374  O   LEU B 483     -20.175  31.477  34.528  1.00 13.50           O
ATOM   3375  CB  LEU B 483     -21.911  31.107  31.753  1.00 13.57           C
ATOM   3376  CG  LEU B 483     -22.229  32.552  32.163  1.00 15.82           C
ATOM   3377  CD1 LEU B 483     -21.150  33.511  31.654  1.00 13.98           C
ATOM   3378  CD2 LEU B 483     -23.587  32.965  31.622  1.00 15.88           C
ATOM   3379  N   SER B 484     -21.653  29.777  34.570  1.00 13.79           N
ATOM   3380  CA  SER B 484     -21.821  29.833  36.018  1.00 13.27           C
ATOM   3381  C   SER B 484     -20.524  29.581  36.771  1.00 13.84           C
ATOM   3382  O   SER B 484     -20.406  29.991  37.934  1.00 12.51           O
ATOM   3383  CB  SER B 484     -22.915  28.852  36.464  1.00 13.85           C
ATOM   3384  OG  SER B 484     -22.624  27.499  36.153  1.00 16.59           O
ATOM   3385  N   ARG B 485     -19.574  28.873  36.158  1.00 12.42           N
ATOM   3386  CA  ARG B 485     -18.314  28.545  36.808  1.00 16.11           C
ATOM   3387  C   ARG B 485     -17.301  29.673  36.702  1.00 14.93           C
ATOM   3388  O   ARG B 485     -16.250  29.610  37.355  1.00 14.35           O
ATOM   3389  CB  ARG B 485     -17.721  27.267  36.196  1.00 13.80           C
ATOM   3390  CG  ARG B 485     -18.590  26.036  36.381  1.00 13.00           C
ATOM   3391  CD  ARG B 485     -18.095  24.891  35.502  1.00 15.20           C
ATOM   3392  NE  ARG B 485     -16.768  24.418  35.909  1.00 15.39           N
ATOM   3393  CZ  ARG B 485     -16.057  23.536  35.200  1.00 13.70           C
ATOM   3394  NH1 ARG B 485     -16.563  23.058  34.076  1.00 14.16           N
ATOM   3395  NH2 ARG B 485     -14.853  23.132  35.616  1.00 17.20           N
ATOM   3396  N   CYS B 486     -17.602  30.708  35.928  1.00 11.16           N
ATOM   3397  CA  CYS B 486     -16.645  31.767  35.656  1.00 15.82           C
ATOM   3398  C   CYS B 486     -16.955  32.999  36.492  1.00 14.96           C
ATOM   3399  O   CYS B 486     -18.100  33.243  36.877  1.00 14.52           O
ATOM   3400  CB  CYS B 486     -16.708  32.183  34.185  1.00 13.02           C
ATOM   3401  SG  CYS B 486     -16.092  30.952  33.021  1.00 12.87           S
ATOM   3402  N   HIS B 487     -15.921  33.809  36.710  1.00 13.42           N
ATOM   3403  CA  HIS B 487     -16.097  35.146  37.267  1.00 14.15           C
ATOM   3404  C   HIS B 487     -16.445  36.102  36.132  1.00 14.75           C
ATOM   3405  O   HIS B 487     -15.648  36.280  35.203  1.00 13.39           O
ATOM   3406  CB  HIS B 487     -14.832  35.621  37.975  1.00 12.01           C
ATOM   3407  CG  HIS B 487     -14.931  37.028  38.460  1.00 12.58           C
ATOM   3408  ND1 HIS B 487     -14.365  38.089  37.790  1.00 16.05           N
ATOM   3409  CD2 HIS B 487     -15.592  37.559  39.515  1.00 11.81           C
ATOM   3410  CE1 HIS B 487     -14.640  39.212  38.429  1.00 13.28           C
ATOM   3411  NE2 HIS B 487     -15.383  38.918  39.480  1.00 19.46           N
ATOM   3412  N   ARG B 488     -17.616  36.727  36.211  1.00 12.90           N
ATOM   3413  CA  ARG B 488     -18.092  37.564  35.114  1.00 14.98           C
ATOM   3414  C   ARG B 488     -17.398  38.923  35.143  1.00 13.41           C
ATOM   3415  O   ARG B 488     -17.575  39.691  36.082  1.00 15.46           O
ATOM   3416  CB  ARG B 488     -19.607  37.743  35.202  1.00 13.99           C
ATOM   3417  CG  ARG B 488     -20.204  38.456  34.028  1.00 13.04           C
ATOM   3418  CD  ARG B 488     -20.166  37.550  32.767  1.00 14.25           C
ATOM   3419  NE  ARG B 488     -20.823  38.182  31.622  1.00 12.82           N
ATOM   3420  CZ  ARG B 488     -22.114  38.026  31.295  1.00 15.08           C
ATOM   3421  NH1 ARG B 488     -22.616  38.653  30.246  1.00 13.91           N
ATOM   3422  NH2 ARG B 488     -22.906  37.244  32.013  1.00 17.54           N
ATOM   3423  N   ILE B 489     -16.651  39.242  34.093  1.00 13.42           N
ATOM   3424  CA  ILE B 489     -15.910  40.499  33.998  1.00 14.92           C
ATOM   3425  C   ILE B 489     -16.760  41.476  33.188  1.00 14.90           C
ATOM   3426  O   ILE B 489     -17.268  41.094  32.133  1.00 16.18           O
ATOM   3427  CB  ILE B 489     -14.535  40.287  33.338  1.00 13.38           C
ATOM   3428  CG1 ILE B 489     -13.633  39.473  34.281  1.00 10.50           C
ATOM   3429  CG2 ILE B 489     -13.899  41.622  33.017  1.00 13.23           C
ATOM   3430  CD1 ILE B 489     -12.412  38.830  33.618  1.00 15.13           C
ATOM   3431  N   PRO B 490     -16.978  42.698  33.661  1.00 17.27           N
ATOM   3432  CA  PRO B 490     -17.808  43.630  32.897  1.00 17.10           C
ATOM   3433  C   PRO B 490     -17.137  44.090  31.627  1.00 17.51           C
ATOM   3434  O   PRO B 490     -15.918  44.232  31.557  1.00 15.24           O
ATOM   3435  CB  PRO B 490     -17.989  44.814  33.847  1.00 17.57           C
ATOM   3436  CG  PRO B 490     -16.904  44.715  34.813  1.00 16.82           C
ATOM   3437  CD  PRO B 490     -16.576  43.252  34.967  1.00 18.29           C
ATOM   3438  N   ALA B 491     -17.960  44.376  30.629  1.00 14.39           N
ATOM   3439  CA  ALA B 491     -17.462  45.032  29.431  1.00 15.89           C
ATOM   3440  C   ALA B 491     -17.291  46.523  29.689  1.00 18.57           C
ATOM   3441  O   ALA B 491     -17.901  47.086  30.602  1.00 14.00           O
ATOM   3442  CB  ALA B 491     -18.418  44.818  28.262  1.00 15.58           C
ATOM   3443  N   ARG B 492     -16.427  47.158  28.890  1.00 15.67           N
ATOM   3444  CA  ARG B 492     -16.373  48.614  28.870  1.00 14.98           C
ATOM   3445  C   ARG B 492     -15.941  49.089  27.491  1.00 17.19           C
ATOM   3446  O   ARG B 492     -15.476  48.314  26.650  1.00 16.22           O
ATOM   3447  CB  ARG B 492     -15.444  49.180  29.937  1.00 13.42           C
ATOM   3448  CG  ARG B 492     -13.940  49.007  29.640  1.00 15.41           C
ATOM   3449  CD  ARG B 492     -13.177  49.829  30.658  1.00 15.25           C
ATOM   3450  NE  ARG B 492     -11.735  49.593  30.645  1.00 13.87           N
ATOM   3451  CZ  ARG B 492     -10.880  50.203  29.838  1.00 15.25           C
ATOM   3452  NH1 ARG B 492     -11.303  51.084  28.915  1.00 13.21           N
ATOM   3453  NH2 ARG B 492      -9.583  49.921  29.947  1.00 14.64           N
ATOM   3454  N   LEU B 493     -16.118  50.386  27.264  1.00 17.19           N
ATOM   3455  CA  LEU B 493     -15.582  51.009  26.066  1.00 17.24           C
ATOM   3456  C   LEU B 493     -14.090  51.237  26.234  1.00 17.82           C
ATOM   3457  O   LEU B 493     -13.638  51.720  27.281  1.00 16.86           O
ATOM   3458  CB  LEU B 493     -16.264  52.342  25.795  1.00 20.26           C
ATOM   3459  CG  LEU B 493     -17.777  52.339  25.634  1.00 20.81           C
ATOM   3460  CD1 LEU B 493     -18.269  53.777  25.635  1.00 18.36           C
ATOM   3461  CD2 LEU B 493     -18.087  51.650  24.334  1.00 16.40           C
ATOM   3462  N   ALA B 494     -13.323  50.902  25.205  1.00 13.72           N
ATOM   3463  CA  ALA B 494     -11.987  51.468  25.136  1.00 17.12           C
ATOM   3464  C   ALA B 494     -12.110  52.973  24.951  1.00 19.38           C
ATOM   3465  O   ALA B 494     -13.095  53.463  24.389  1.00 17.15           O
ATOM   3466  CB  ALA B 494     -11.204  50.868  23.979  1.00 16.70           C
ATOM   3467  N   THR B 495     -11.125  53.713  25.468  1.00 16.08           N
ATOM   3468  CA  THR B 495     -11.050  55.150  25.231  1.00 17.33           C
ATOM   3469  C   THR B 495     -10.302  55.448  23.935  1.00 16.35           C
ATOM   3470  O   THR B 495      -9.565  54.617  23.397  1.00 17.45           O
ATOM   3471  CB  THR B 495     -10.348  55.871  26.397  1.00 18.38           C
ATOM   3472  OG1 THR B 495      -8.945  55.575  26.377  1.00 15.31           O
ATOM   3473  CG2 THR B 495     -10.933  55.449  27.745  1.00 20.23           C
ATOM   3474  N   GLU B 496     -10.477  56.671  23.436  1.00 16.90           N
ATOM   3475  CA  GLU B 496      -9.707  57.075  22.266  1.00 16.38           C
ATOM   3476  C   GLU B 496      -8.212  57.066  22.560  1.00 17.64           C
ATOM   3477  O   GLU B 496      -7.398  56.734  21.686  1.00 17.24           O
ATOM   3478  CB  GLU B 496     -10.159  58.454  21.790  1.00 19.09           C
ATOM   3479  CG  GLU B 496     -11.546  58.431  21.188  1.00 17.74           C
ATOM   3480  CD  GLU B 496     -11.966  59.772  20.643  1.00 22.34           C
ATOM   3481  OE1 GLU B 496     -11.121  60.471  20.024  1.00 24.89           O
ATOM   3482  OE2 GLU B 496     -13.135  60.132  20.871  1.00 22.55           O
ATOM   3483  N   GLU B 497      -7.833  57.426  23.784  1.00 19.29           N
ATOM   3484  CA  GLU B 497      -6.421  57.403  24.149  1.00 16.82           C
ATOM   3485  C   GLU B 497      -5.869  55.985  24.092  1.00 16.12           C
ATOM   3486  O   GLU B 497      -4.756  55.766  23.605  1.00 14.98           O
ATOM   3487  CB  GLU B 497      -6.235  58.015  25.535  1.00 18.78           C
ATOM   3488  N   GLU B 498      -6.654  54.999  24.544  1.00 16.70           N
ATOM   3489  CA  GLU B 498      -6.209  53.613  24.469  1.00 12.47           C
ATOM   3490  C   GLU B 498      -6.100  53.146  23.020  1.00 14.20           C
ATOM   3491  O   GLU B 498      -5.166  52.424  22.668  1.00 15.01           O
ATOM   3492  CB  GLU B 498      -7.160  52.722  25.275  1.00 14.04           C
ATOM   3493  CG  GLU B 498      -6.935  52.813  26.799  1.00 16.50           C
ATOM   3494  CD  GLU B 498      -8.144  52.360  27.643  1.00 18.75           C
ATOM   3495  OE1 GLU B 498      -9.253  52.167  27.072  1.00 15.63           O
ATOM   3496  OE2 GLU B 498      -7.987  52.204  28.886  1.00 17.99           O
ATOM   3497  N   LEU B 499      -7.032  53.561  22.155  1.00 14.59           N
ATOM   3498  CA  LEU B 499      -6.915  53.218  20.742  1.00 14.52           C
ATOM   3499  C   LEU B 499      -5.614  53.752  20.156  1.00 13.67           C
ATOM   3500  O   LEU B 499      -5.004  53.103  19.292  1.00 16.08           O
ATOM   3501  CB  LEU B 499      -8.103  53.784  19.958  1.00 13.51           C
ATOM   3502  CG  LEU B 499      -9.518  53.245  20.168  1.00 17.62           C
ATOM   3503  CD1 LEU B 499     -10.509  54.037  19.285  1.00 12.52           C
ATOM   3504  CD2 LEU B 499      -9.568  51.766  19.832  1.00 13.23           C
ATOM   3505  N   ALA B 500      -5.155  54.917  20.626  1.00 15.50           N
ATOM   3506  CA  ALA B 500      -3.892  55.454  20.113  1.00 16.02           C
ATOM   3507  C   ALA B 500      -2.676  54.636  20.527  1.00 18.26           C
ATOM   3508  O   ALA B 500      -1.573  54.907  20.036  1.00 17.32           O
ATOM   3509  CB  ALA B 500      -3.692  56.899  20.549  1.00 16.64           C
ATOM   3510  N   LEU B 501      -2.827  53.657  21.413  1.00 16.88           N
ATOM   3511  CA  LEU B 501      -1.695  52.784  21.683  1.00 15.01           C
ATOM   3512  C   LEU B 501      -1.234  52.077  20.422  1.00 14.22           C
ATOM   3513  O   LEU B 501      -0.047  51.776  20.291  1.00 16.32           O
ATOM   3514  CB  LEU B 501      -2.041  51.752  22.743  1.00 14.42           C
ATOM   3515  CG  LEU B 501      -2.279  52.238  24.176  1.00 17.87           C
ATOM   3516  CD1 LEU B 501      -2.889  51.112  24.974  1.00 15.44           C
ATOM   3517  CD2 LEU B 501      -0.978  52.755  24.833  1.00 16.04           C
ATOM   3518  N   CYS B 502      -2.154  51.813  19.481  1.00 15.91           N
ATOM   3519  CA  CYS B 502      -1.837  51.085  18.261  1.00 13.48           C
ATOM   3520  C   CYS B 502      -2.271  51.782  16.983  1.00 17.30           C
ATOM   3521  O   CYS B 502      -1.744  51.430  15.922  1.00 15.79           O
ATOM   3522  CB  CYS B 502      -2.482  49.698  18.265  1.00 15.08           C
ATOM   3523  SG  CYS B 502      -1.759  48.572  19.464  1.00 17.32           S
ATOM   3524  N   HIS B 503      -3.231  52.712  17.024  1.00 14.97           N
ATOM   3525  CA  HIS B 503      -3.834  53.255  15.813  1.00 14.56           C
ATOM   3526  C   HIS B 503      -3.590  54.753  15.686  1.00 18.68           C
ATOM   3527  O   HIS B 503      -3.540  55.474  16.680  1.00 19.48           O
ATOM   3528  CB  HIS B 503      -5.328  52.956  15.771  1.00 14.07           C
ATOM   3529  CG  HIS B 503      -5.621  51.492  15.735  1.00 13.19           C
ATOM   3530  ND1 HIS B 503      -5.452  50.725  14.598  1.00 14.37           N
ATOM   3531  CD2 HIS B 503      -6.017  50.641  16.712  1.00 15.21           C
ATOM   3532  CE1 HIS B 503      -5.760  49.468  14.873  1.00 13.13           C
ATOM   3533  NE2 HIS B 503      -6.100  49.392  16.150  1.00 14.71           N
ATOM   3534  N   SER B 504      -3.382  55.185  14.444  1.00 16.69           N
ATOM   3535  CA  SER B 504      -3.251  56.591  14.074  1.00 20.81           C
ATOM   3536  C   SER B 504      -4.460  57.436  14.481  1.00 21.22           C
ATOM   3537  O   SER B 504      -5.608  56.975  14.511  1.00 15.74           O
ATOM   3538  CB  SER B 504      -2.994  56.699  12.566  1.00 18.04           C
ATOM   3539  OG  SER B 504      -4.177  56.447  11.819  1.00 16.83           O
ATOM   3540  N   SER B 505      -4.180  58.700  14.812  1.00 19.49           N
ATOM   3541  CA  SER B 505      -5.239  59.681  15.017  1.00 20.70           C
ATOM   3542  C   SER B 505      -6.241  59.689  13.864  1.00 21.81           C
ATOM   3543  O   SER B 505      -7.454  59.711  14.098  1.00 19.94           O
ATOM   3544  CB  SER B 505      -4.622  61.073  15.195  1.00 22.79           C
ATOM   3545  OG  SER B 505      -5.607  62.021  15.590  1.00 31.03           O
ATOM   3546  N   LYS B 506      -5.750  59.653  12.615  1.00 20.90           N
ATOM   3547  CA  LYS B 506      -6.637  59.734  11.452  1.00 18.59           C
ATOM   3548  C   LYS B 506      -7.561  58.521  11.358  1.00 20.46           C
ATOM   3549  O   LYS B 506      -8.748  58.665  11.059  1.00 20.56           O
ATOM   3550  CB  LYS B 506      -5.819  59.867  10.170  1.00 18.96           C
ATOM   3551  N   HIS B 507      -7.041  57.319  11.622  1.00 18.23           N
ATOM   3552  CA  HIS B 507      -7.889  56.135  11.548  1.00 16.20           C
ATOM   3553  C   HIS B 507      -8.965  56.154  12.635  1.00 20.10           C
ATOM   3554  O   HIS B 507     -10.132  55.829  12.373  1.00 19.67           O
ATOM   3555  CB  HIS B 507      -7.016  54.883  11.633  1.00 16.21           C
ATOM   3556  CG  HIS B 507      -7.797  53.604  11.698  1.00 16.72           C
ATOM   3557  ND1 HIS B 507      -8.691  53.224  10.715  1.00 15.43           N
ATOM   3558  CD2 HIS B 507      -7.818  52.619  12.628  1.00 14.47           C
ATOM   3559  CE1 HIS B 507      -9.229  52.060  11.041  1.00 15.39           C
ATOM   3560  NE2 HIS B 507      -8.708  51.666  12.191  1.00 13.69           N
ATOM   3561  N   ILE B 508      -8.589  56.544  13.856  1.00 17.55           N
ATOM   3562  CA  ILE B 508      -9.551  56.659  14.951  1.00 18.45           C
ATOM   3563  C   ILE B 508     -10.659  57.651  14.591  1.00 18.57           C
ATOM   3564  O   ILE B 508     -11.851  57.374  14.766  1.00 17.56           O
ATOM   3565  CB  ILE B 508      -8.828  57.077  16.249  1.00 17.37           C
ATOM   3566  CG1 ILE B 508      -7.860  56.010  16.762  1.00 15.70           C
ATOM   3567  CG2 ILE B 508      -9.822  57.429  17.371  1.00 17.30           C
ATOM   3568  CD1 ILE B 508      -7.016  56.515  17.957  1.00 15.16           C
ATOM   3569  N   SER B 509     -10.286  58.815  14.065  1.00 18.16           N
ATOM   3570  CA  SER B 509     -11.295  59.832  13.770  1.00 20.47           C
ATOM   3571  C   SER B 509     -12.277  59.364  12.698  1.00 19.44           C
ATOM   3572  O   SER B 509     -13.485  59.594  12.819  1.00 19.66           O
ATOM   3573  CB  SER B 509     -10.630  61.130  13.331  1.00 24.33           C
ATOM   3574  OG  SER B 509     -10.130  60.975  12.014  1.00 29.05           O
ATOM   3575  N   ILE B 510     -11.779  58.734  11.628  1.00 19.20           N
ATOM   3576  CA  ILE B 510     -12.655  58.327  10.526  1.00 19.85           C
ATOM   3577  C   ILE B 510     -13.666  57.298  11.019  1.00 20.35           C
ATOM   3578  O   ILE B 510     -14.873  57.411  10.765  1.00 19.08           O
ATOM   3579  CB  ILE B 510     -11.824  57.789   9.337  1.00 21.19           C
ATOM   3580  CG1 ILE B 510     -10.938  58.880   8.748  1.00 25.28           C
ATOM   3581  CG2 ILE B 510     -12.709  57.254   8.204  1.00 21.87           C
ATOM   3582  CD1 ILE B 510      -9.944  58.368   7.714  1.00 27.16           C
ATOM   3583  N   ILE B 511     -13.202  56.304  11.780  1.00 18.82           N
ATOM   3584  CA  ILE B 511     -14.131  55.286  12.260  1.00 18.63           C
ATOM   3585  C   ILE B 511     -15.093  55.874  13.285  1.00 17.15           C
ATOM   3586  O   ILE B 511     -16.292  55.580  13.267  1.00 18.35           O
ATOM   3587  CB  ILE B 511     -13.370  54.067  12.810  1.00 17.52           C
ATOM   3588  CG1 ILE B 511     -12.397  53.551  11.742  1.00 16.42           C
ATOM   3589  CG2 ILE B 511     -14.347  52.964  13.206  1.00 14.63           C
ATOM   3590  CD1 ILE B 511     -13.046  53.159  10.403  1.00 17.36           C
ATOM   3591  N   LYS B 512     -14.595  56.721  14.185  1.00 17.28           N
ATOM   3592  CA  LYS B 512     -15.479  57.382  15.137  1.00 16.01           C
ATOM   3593  C   LYS B 512     -16.592  58.140  14.413  1.00 18.79           C
ATOM   3594  O   LYS B 512     -17.762  58.091  14.820  1.00 16.87           O
ATOM   3595  CB  LYS B 512     -14.651  58.318  16.004  1.00 18.77           C
ATOM   3596  CG  LYS B 512     -15.415  59.268  16.866  1.00 20.59           C
ATOM   3597  CD  LYS B 512     -14.452  60.150  17.634  1.00 22.19           C
ATOM   3598  CE  LYS B 512     -15.177  61.173  18.496  1.00 26.20           C
ATOM   3599  NZ  LYS B 512     -14.156  62.012  19.215  1.00 23.62           N
ATOM   3600  N   SER B 513     -16.249  58.810  13.310  1.00 18.65           N
ATOM   3601  CA  SER B 513     -17.239  59.586  12.568  1.00 18.58           C
ATOM   3602  C   SER B 513     -18.322  58.715  11.957  1.00 19.51           C
ATOM   3603  O   SER B 513     -19.407  59.225  11.654  1.00 21.05           O
ATOM   3604  CB  SER B 513     -16.561  60.375  11.457  1.00 18.10           C
ATOM   3605  OG  SER B 513     -16.272  59.520  10.358  1.00 21.07           O
ATOM   3606  N   SER B 514     -18.046  57.426  11.735  1.00 17.06           N
ATOM   3607  CA  SER B 514     -19.054  56.529  11.174  1.00 20.18           C
ATOM   3608  C   SER B 514     -20.309  56.462  12.034  1.00 17.72           C
ATOM   3609  O   SER B 514     -21.387  56.168  11.505  1.00 17.80           O
ATOM   3610  CB  SER B 514     -18.425  55.143  10.891  1.00 17.96           C
ATOM   3611  OG  SER B 514     -18.302  54.310  12.025  1.00 17.41           O
ATOM   3612  N   GLU B 515     -20.203  56.741  13.338  1.00 16.47           N
ATOM   3613  CA  GLU B 515     -21.365  56.621  14.208  1.00 17.24           C
ATOM   3614  C   GLU B 515     -22.517  57.506  13.751  1.00 20.86           C
ATOM   3615  O   GLU B 515     -23.687  57.189  14.007  1.00 17.99           O
ATOM   3616  CB  GLU B 515     -20.997  56.990  15.638  1.00 18.93           C
ATOM   3617  CG  GLU B 515     -22.150  56.852  16.579  1.00 22.36           C
ATOM   3618  CD  GLU B 515     -21.744  56.946  18.030  1.00 22.05           C
ATOM   3619  OE1 GLU B 515     -20.561  57.208  18.324  1.00 21.59           O
ATOM   3620  OE2 GLU B 515     -22.622  56.752  18.880  1.00 25.60           O
ATOM   3621  N   HIS B 516     -22.212  58.616  13.083  1.00 17.93           N
ATOM   3622  CA  HIS B 516     -23.221  59.609  12.750  1.00 20.39           C
ATOM   3623  C   HIS B 516     -23.495  59.706  11.255  1.00 21.35           C
ATOM   3624  O   HIS B 516     -24.184  60.626  10.819  1.00 25.00           O
ATOM   3625  CB  HIS B 516     -22.799  60.962  13.326  1.00 22.85           C
ATOM   3626  CG  HIS B 516     -22.510  60.910  14.795  1.00 23.19           C
ATOM   3627  ND1 HIS B 516     -23.491  60.660  15.734  1.00 26.68           N
ATOM   3628  CD2 HIS B 516     -21.357  61.063  15.488  1.00 25.03           C
ATOM   3629  CE1 HIS B 516     -22.956  60.668  16.943  1.00 23.89           C
ATOM   3630  NE2 HIS B 516     -21.662  60.909  16.821  1.00 27.23           N
ATOM   3631  N   MET B 517     -23.055  58.728  10.474  1.00 22.04           N
ATOM   3632  CA  MET B 517     -23.200  58.773   9.029  1.00 21.29           C
ATOM   3633  C   MET B 517     -24.538  58.215   8.584  1.00 20.80           C
ATOM   3634  O   MET B 517     -25.073  57.273   9.170  1.00 21.18           O
ATOM   3635  CB  MET B 517     -22.107  57.961   8.344  1.00 16.61           C
ATOM   3636  CG  MET B 517     -20.780  58.602   8.363  1.00 20.79           C
ATOM   3637  SD  MET B 517     -19.649  57.619   7.391  1.00 22.06           S
ATOM   3638  CE  MET B 517     -18.253  58.725   7.479  1.00 22.23           C
ATOM   3639  N   LYS B 518     -25.038  58.771   7.489  1.00 17.69           N
ATOM   3640  CA  LYS B 518     -26.206  58.230   6.829  1.00 19.41           C
ATOM   3641  C   LYS B 518     -25.865  56.862   6.236  1.00 19.06           C
ATOM   3642  O   LYS B 518     -24.700  56.564   5.980  1.00 19.51           O
ATOM   3643  CB  LYS B 518     -26.673  59.186   5.722  1.00 19.66           C
ATOM   3644  CG  LYS B 518     -27.476  60.396   6.215  1.00 21.17           C
ATOM   3645  CD  LYS B 518     -28.803  60.477   5.491  1.00 22.93           C
ATOM   3646  CE  LYS B 518     -29.682  61.573   6.035  1.00 25.02           C
ATOM   3647  NZ  LYS B 518     -31.052  61.446   5.459  1.00 24.91           N
ATOM   3648  N   PRO B 519     -26.874  56.012   6.016  1.00 19.49           N
ATOM   3649  CA  PRO B 519     -26.601  54.663   5.488  1.00 19.74           C
ATOM   3650  C   PRO B 519     -25.765  54.626   4.218  1.00 19.03           C
ATOM   3651  O   PRO B 519     -24.818  53.835   4.136  1.00 17.11           O
ATOM   3652  CB  PRO B 519     -28.009  54.103   5.273  1.00 18.48           C
ATOM   3653  CG  PRO B 519     -28.816  54.754   6.286  1.00 20.88           C
ATOM   3654  CD  PRO B 519     -28.277  56.156   6.432  1.00 19.30           C
ATOM   3655  N   ARG B 520     -26.086  55.445   3.209  1.00 18.81           N
ATOM   3656  CA  ARG B 520     -25.320  55.333   1.969  1.00 18.45           C
ATOM   3657  C   ARG B 520     -23.884  55.786   2.159  1.00 18.64           C
ATOM   3658  O   ARG B 520     -22.986  55.239   1.512  1.00 20.50           O
ATOM   3659  CB  ARG B 520     -25.971  56.115   0.831  1.00 13.45           C
ATOM   3660  CG  ARG B 520     -27.328  55.585   0.425  1.00 20.46           C
ATOM   3661  CD  ARG B 520     -27.490  54.099   0.606  1.00 24.90           C
ATOM   3662  NE  ARG B 520     -26.956  53.298  -0.479  1.00 25.91           N
ATOM   3663  CZ  ARG B 520     -27.448  52.115  -0.854  1.00 30.59           C
ATOM   3664  NH1 ARG B 520     -26.872  51.452  -1.847  1.00 28.16           N
ATOM   3665  NH2 ARG B 520     -28.521  51.597  -0.250  1.00 35.71           N
ATOM   3666  N   ASP B 521     -23.647  56.769   3.034  1.00 17.32           N
ATOM   3667  CA  ASP B 521     -22.267  57.154   3.324  1.00 18.35           C
ATOM   3668  C   ASP B 521     -21.539  56.060   4.088  1.00 16.65           C
ATOM   3669  O   ASP B 521     -20.331  55.872   3.891  1.00 20.84           O
ATOM   3670  CB  ASP B 521     -22.210  58.458   4.107  1.00 17.26           C
ATOM   3671  CG  ASP B 521     -22.520  59.651   3.241  1.00 24.33           C
ATOM   3672  OD1 ASP B 521     -22.400  59.516   1.997  1.00 26.80           O
ATOM   3673  OD2 ASP B 521     -22.860  60.718   3.799  1.00 27.30           O
ATOM   3674  N   LEU B 522     -22.244  55.333   4.957  1.00 17.75           N
ATOM   3675  CA  LEU B 522     -21.640  54.157   5.575  1.00 17.70           C
ATOM   3676  C   LEU B 522     -21.234  53.144   4.508  1.00 20.32           C
ATOM   3677  O   LEU B 522     -20.153  52.548   4.581  1.00 19.26           O
ATOM   3678  CB  LEU B 522     -22.612  53.530   6.577  1.00 16.62           C
ATOM   3679  CG  LEU B 522     -22.792  54.233   7.925  1.00 17.77           C
ATOM   3680  CD1 LEU B 522     -24.021  53.705   8.667  1.00 16.53           C
ATOM   3681  CD2 LEU B 522     -21.548  54.050   8.765  1.00 18.04           C
ATOM   3682  N   ASN B 523     -22.075  52.954   3.486  1.00 19.17           N
ATOM   3683  CA  ASN B 523     -21.700  52.051   2.404  1.00 19.12           C
ATOM   3684  C   ASN B 523     -20.453  52.538   1.663  1.00 20.53           C
ATOM   3685  O   ASN B 523     -19.598  51.729   1.289  1.00 20.21           O
ATOM   3686  CB  ASN B 523     -22.864  51.885   1.429  1.00 20.85           C
ATOM   3687  CG  ASN B 523     -22.658  50.726   0.470  1.00 25.29           C
ATOM   3688  OD1 ASN B 523     -21.974  50.854  -0.539  1.00 27.06           O
ATOM   3689  ND2 ASN B 523     -23.266  49.600   0.768  1.00 25.75           N
ATOM   3690  N   ARG B 524     -20.348  53.846   1.399  1.00 19.01           N
ATOM   3691  CA  ARG B 524     -19.167  54.360   0.703  1.00 18.70           C
ATOM   3692  C   ARG B 524     -17.916  54.189   1.552  1.00 19.38           C
ATOM   3693  O   ARG B 524     -16.877  53.741   1.056  1.00 22.68           O
ATOM   3694  CB  ARG B 524     -19.342  55.834   0.335  1.00 19.00           C
ATOM   3695  CG  ARG B 524     -20.588  56.100  -0.474  1.00 21.01           C
ATOM   3696  CD  ARG B 524     -20.832  57.598  -0.607  1.00 25.98           C
ATOM   3697  NE  ARG B 524     -19.814  58.205  -1.452  1.00 29.17           N
ATOM   3698  CZ  ARG B 524     -19.378  59.451  -1.330  1.00 28.28           C
ATOM   3699  NH1 ARG B 524     -19.867  60.238  -0.384  1.00 32.31           N
ATOM   3700  NH2 ARG B 524     -18.445  59.900  -2.162  1.00 33.57           N
ATOM   3701  N   LEU B 525     -17.998  54.553   2.831  1.00 20.59           N
ATOM   3702  CA  LEU B 525     -16.834  54.451   3.695  1.00 18.11           C
ATOM   3703  C   LEU B 525     -16.362  53.010   3.780  1.00 18.66           C
ATOM   3704  O   LEU B 525     -15.168  52.734   3.640  1.00 18.33           O
ATOM   3705  CB  LEU B 525     -17.161  54.999   5.080  1.00 19.56           C
ATOM   3706  CG  LEU B 525     -16.102  54.835   6.170  1.00 19.73           C
ATOM   3707  CD1 LEU B 525     -14.773  55.429   5.724  1.00 21.51           C
ATOM   3708  CD2 LEU B 525     -16.591  55.494   7.438  1.00 18.67           C
ATOM   3709  N   GLY B 526     -17.296  52.075   3.964  1.00 16.74           N
ATOM   3710  CA  GLY B 526     -16.914  50.674   4.057  1.00 20.98           C
ATOM   3711  C   GLY B 526     -16.211  50.182   2.806  1.00 21.95           C
ATOM   3712  O   GLY B 526     -15.297  49.358   2.880  1.00 18.76           O
ATOM   3713  N   ASP B 527     -16.632  50.674   1.639  1.00 21.29           N
ATOM   3714  CA  ASP B 527     -15.994  50.261   0.392  1.00 22.30           C
ATOM   3715  C   ASP B 527     -14.586  50.805   0.249  1.00 19.36           C
ATOM   3716  O   ASP B 527     -13.854  50.346  -0.628  1.00 21.93           O
ATOM   3717  CB  ASP B 527     -16.822  50.702  -0.814  1.00 22.41           C
ATOM   3718  CG  ASP B 527     -18.089  49.888  -0.983  1.00 29.00           C
ATOM   3719  OD1 ASP B 527     -18.280  48.895  -0.245  1.00 29.99           O
ATOM   3720  OD2 ASP B 527     -18.921  50.260  -1.840  1.00 28.84           O
ATOM   3721  N   GLU B 528     -14.184  51.766   1.076  1.00 21.03           N
ATOM   3722  CA  GLU B 528     -12.817  52.247   0.999  1.00 21.85           C
ATOM   3723  C   GLU B 528     -11.831  51.243   1.576  1.00 23.40           C
ATOM   3724  O   GLU B 528     -10.625  51.371   1.343  1.00 26.02           O
ATOM   3725  CB  GLU B 528     -12.690  53.587   1.722  1.00 26.60           C
ATOM   3726  CG  GLU B 528     -13.456  54.712   1.045  1.00 28.80           C
ATOM   3727  CD  GLU B 528     -13.237  56.052   1.714  1.00 40.00           C
ATOM   3728  OE1 GLU B 528     -14.184  56.873   1.732  1.00 40.48           O
ATOM   3729  OE2 GLU B 528     -12.115  56.296   2.212  1.00 44.57           O
ATOM   3730  N   TYR B 529     -12.311  50.260   2.333  1.00 18.90           N
ATOM   3731  CA  TYR B 529     -11.464  49.237   2.929  1.00 17.83           C
ATOM   3732  C   TYR B 529     -11.655  47.915   2.204  1.00 19.50           C
ATOM   3733  O   TYR B 529     -12.588  47.727   1.414  1.00 17.87           O
ATOM   3734  CB  TYR B 529     -11.767  49.077   4.424  1.00 14.66           C
ATOM   3735  CG  TYR B 529     -11.718  50.388   5.176  1.00 18.18           C
ATOM   3736  CD1 TYR B 529     -10.504  50.935   5.564  1.00 17.50           C
ATOM   3737  CD2 TYR B 529     -12.885  51.080   5.494  1.00 16.54           C
ATOM   3738  CE1 TYR B 529     -10.446  52.128   6.258  1.00 18.91           C
ATOM   3739  CE2 TYR B 529     -12.839  52.276   6.172  1.00 18.96           C
ATOM   3740  CZ  TYR B 529     -11.621  52.800   6.551  1.00 17.85           C
ATOM   3741  OH  TYR B 529     -11.563  53.997   7.221  1.00 19.67           O
ATOM   3742  N   ASN B 530     -10.772  46.981   2.524  1.00 15.31           N
ATOM   3743  CA  ASN B 530     -10.855  45.611   2.045  1.00 16.46           C
ATOM   3744  C   ASN B 530     -11.773  44.831   2.981  1.00 18.06           C
ATOM   3745  O   ASN B 530     -11.428  44.609   4.147  1.00 17.43           O
ATOM   3746  CB  ASN B 530      -9.455  45.002   2.009  1.00 20.67           C
ATOM   3747  CG  ASN B 530      -9.394  43.690   1.260  1.00 27.11           C
ATOM   3748  OD1 ASN B 530     -10.408  43.002   1.069  1.00 27.34           O
ATOM   3749  ND2 ASN B 530      -8.177  43.315   0.847  1.00 28.29           N
ATOM   3750  N   SER B 531     -12.946  44.436   2.477  1.00 16.72           N
ATOM   3751  CA  SER B 531     -13.876  43.568   3.198  1.00 16.50           C
ATOM   3752  C   SER B 531     -14.274  44.137   4.567  1.00 18.13           C
ATOM   3753  O   SER B 531     -14.076  43.514   5.615  1.00 15.90           O
ATOM   3754  CB  SER B 531     -13.277  42.163   3.340  1.00 17.62           C
ATOM   3755  OG  SER B 531     -12.970  41.601   2.072  1.00 20.04           O
ATOM   3756  N   ILE B 532     -14.920  45.300   4.536  1.00 13.34           N
ATOM   3757  CA  ILE B 532     -15.461  45.948   5.727  1.00 15.35           C
ATOM   3758  C   ILE B 532     -16.901  46.355   5.439  1.00 15.86           C
ATOM   3759  O   ILE B 532     -17.170  46.972   4.407  1.00 15.33           O
ATOM   3760  CB  ILE B 532     -14.653  47.198   6.123  1.00 15.06           C
ATOM   3761  CG1 ILE B 532     -13.305  46.826   6.755  1.00 12.92           C
ATOM   3762  CG2 ILE B 532     -15.470  48.049   7.085  1.00 12.14           C
ATOM   3763  CD1 ILE B 532     -13.440  46.154   8.125  1.00 15.12           C
ATOM   3764  N   PHE B 533     -17.818  46.028   6.343  1.00 15.70           N
ATOM   3765  CA  PHE B 533     -19.140  46.641   6.358  1.00 15.78           C
ATOM   3766  C   PHE B 533     -19.278  47.416   7.655  1.00 15.78           C
ATOM   3767  O   PHE B 533     -18.714  47.022   8.682  1.00 14.39           O
ATOM   3768  CB  PHE B 533     -20.274  45.614   6.236  1.00 16.46           C
ATOM   3769  CG  PHE B 533     -20.319  44.626   7.366  1.00 16.15           C
ATOM   3770  CD1 PHE B 533     -20.996  44.924   8.547  1.00 12.69           C
ATOM   3771  CD2 PHE B 533     -19.698  43.387   7.251  1.00 14.05           C
ATOM   3772  CE1 PHE B 533     -21.031  43.997   9.606  1.00 13.70           C
ATOM   3773  CE2 PHE B 533     -19.753  42.457   8.309  1.00 11.07           C
ATOM   3774  CZ  PHE B 533     -20.418  42.778   9.480  1.00 11.21           C
ATOM   3775  N   ILE B 534     -20.034  48.517   7.614  1.00 15.46           N
ATOM   3776  CA  ILE B 534     -20.144  49.424   8.757  1.00 15.15           C
ATOM   3777  C   ILE B 534     -21.610  49.774   8.998  1.00 15.53           C
ATOM   3778  O   ILE B 534     -22.356  50.054   8.050  1.00 15.05           O
ATOM   3779  CB  ILE B 534     -19.332  50.715   8.533  1.00 14.38           C
ATOM   3780  CG1 ILE B 534     -17.962  50.418   7.921  1.00 16.66           C
ATOM   3781  CG2 ILE B 534     -19.190  51.487   9.842  1.00 15.30           C
ATOM   3782  CD1 ILE B 534     -17.093  51.664   7.738  1.00 19.77           C
ATOM   3783  N   SER B 535     -22.034  49.725  10.255  1.00 16.00           N
ATOM   3784  CA  SER B 535     -23.317  50.287  10.665  1.00 16.99           C
ATOM   3785  C   SER B 535     -23.060  51.428  11.653  1.00 16.89           C
ATOM   3786  O   SER B 535     -21.930  51.664  12.086  1.00 14.27           O
ATOM   3787  CB  SER B 535     -24.243  49.200  11.242  1.00 17.07           C
ATOM   3788  OG  SER B 535     -23.859  48.864  12.563  1.00 14.93           O
ATOM   3789  N   ASN B 536     -24.125  52.161  11.998  1.00 16.73           N
ATOM   3790  CA  ASN B 536     -23.991  53.262  12.947  1.00 13.80           C
ATOM   3791  C   ASN B 536     -23.454  52.822  14.301  1.00 18.31           C
ATOM   3792  O   ASN B 536     -22.869  53.639  15.014  1.00 19.28           O
ATOM   3793  CB  ASN B 536     -25.335  53.957  13.142  1.00 19.23           C
ATOM   3794  CG  ASN B 536     -25.621  54.957  12.052  1.00 22.65           C
ATOM   3795  OD1 ASN B 536     -24.725  55.679  11.613  1.00 23.38           O
ATOM   3796  ND2 ASN B 536     -26.863  55.018  11.615  1.00 25.76           N
ATOM   3797  N   GLU B 537     -23.632  51.560  14.661  1.00 16.71           N
ATOM   3798  CA  GLU B 537     -23.177  51.012  15.930  1.00 14.77           C
ATOM   3799  C   GLU B 537     -21.779  50.394  15.852  1.00 15.65           C
ATOM   3800  O   GLU B 537     -21.254  49.985  16.892  1.00 16.45           O
ATOM   3801  CB  GLU B 537     -24.177  49.947  16.400  1.00 14.82           C
ATOM   3802  CG  GLU B 537     -25.659  50.408  16.364  1.00 16.13           C
ATOM   3803  CD  GLU B 537     -26.414  50.013  15.063  1.00 22.25           C
ATOM   3804  OE1 GLU B 537     -25.788  49.782  13.998  1.00 17.63           O
ATOM   3805  OE2 GLU B 537     -27.662  49.915  15.120  1.00 24.55           O
ATOM   3806  N   SER B 538     -21.152  50.330  14.663  1.00 16.01           N
ATOM   3807  CA  SER B 538     -19.907  49.561  14.535  1.00 13.19           C
ATOM   3808  C   SER B 538     -18.802  50.120  15.415  1.00 14.68           C
ATOM   3809  O   SER B 538     -18.072  49.361  16.069  1.00 14.13           O
ATOM   3810  CB  SER B 538     -19.429  49.546  13.085  1.00 14.46           C
ATOM   3811  OG  SER B 538     -20.379  48.940  12.229  1.00 15.24           O
ATOM   3812  N   TYR B 539     -18.647  51.442  15.433  1.00 15.11           N
ATOM   3813  CA  TYR B 539     -17.585  52.036  16.232  1.00 14.74           C
ATOM   3814  C   TYR B 539     -17.741  51.669  17.702  1.00 16.56           C
ATOM   3815  O   TYR B 539     -16.782  51.202  18.338  1.00 16.92           O
ATOM   3816  CB  TYR B 539     -17.583  53.545  16.028  1.00 14.08           C
ATOM   3817  CG  TYR B 539     -16.630  54.331  16.901  1.00 17.72           C
ATOM   3818  CD1 TYR B 539     -15.252  54.214  16.745  1.00 15.57           C
ATOM   3819  CD2 TYR B 539     -17.112  55.221  17.865  1.00 18.73           C
ATOM   3820  CE1 TYR B 539     -14.380  54.946  17.514  1.00 17.06           C
ATOM   3821  CE2 TYR B 539     -16.244  55.969  18.636  1.00 18.02           C
ATOM   3822  CZ  TYR B 539     -14.873  55.824  18.459  1.00 17.58           C
ATOM   3823  OH  TYR B 539     -13.986  56.553  19.224  1.00 17.94           O
ATOM   3824  N   THR B 540     -18.952  51.867  18.260  1.00 13.42           N
ATOM   3825  CA  THR B 540     -19.193  51.530  19.665  1.00 14.95           C
ATOM   3826  C   THR B 540     -18.921  50.062  19.933  1.00 14.05           C
ATOM   3827  O   THR B 540     -18.379  49.706  20.975  1.00 16.60           O
ATOM   3828  CB  THR B 540     -20.634  51.855  20.081  1.00 12.75           C
ATOM   3829  OG1 THR B 540     -20.845  53.262  20.010  1.00 20.00           O
ATOM   3830  CG2 THR B 540     -20.859  51.430  21.495  1.00 18.83           C
ATOM   3831  N   CYS B 541     -19.297  49.189  19.004  1.00 13.29           N
ATOM   3832  CA  CYS B 541     -19.064  47.765  19.228  1.00 10.70           C
ATOM   3833  C   CYS B 541     -17.575  47.445  19.247  1.00 11.42           C
ATOM   3834  O   CYS B 541     -17.114  46.613  20.045  1.00 13.25           O
ATOM   3835  CB  CYS B 541     -19.768  46.965  18.141  1.00 11.01           C
ATOM   3836  SG  CYS B 541     -21.557  46.967  18.386  1.00 15.27           S
ATOM   3837  N   ALA B 542     -16.819  48.068  18.348  1.00 11.97           N
ATOM   3838  CA  ALA B 542     -15.382  47.853  18.310  1.00 14.98           C
ATOM   3839  C   ALA B 542     -14.723  48.394  19.567  1.00 12.19           C
ATOM   3840  O   ALA B 542     -13.710  47.838  20.023  1.00 11.82           O
ATOM   3841  CB  ALA B 542     -14.785  48.503  17.051  1.00 13.58           C
ATOM   3842  N   LEU B 543     -15.254  49.497  20.110  1.00 15.26           N
ATOM   3843  CA  LEU B 543     -14.765  50.013  21.386  1.00 13.05           C
ATOM   3844  C   LEU B 543     -15.033  49.031  22.515  1.00 13.68           C
ATOM   3845  O   LEU B 543     -14.194  48.861  23.416  1.00 12.72           O
ATOM   3846  CB  LEU B 543     -15.417  51.358  21.709  1.00 15.61           C
ATOM   3847  CG  LEU B 543     -15.076  52.565  20.845  1.00 15.07           C
ATOM   3848  CD1 LEU B 543     -15.786  53.755  21.487  1.00 15.94           C
ATOM   3849  CD2 LEU B 543     -13.577  52.807  20.743  1.00 14.53           C
ATOM   3850  N   LEU B 544     -16.222  48.414  22.512  1.00 14.40           N
ATOM   3851  CA  LEU B 544     -16.572  47.453  23.551  1.00 14.66           C
ATOM   3852  C   LEU B 544     -15.745  46.187  23.424  1.00 12.42           C
ATOM   3853  O   LEU B 544     -15.330  45.611  24.431  1.00 14.01           O
ATOM   3854  CB  LEU B 544     -18.056  47.114  23.494  1.00 11.52           C
ATOM   3855  CG  LEU B 544     -19.037  48.138  24.045  1.00 21.28           C
ATOM   3856  CD1 LEU B 544     -20.430  47.832  23.512  1.00 19.08           C
ATOM   3857  CD2 LEU B 544     -19.029  48.107  25.566  1.00 16.81           C
ATOM   3858  N   ALA B 545     -15.495  45.723  22.201  1.00 11.53           N
ATOM   3859  CA  ALA B 545     -14.639  44.550  22.073  1.00  9.45           C
ATOM   3860  C   ALA B 545     -13.280  44.809  22.724  1.00 12.20           C
ATOM   3861  O   ALA B 545     -12.801  43.989  23.517  1.00 11.34           O
ATOM   3862  CB  ALA B 545     -14.482  44.151  20.603  1.00 11.88           C
ATOM   3863  N   ALA B 546     -12.695  45.983  22.473  1.00 13.28           N
ATOM   3864  CA  ALA B 546     -11.362  46.279  22.990  1.00 11.02           C
ATOM   3865  C   ALA B 546     -11.392  46.488  24.498  1.00 13.62           C
ATOM   3866  O   ALA B 546     -10.595  45.888  25.219  1.00 14.50           O
ATOM   3867  CB  ALA B 546     -10.760  47.497  22.279  1.00 12.76           C
ATOM   3868  N   GLY B 547     -12.354  47.283  24.998  1.00 13.36           N
ATOM   3869  CA  GLY B 547     -12.441  47.531  26.435  1.00 13.50           C
ATOM   3870  C   GLY B 547     -12.774  46.285  27.240  1.00 12.64           C
ATOM   3871  O   GLY B 547     -12.310  46.125  28.379  1.00 15.11           O
ATOM   3872  N   SER B 548     -13.564  45.380  26.663  1.00 10.37           N
ATOM   3873  CA  SER B 548     -13.806  44.115  27.343  1.00 11.96           C
ATOM   3874  C   SER B 548     -12.501  43.343  27.491  1.00 12.73           C
ATOM   3875  O   SER B 548     -12.233  42.747  28.537  1.00 11.84           O
ATOM   3876  CB  SER B 548     -14.826  43.280  26.564  1.00 12.14           C
ATOM   3877  OG  SER B 548     -16.066  43.972  26.384  1.00 13.26           O
ATOM   3878  N   CYS B 549     -11.678  43.350  26.443  1.00 12.52           N
ATOM   3879  CA  CYS B 549     -10.376  42.691  26.517  1.00 12.89           C
ATOM   3880  C   CYS B 549      -9.421  43.421  27.456  1.00 14.88           C
ATOM   3881  O   CYS B 549      -8.620  42.771  28.149  1.00 12.09           O
ATOM   3882  CB  CYS B 549      -9.789  42.557  25.117  1.00 11.48           C
ATOM   3883  SG  CYS B 549     -10.723  41.313  24.157  1.00 14.27           S
ATOM   3884  N   PHE B 550      -9.469  44.756  27.489  1.00 13.81           N
ATOM   3885  CA  PHE B 550      -8.656  45.480  28.466  1.00 10.92           C
ATOM   3886  C   PHE B 550      -9.045  45.089  29.897  1.00 12.64           C
ATOM   3887  O   PHE B 550      -8.178  44.817  30.734  1.00 12.96           O
ATOM   3888  CB  PHE B 550      -8.793  46.998  28.304  1.00 12.70           C
ATOM   3889  CG  PHE B 550      -8.388  47.537  26.953  1.00 13.43           C
ATOM   3890  CD1 PHE B 550      -7.656  46.766  26.042  1.00 13.94           C
ATOM   3891  CD2 PHE B 550      -8.745  48.833  26.591  1.00 11.97           C
ATOM   3892  CE1 PHE B 550      -7.314  47.259  24.811  1.00 11.41           C
ATOM   3893  CE2 PHE B 550      -8.393  49.344  25.349  1.00 13.69           C
ATOM   3894  CZ  PHE B 550      -7.675  48.555  24.452  1.00 15.13           C
ATOM   3895  N   ASN B 551     -10.351  45.075  30.204  1.00 10.55           N
ATOM   3896  CA  ASN B 551     -10.785  44.700  31.555  1.00 11.27           C
ATOM   3897  C   ASN B 551     -10.382  43.277  31.891  1.00 11.87           C
ATOM   3898  O   ASN B 551     -10.080  42.968  33.055  1.00 13.48           O
ATOM   3899  CB  ASN B 551     -12.309  44.829  31.698  1.00 12.54           C
ATOM   3900  CG  ASN B 551     -12.758  46.241  32.073  1.00 14.45           C
ATOM   3901  OD1 ASN B 551     -11.934  47.121  32.311  1.00 14.80           O
ATOM   3902  ND2 ASN B 551     -14.085  46.462  32.121  1.00 14.25           N
ATOM   3903  N   SER B 552     -10.363  42.395  30.888  1.00 13.81           N
ATOM   3904  CA  SER B 552     -10.006  41.002  31.143  1.00 14.57           C
ATOM   3905  C   SER B 552      -8.512  40.858  31.418  1.00 12.36           C
ATOM   3906  O   SER B 552      -8.098  40.116  32.329  1.00 13.57           O
ATOM   3907  CB  SER B 552     -10.402  40.147  29.930  1.00 12.05           C
ATOM   3908  OG  SER B 552     -11.806  40.199  29.746  1.00 13.35           O
ATOM   3909  N   ALA B 553      -7.689  41.564  30.646  1.00 10.87           N
ATOM   3910  CA  ALA B 553      -6.245  41.513  30.864  1.00 12.73           C
ATOM   3911  C   ALA B 553      -5.884  42.107  32.222  1.00 11.72           C
ATOM   3912  O   ALA B 553      -4.967  41.627  32.896  1.00 11.61           O
ATOM   3913  CB  ALA B 553      -5.515  42.245  29.733  1.00 12.99           C
ATOM   3914  N   GLN B 554      -6.597  43.155  32.628  1.00 12.24           N
ATOM   3915  CA  GLN B 554      -6.389  43.748  33.950  1.00 13.29           C
ATOM   3916  C   GLN B 554      -6.769  42.777  35.066  1.00 13.40           C
ATOM   3917  O   GLN B 554      -6.077  42.685  36.100  1.00 13.80           O
ATOM   3918  CB  GLN B 554      -7.191  45.044  34.058  1.00 11.90           C
ATOM   3919  CG  GLN B 554      -7.058  45.764  35.400  1.00 16.37           C
ATOM   3920  CD  GLN B 554      -7.836  47.060  35.437  1.00 19.64           C
ATOM   3921  OE1 GLN B 554      -9.042  47.098  35.138  1.00 17.77           O
ATOM   3922  NE2 GLN B 554      -7.153  48.132  35.783  1.00 16.67           N
ATOM   3923  N   ALA B 555      -7.898  42.078  34.898  1.00 13.74           N
ATOM   3924  CA  ALA B 555      -8.299  41.074  35.875  1.00 15.10           C
ATOM   3925  C   ALA B 555      -7.245  39.981  36.013  1.00 13.38           C
ATOM   3926  O   ALA B 555      -6.948  39.541  37.131  1.00 12.44           O
ATOM   3927  CB  ALA B 555      -9.648  40.482  35.490  1.00 11.22           C
ATOM   3928  N   ILE B 556      -6.659  39.530  34.890  1.00 11.91           N
ATOM   3929  CA  ILE B 556      -5.600  38.521  34.965  1.00 11.39           C
ATOM   3930  C   ILE B 556      -4.360  39.095  35.654  1.00 11.40           C
ATOM   3931  O   ILE B 556      -3.808  38.497  36.583  1.00 13.92           O
ATOM   3932  CB  ILE B 556      -5.265  38.005  33.553  1.00 12.44           C
ATOM   3933  CG1 ILE B 556      -6.462  37.249  32.956  1.00 11.46           C
ATOM   3934  CG2 ILE B 556      -3.998  37.144  33.595  1.00 10.58           C
ATOM   3935  CD1 ILE B 556      -6.414  37.122  31.401  1.00 10.62           C
ATOM   3936  N   LEU B 557      -3.897  40.264  35.205  1.00 10.79           N
ATOM   3937  CA  LEU B 557      -2.611  40.779  35.675  1.00 11.52           C
ATOM   3938  C   LEU B 557      -2.645  41.184  37.147  1.00 15.53           C
ATOM   3939  O   LEU B 557      -1.640  41.015  37.853  1.00 15.49           O
ATOM   3940  CB  LEU B 557      -2.175  41.964  34.815  1.00 12.08           C
ATOM   3941  CG  LEU B 557      -1.880  41.554  33.369  1.00 13.19           C
ATOM   3942  CD1 LEU B 557      -1.903  42.757  32.447  1.00 11.08           C
ATOM   3943  CD2 LEU B 557      -0.548  40.802  33.301  1.00 12.34           C
ATOM   3944  N   THR B 558      -3.771  41.698  37.634  1.00 13.27           N
ATOM   3945  CA  THR B 558      -3.889  42.032  39.053  1.00 11.44           C
ATOM   3946  C   THR B 558      -4.308  40.847  39.914  1.00 13.52           C
ATOM   3947  O   THR B 558      -4.533  41.019  41.110  1.00 16.46           O
ATOM   3948  CB  THR B 558      -4.899  43.152  39.249  1.00 16.61           C
ATOM   3949  OG1 THR B 558      -6.177  42.726  38.759  1.00 14.00           O
ATOM   3950  CG2 THR B 558      -4.469  44.401  38.516  1.00 13.16           C
ATOM   3951  N   GLY B 559      -4.448  39.666  39.339  1.00 13.14           N
ATOM   3952  CA  GLY B 559      -4.710  38.488  40.126  1.00 14.31           C
ATOM   3953  C   GLY B 559      -6.145  38.302  40.546  1.00 17.67           C
ATOM   3954  O   GLY B 559      -6.400  37.488  41.443  1.00 15.41           O
ATOM   3955  N   GLN B 560      -7.082  39.045  39.945  1.00 15.60           N
ATOM   3956  CA  GLN B 560      -8.496  38.815  40.222  1.00 15.05           C
ATOM   3957  C   GLN B 560      -8.949  37.477  39.651  1.00 13.45           C
ATOM   3958  O   GLN B 560      -9.790  36.793  40.247  1.00 13.51           O
ATOM   3959  CB  GLN B 560      -9.336  39.952  39.638  1.00 16.93           C
ATOM   3960  CG  GLN B 560      -9.053  41.357  40.191  1.00 15.48           C
ATOM   3961  CD  GLN B 560      -9.691  42.465  39.337  1.00 26.49           C
ATOM   3962  OE1 GLN B 560     -10.858  42.365  38.936  1.00 29.31           O
ATOM   3963  NE2 GLN B 560      -8.910  43.524  39.033  1.00 27.38           N
ATOM   3964  N   VAL B 561      -8.376  37.081  38.510  1.00 14.06           N
ATOM   3965  CA  VAL B 561      -8.620  35.789  37.875  1.00 14.72           C
ATOM   3966  C   VAL B 561      -7.289  35.264  37.348  1.00 13.15           C
ATOM   3967  O   VAL B 561      -6.329  36.019  37.177  1.00 12.47           O
ATOM   3968  CB  VAL B 561      -9.649  35.875  36.714  1.00 13.12           C
ATOM   3969  CG1 VAL B 561     -10.968  36.533  37.174  1.00 10.01           C
ATOM   3970  CG2 VAL B 561      -9.056  36.608  35.522  1.00 11.71           C
ATOM   3971  N   ARG B 562      -7.224  33.940  37.129  1.00 11.30           N
ATOM   3972  CA  ARG B 562      -6.029  33.318  36.535  1.00 14.40           C
ATOM   3973  C   ARG B 562      -5.999  33.515  35.024  1.00 12.18           C
ATOM   3974  O   ARG B 562      -4.967  33.864  34.440  1.00 11.57           O
ATOM   3975  CB  ARG B 562      -5.985  31.814  36.857  1.00 14.01           C
ATOM   3976  CG  ARG B 562      -4.687  31.097  36.468  1.00 14.17           C
ATOM   3977  N   ASN B 563      -7.120  33.271  34.373  1.00 14.03           N
ATOM   3978  CA  ASN B 563      -7.198  33.330  32.922  1.00 12.45           C
ATOM   3979  C   ASN B 563      -8.595  33.826  32.588  1.00 13.85           C
ATOM   3980  O   ASN B 563      -9.407  34.062  33.485  1.00 12.42           O
ATOM   3981  CB  ASN B 563      -6.892  31.968  32.306  1.00 11.22           C
ATOM   3982  CG  ASN B 563      -7.714  30.855  32.921  1.00 13.02           C
ATOM   3983  OD1 ASN B 563      -8.904  31.030  33.244  1.00 11.53           O
ATOM   3984  ND2 ASN B 563      -7.097  29.715  33.095  1.00 12.04           N
ATOM   3985  N   ALA B 564      -8.859  34.035  31.301  1.00 12.41           N
ATOM   3986  CA  ALA B 564     -10.149  34.606  30.924  1.00 10.70           C
ATOM   3987  C   ALA B 564     -10.447  34.340  29.453  1.00 13.08           C
ATOM   3988  O   ALA B 564      -9.551  34.080  28.640  1.00 12.27           O
ATOM   3989  CB  ALA B 564     -10.186  36.117  31.188  1.00  9.45           C
ATOM   3990  N   VAL B 565     -11.727  34.448  29.124  1.00 10.38           N
ATOM   3991  CA  VAL B 565     -12.233  34.272  27.772  1.00 10.16           C
ATOM   3992  C   VAL B 565     -13.115  35.472  27.456  1.00 13.44           C
ATOM   3993  O   VAL B 565     -13.906  35.904  28.304  1.00 11.26           O
ATOM   3994  CB  VAL B 565     -12.983  32.920  27.625  1.00 12.52           C
ATOM   3995  CG1 VAL B 565     -14.233  32.845  28.530  1.00 12.40           C
ATOM   3996  CG2 VAL B 565     -13.388  32.720  26.223  1.00 15.85           C
ATOM   3997  N   ALA B 566     -12.953  36.032  26.245  1.00 11.42           N
ATOM   3998  CA  ALA B 566     -13.669  37.228  25.810  1.00 12.81           C
ATOM   3999  C   ALA B 566     -14.472  36.880  24.568  1.00 12.54           C
ATOM   4000  O   ALA B 566     -13.900  36.661  23.494  1.00 11.86           O
ATOM   4001  CB  ALA B 566     -12.717  38.385  25.518  1.00  9.86           C
ATOM   4002  N   ILE B 567     -15.794  36.856  24.711  1.00 11.60           N
ATOM   4003  CA  ILE B 567     -16.692  36.557  23.589  1.00 12.58           C
ATOM   4004  C   ILE B 567     -17.068  37.899  22.966  1.00 14.04           C
ATOM   4005  O   ILE B 567     -18.046  38.531  23.361  1.00 14.57           O
ATOM   4006  CB  ILE B 567     -17.913  35.761  24.044  1.00 10.64           C
ATOM   4007  CG1 ILE B 567     -17.471  34.526  24.826  1.00 10.68           C
ATOM   4008  CG2 ILE B 567     -18.718  35.290  22.838  1.00 10.11           C
ATOM   4009  CD1 ILE B 567     -18.554  34.029  25.773  1.00  9.87           C
ATOM   4010  N   VAL B 568     -16.296  38.331  21.951  1.00 10.86           N
ATOM   4011  CA  VAL B 568     -16.395  39.700  21.436  1.00 10.87           C
ATOM   4012  C   VAL B 568     -16.467  39.706  19.914  1.00 13.20           C
ATOM   4013  O   VAL B 568     -15.949  38.809  19.242  1.00 12.12           O
ATOM   4014  CB  VAL B 568     -15.196  40.570  21.886  1.00 10.89           C
ATOM   4015  CG1 VAL B 568     -15.135  40.647  23.407  1.00 11.53           C
ATOM   4016  CG2 VAL B 568     -13.867  40.005  21.302  1.00 11.77           C
ATOM   4017  N   ARG B 569     -17.088  40.755  19.376  1.00 11.68           N
ATOM   4018  CA  ARG B 569     -17.049  41.105  17.966  1.00  9.71           C
ATOM   4019  C   ARG B 569     -17.291  42.607  17.869  1.00 13.28           C
ATOM   4020  O   ARG B 569     -17.775  43.218  18.831  1.00 10.52           O
ATOM   4021  CB  ARG B 569     -18.101  40.320  17.163  1.00 10.92           C
ATOM   4022  CG  ARG B 569     -19.492  40.774  17.472  1.00 11.64           C
ATOM   4023  CD  ARG B 569     -20.527  39.993  16.700  1.00  8.83           C
ATOM   4024  NE  ARG B 569     -20.684  40.371  15.297  1.00 14.93           N
ATOM   4025  CZ  ARG B 569     -21.523  41.312  14.873  1.00 11.97           C
ATOM   4026  NH1 ARG B 569     -22.253  41.999  15.740  1.00 11.95           N
ATOM   4027  NH2 ARG B 569     -21.629  41.552  13.596  1.00 12.42           N
ATOM   4028  N   PRO B 570     -16.901  43.255  16.747  1.00 12.44           N
ATOM   4029  CA  PRO B 570     -16.199  42.742  15.567  1.00 11.71           C
ATOM   4030  C   PRO B 570     -14.786  42.287  15.907  1.00 11.01           C
ATOM   4031  O   PRO B 570     -14.244  42.723  16.903  1.00 11.85           O
ATOM   4032  CB  PRO B 570     -16.165  43.954  14.625  1.00 13.98           C
ATOM   4033  CG  PRO B 570     -16.267  45.148  15.529  1.00 14.62           C
ATOM   4034  CD  PRO B 570     -17.175  44.700  16.637  1.00 15.08           C
ATOM   4035  N   PRO B 571     -14.219  41.427  15.081  1.00 11.29           N
ATOM   4036  CA  PRO B 571     -12.847  40.949  15.315  1.00 10.71           C
ATOM   4037  C   PRO B 571     -11.799  42.027  15.127  1.00 10.17           C
ATOM   4038  O   PRO B 571     -12.121  43.164  14.752  1.00 10.91           O
ATOM   4039  CB  PRO B 571     -12.695  39.828  14.277  1.00  9.05           C
ATOM   4040  CG  PRO B 571     -13.603  40.244  13.172  1.00 11.38           C
ATOM   4041  CD  PRO B 571     -14.785  40.895  13.837  1.00 10.22           C
ATOM   4042  N   GLY B 572     -10.518  41.675  15.356  1.00 10.27           N
ATOM   4043  CA  GLY B 572      -9.471  42.682  15.399  1.00 11.49           C
ATOM   4044  C   GLY B 572      -8.211  42.454  14.578  1.00 11.56           C
ATOM   4045  O   GLY B 572      -7.569  43.424  14.156  1.00 11.18           O
ATOM   4046  N   HIS B 573      -7.847  41.196  14.317  1.00 10.37           N
ATOM   4047  CA  HIS B 573      -6.441  40.941  13.988  1.00 12.67           C
ATOM   4048  C   HIS B 573      -6.014  41.414  12.594  1.00 12.71           C
ATOM   4049  O   HIS B 573      -4.803  41.501  12.357  1.00 12.08           O
ATOM   4050  CB  HIS B 573      -6.100  39.453  14.188  1.00 11.76           C
ATOM   4051  CG  HIS B 573      -6.752  38.520  13.208  1.00 12.64           C
ATOM   4052  ND1 HIS B 573      -6.190  37.306  12.865  1.00 13.44           N
ATOM   4053  CD2 HIS B 573      -7.915  38.610  12.510  1.00 10.93           C
ATOM   4054  CE1 HIS B 573      -6.966  36.701  11.978  1.00 12.70           C
ATOM   4055  NE2 HIS B 573      -8.023  37.463  11.754  1.00 10.14           N
ATOM   4056  N   HIS B 574      -6.949  41.745  11.683  1.00 11.15           N
ATOM   4057  CA  HIS B 574      -6.588  42.344  10.396  1.00 11.79           C
ATOM   4058  C   HIS B 574      -6.428  43.851  10.467  1.00 13.76           C
ATOM   4059  O   HIS B 574      -5.892  44.440   9.534  1.00 14.97           O
ATOM   4060  CB  HIS B 574      -7.637  42.022   9.314  1.00 11.70           C
ATOM   4061  CG  HIS B 574      -7.709  40.571   8.971  1.00 12.41           C
ATOM   4062  ND1 HIS B 574      -6.616  39.865   8.507  1.00 14.57           N
ATOM   4063  CD2 HIS B 574      -8.724  39.682   9.060  1.00 11.47           C
ATOM   4064  CE1 HIS B 574      -6.963  38.605   8.310  1.00 13.68           C
ATOM   4065  NE2 HIS B 574      -8.238  38.471   8.633  1.00 13.25           N
ATOM   4066  N   ALA B 575      -6.884  44.500  11.538  1.00 13.35           N
ATOM   4067  CA  ALA B 575      -6.790  45.948  11.613  1.00 13.97           C
ATOM   4068  C   ALA B 575      -5.341  46.390  11.746  1.00 12.45           C
ATOM   4069  O   ALA B 575      -4.568  45.818  12.520  1.00 15.57           O
ATOM   4070  CB  ALA B 575      -7.599  46.474  12.801  1.00 12.04           C
ATOM   4071  N   GLU B 576      -4.974  47.407  10.969  1.00 15.11           N
ATOM   4072  CA  GLU B 576      -3.641  47.993  10.946  1.00 17.12           C
ATOM   4073  C   GLU B 576      -3.629  49.288  11.752  1.00 16.52           C
ATOM   4074  O   GLU B 576      -4.676  49.811  12.145  1.00 16.10           O
ATOM   4075  CB  GLU B 576      -3.205  48.262   9.497  1.00 15.54           C
ATOM   4076  CG  GLU B 576      -3.141  47.007   8.639  1.00 15.47           C
ATOM   4077  CD  GLU B 576      -1.780  46.326   8.721  1.00 16.20           C
ATOM   4078  OE1 GLU B 576      -0.935  46.772   9.520  1.00 18.68           O
ATOM   4079  OE2 GLU B 576      -1.544  45.360   7.971  1.00 21.96           O
ATOM   4080  N   LYS B 577      -2.424  49.839  11.946  1.00 15.96           N
ATOM   4081  CA  LYS B 577      -2.312  51.117  12.648  1.00 16.86           C
ATOM   4082  C   LYS B 577      -3.204  52.173  12.006  1.00 16.85           C
ATOM   4083  O   LYS B 577      -3.862  52.957  12.706  1.00 16.04           O
ATOM   4084  CB  LYS B 577      -0.859  51.594  12.665  1.00 12.04           C
ATOM   4085  CG  LYS B 577      -0.689  53.008  13.190  1.00 20.09           C
ATOM   4086  CD  LYS B 577       0.732  53.532  13.059  1.00 21.12           C
ATOM   4087  CE  LYS B 577       0.969  54.208  11.718  1.00 32.74           C
ATOM   4088  NZ  LYS B 577       2.403  54.612  11.554  1.00 41.75           N
ATOM   4089  N   ASP B 578      -3.285  52.169  10.680  1.00 16.21           N
ATOM   4090  CA  ASP B 578      -3.943  53.239   9.940  1.00 15.65           C
ATOM   4091  C   ASP B 578      -5.129  52.762   9.101  1.00 18.37           C
ATOM   4092  O   ASP B 578      -5.647  53.543   8.301  1.00 21.32           O
ATOM   4093  CB  ASP B 578      -2.901  53.939   9.054  1.00 21.67           C
ATOM   4094  CG  ASP B 578      -3.374  55.290   8.512  1.00 29.44           C
ATOM   4095  OD1 ASP B 578      -3.784  56.185   9.306  1.00 27.62           O
ATOM   4096  OD2 ASP B 578      -3.303  55.461   7.271  1.00 28.69           O
ATOM   4097  N   THR B 579      -5.620  51.532   9.275  1.00 15.81           N
ATOM   4098  CA  THR B 579      -6.726  51.150   8.402  1.00 16.36           C
ATOM   4099  C   THR B 579      -7.530  49.984   8.971  1.00 16.73           C
ATOM   4100  O   THR B 579      -7.016  49.162   9.734  1.00 16.83           O
ATOM   4101  CB  THR B 579      -6.214  50.817   7.001  1.00 13.90           C
ATOM   4102  OG1 THR B 579      -7.270  51.037   6.053  1.00 22.35           O
ATOM   4103  CG2 THR B 579      -5.747  49.365   6.928  1.00 18.69           C
ATOM   4104  N   ALA B 580      -8.809  49.949   8.612  1.00 14.20           N
ATOM   4105  CA  ALA B 580      -9.676  48.807   8.874  1.00 15.14           C
ATOM   4106  C   ALA B 580      -9.520  47.783   7.755  1.00 13.35           C
ATOM   4107  O   ALA B 580      -9.157  48.119   6.632  1.00 15.70           O
ATOM   4108  CB  ALA B 580     -11.145  49.247   8.989  1.00 14.66           C
ATOM   4109  N   CYS B 581      -9.813  46.523   8.067  1.00 13.07           N
ATOM   4110  CA  CYS B 581      -9.594  45.476   7.073  1.00 13.90           C
ATOM   4111  C   CYS B 581     -10.246  44.194   7.547  1.00 12.60           C
ATOM   4112  O   CYS B 581     -10.225  43.903   8.737  1.00 10.13           O
ATOM   4113  CB  CYS B 581      -8.092  45.247   6.843  1.00 10.57           C
ATOM   4114  SG  CYS B 581      -7.671  43.974   5.651  1.00 20.53           S
ATOM   4115  N   GLY B 582     -10.839  43.441   6.612  1.00 12.74           N
ATOM   4116  CA  GLY B 582     -11.264  42.087   6.911  1.00 11.90           C
ATOM   4117  C   GLY B 582     -12.128  41.935   8.152  1.00 13.98           C
ATOM   4118  O   GLY B 582     -11.846  41.103   9.017  1.00 11.01           O
ATOM   4119  N   PHE B 583     -13.199  42.725   8.230  1.00 10.59           N
ATOM   4120  CA  PHE B 583     -14.197  42.711   9.299  1.00 12.74           C
ATOM   4121  C   PHE B 583     -13.681  43.361  10.570  1.00 10.82           C
ATOM   4122  O   PHE B 583     -14.412  43.393  11.561  1.00 13.44           O
ATOM   4123  CB  PHE B 583     -14.681  41.298   9.677  1.00 11.05           C
ATOM   4124  CG  PHE B 583     -14.999  40.393   8.505  1.00 14.88           C
ATOM   4125  CD1 PHE B 583     -15.370  40.913   7.271  1.00 13.47           C
ATOM   4126  CD2 PHE B 583     -14.974  39.010   8.668  1.00 15.88           C
ATOM   4127  CE1 PHE B 583     -15.674  40.078   6.218  1.00 16.18           C
ATOM   4128  CE2 PHE B 583     -15.277  38.152   7.602  1.00 17.94           C
ATOM   4129  CZ  PHE B 583     -15.633  38.696   6.380  1.00 16.51           C
ATOM   4130  N   CYS B 584     -12.470  43.898  10.573  1.00 11.83           N
ATOM   4131  CA  CYS B 584     -11.807  44.389  11.770  1.00 10.86           C
ATOM   4132  C   CYS B 584     -11.648  45.905  11.693  1.00 12.31           C
ATOM   4133  O   CYS B 584     -11.185  46.430  10.671  1.00 14.04           O
ATOM   4134  CB  CYS B 584     -10.418  43.739  11.892  1.00  9.10           C
ATOM   4135  SG  CYS B 584     -10.472  41.974  11.995  1.00 12.53           S
ATOM   4136  N   PHE B 585     -11.993  46.607  12.774  1.00 10.82           N
ATOM   4137  CA  PHE B 585     -11.819  48.060  12.816  1.00 13.83           C
ATOM   4138  C   PHE B 585     -10.594  48.490  13.606  1.00 13.95           C
ATOM   4139  O   PHE B 585      -9.784  49.297  13.121  1.00 12.79           O
ATOM   4140  CB  PHE B 585     -13.068  48.725  13.404  1.00 15.54           C
ATOM   4141  CG  PHE B 585     -14.274  48.583  12.520  1.00 14.70           C
ATOM   4142  CD1 PHE B 585     -14.518  49.491  11.515  1.00 16.31           C
ATOM   4143  CD2 PHE B 585     -15.141  47.514  12.689  1.00 16.40           C
ATOM   4144  CE1 PHE B 585     -15.635  49.352  10.697  1.00 13.78           C
ATOM   4145  CE2 PHE B 585     -16.242  47.358  11.882  1.00 15.60           C
ATOM   4146  CZ  PHE B 585     -16.484  48.275  10.873  1.00 15.85           C
ATOM   4147  N   PHE B 586     -10.471  47.980  14.826  1.00 13.57           N
ATOM   4148  CA  PHE B 586      -9.324  48.210  15.680  1.00 13.71           C
ATOM   4149  C   PHE B 586      -8.762  46.860  16.079  1.00 14.53           C
ATOM   4150  O   PHE B 586      -9.498  45.869  16.194  1.00 13.54           O
ATOM   4151  CB  PHE B 586      -9.700  49.029  16.940  1.00 11.32           C
ATOM   4152  CG  PHE B 586     -10.410  50.312  16.636  1.00 13.50           C
ATOM   4153  CD1 PHE B 586      -9.795  51.297  15.891  1.00 13.95           C
ATOM   4154  CD2 PHE B 586     -11.701  50.539  17.105  1.00 14.71           C
ATOM   4155  CE1 PHE B 586     -10.461  52.494  15.613  1.00 15.08           C
ATOM   4156  CE2 PHE B 586     -12.362  51.722  16.827  1.00 15.59           C
ATOM   4157  CZ  PHE B 586     -11.732  52.698  16.085  1.00 13.53           C
ATOM   4158  N   ASN B 587      -7.444  46.816  16.271  1.00 13.21           N
ATOM   4159  CA  ASN B 587      -6.791  45.537  16.540  1.00  9.53           C
ATOM   4160  C   ASN B 587      -6.866  45.250  18.040  1.00 12.99           C
ATOM   4161  O   ASN B 587      -5.955  45.572  18.809  1.00 11.80           O
ATOM   4162  CB  ASN B 587      -5.366  45.536  16.017  1.00  9.81           C
ATOM   4163  CG  ASN B 587      -4.812  44.132  15.946  1.00 11.50           C
ATOM   4164  OD1 ASN B 587      -4.977  43.374  16.893  1.00 11.13           O
ATOM   4165  ND2 ASN B 587      -4.221  43.758  14.807  1.00 13.25           N
ATOM   4166  N   THR B 588      -7.950  44.570  18.428  1.00 13.29           N
ATOM   4167  CA  THR B 588      -8.252  44.265  19.822  1.00 12.04           C
ATOM   4168  C   THR B 588      -7.079  43.591  20.527  1.00 10.90           C
ATOM   4169  O   THR B 588      -6.693  43.981  21.634  1.00 13.34           O
ATOM   4170  CB  THR B 588      -9.503  43.374  19.847  1.00  9.55           C
ATOM   4171  OG1 THR B 588     -10.582  44.130  19.306  1.00 11.46           O
ATOM   4172  CG2 THR B 588      -9.862  42.897  21.234  1.00 13.77           C
ATOM   4173  N   ALA B 589      -6.498  42.574  19.892  1.00 13.25           N
ATOM   4174  CA  ALA B 589      -5.426  41.811  20.529  1.00 14.44           C
ATOM   4175  C   ALA B 589      -4.169  42.651  20.696  1.00 14.43           C
ATOM   4176  O   ALA B 589      -3.573  42.677  21.783  1.00 12.11           O
ATOM   4177  CB  ALA B 589      -5.128  40.555  19.721  1.00 10.12           C
ATOM   4178  N   ALA B 590      -3.767  43.360  19.630  1.00 12.71           N
ATOM   4179  CA  ALA B 590      -2.588  44.212  19.707  1.00 12.90           C
ATOM   4180  C   ALA B 590      -2.784  45.304  20.750  1.00 11.33           C
ATOM   4181  O   ALA B 590      -1.892  45.578  21.562  1.00 14.19           O
ATOM   4182  CB  ALA B 590      -2.297  44.820  18.331  1.00 10.77           C
ATOM   4183  N   LEU B 591      -3.951  45.940  20.732  1.00 12.22           N
ATOM   4184  CA  LEU B 591      -4.268  46.955  21.735  1.00 13.67           C
ATOM   4185  C   LEU B 591      -4.168  46.389  23.144  1.00 11.05           C
ATOM   4186  O   LEU B 591      -3.696  47.067  24.058  1.00 10.22           O
ATOM   4187  CB  LEU B 591      -5.681  47.517  21.506  1.00 14.41           C
ATOM   4188  CG  LEU B 591      -5.870  48.414  20.281  1.00 13.04           C
ATOM   4189  CD1 LEU B 591      -7.369  48.579  19.999  1.00 11.90           C
ATOM   4190  CD2 LEU B 591      -5.223  49.772  20.500  1.00 13.51           C
ATOM   4191  N   THR B 592      -4.611  45.147  23.332  1.00 11.49           N
ATOM   4192  CA  THR B 592      -4.618  44.551  24.663  1.00 12.94           C
ATOM   4193  C   THR B 592      -3.195  44.264  25.148  1.00 10.59           C
ATOM   4194  O   THR B 592      -2.885  44.458  26.330  1.00 12.58           O
ATOM   4195  CB  THR B 592      -5.464  43.281  24.641  1.00 10.20           C
ATOM   4196  OG1 THR B 592      -6.808  43.623  24.281  1.00 11.23           O
ATOM   4197  CG2 THR B 592      -5.461  42.577  26.027  1.00 10.23           C
ATOM   4198  N   ALA B 593      -2.307  43.827  24.243  1.00 13.01           N
ATOM   4199  CA  ALA B 593      -0.891  43.699  24.595  1.00 10.71           C
ATOM   4200  C   ALA B 593      -0.332  45.034  25.061  1.00 13.27           C
ATOM   4201  O   ALA B 593       0.314  45.127  26.117  1.00 12.56           O
ATOM   4202  CB  ALA B 593      -0.085  43.175  23.395  1.00 13.04           C
ATOM   4203  N   ARG B 594      -0.584  46.094  24.293  1.00 11.02           N
ATOM   4204  CA  ARG B 594      -0.055  47.394  24.691  1.00 11.82           C
ATOM   4205  C   ARG B 594      -0.738  47.896  25.953  1.00 13.59           C
ATOM   4206  O   ARG B 594      -0.105  48.549  26.792  1.00 14.94           O
ATOM   4207  CB  ARG B 594      -0.224  48.412  23.564  1.00 13.65           C
ATOM   4208  CG  ARG B 594       0.645  48.161  22.363  1.00 14.44           C
ATOM   4209  CD  ARG B 594       2.116  48.256  22.746  1.00 19.13           C
ATOM   4210  NE  ARG B 594       2.929  48.379  21.541  1.00 18.21           N
ATOM   4211  CZ  ARG B 594       4.162  47.904  21.411  1.00 20.35           C
ATOM   4212  NH1 ARG B 594       4.811  48.075  20.249  1.00 21.28           N
ATOM   4213  NH2 ARG B 594       4.747  47.252  22.421  1.00 17.27           N
ATOM   4214  N   TYR B 595      -2.029  47.603  26.113  1.00 12.87           N
ATOM   4215  CA  TYR B 595      -2.714  48.025  27.322  1.00 11.38           C
ATOM   4216  C   TYR B 595      -2.099  47.349  28.542  1.00 12.25           C
ATOM   4217  O   TYR B 595      -1.797  48.013  29.549  1.00 11.72           O
ATOM   4218  CB  TYR B 595      -4.225  47.727  27.213  1.00 10.89           C
ATOM   4219  CG  TYR B 595      -4.897  47.865  28.556  1.00 12.81           C
ATOM   4220  CD1 TYR B 595      -5.254  49.126  29.043  1.00 14.19           C
ATOM   4221  CD2 TYR B 595      -5.128  46.749  29.363  1.00 13.06           C
ATOM   4222  CE1 TYR B 595      -5.808  49.286  30.289  1.00 14.69           C
ATOM   4223  CE2 TYR B 595      -5.715  46.901  30.623  1.00 13.59           C
ATOM   4224  CZ  TYR B 595      -6.044  48.183  31.078  1.00 14.74           C
ATOM   4225  OH  TYR B 595      -6.612  48.369  32.329  1.00 13.85           O
ATOM   4226  N   ALA B 596      -1.856  46.038  28.440  1.00 13.26           N
ATOM   4227  CA  ALA B 596      -1.216  45.271  29.512  1.00 11.55           C
ATOM   4228  C   ALA B 596       0.130  45.868  29.900  1.00 13.26           C
ATOM   4229  O   ALA B 596       0.457  45.981  31.088  1.00 14.78           O
ATOM   4230  CB  ALA B 596      -1.041  43.813  29.066  1.00 12.82           C
ATOM   4231  N   GLN B 597       0.958  46.200  28.906  1.00 12.45           N
ATOM   4232  CA  GLN B 597       2.227  46.849  29.213  1.00 12.26           C
ATOM   4233  C   GLN B 597       1.998  48.204  29.879  1.00 13.86           C
ATOM   4234  O   GLN B 597       2.706  48.573  30.830  1.00 13.75           O
ATOM   4235  CB  GLN B 597       3.055  46.983  27.936  1.00 15.02           C
ATOM   4236  CG  GLN B 597       3.555  45.619  27.443  1.00 14.03           C
ATOM   4237  CD  GLN B 597       4.221  45.678  26.094  1.00 16.08           C
ATOM   4238  OE1 GLN B 597       4.084  46.661  25.351  1.00 15.14           O
ATOM   4239  NE2 GLN B 597       4.925  44.603  25.747  1.00 13.82           N
ATOM   4240  N   SER B 598       0.988  48.951  29.420  1.00 13.35           N
ATOM   4241  CA  SER B 598       0.689  50.242  30.044  1.00 12.75           C
ATOM   4242  C   SER B 598       0.330  50.119  31.523  1.00 15.48           C
ATOM   4243  O   SER B 598       0.507  51.093  32.271  1.00 15.05           O
ATOM   4244  CB  SER B 598      -0.419  50.979  29.279  1.00 11.78           C
ATOM   4245  OG  SER B 598      -1.696  50.536  29.677  1.00 15.53           O
ATOM   4246  N   ILE B 599      -0.252  48.996  31.964  1.00 11.73           N
ATOM   4247  CA  ILE B 599      -0.661  48.884  33.373  1.00 12.96           C
ATOM   4248  C   ILE B 599       0.306  48.023  34.166  1.00 13.46           C
ATOM   4249  O   ILE B 599       0.062  47.753  35.346  1.00 13.71           O
ATOM   4250  CB  ILE B 599      -2.102  48.373  33.540  1.00 12.78           C
ATOM   4251  CG1 ILE B 599      -2.267  46.952  33.018  1.00 13.10           C
ATOM   4252  CG2 ILE B 599      -3.103  49.352  32.896  1.00 15.83           C
ATOM   4253  CD1 ILE B 599      -3.589  46.272  33.533  1.00 11.39           C
ATOM   4254  N   THR B 600       1.420  47.606  33.549  1.00 12.70           N
ATOM   4255  CA  THR B 600       2.443  46.868  34.285  1.00 12.82           C
ATOM   4256  C   THR B 600       3.797  47.544  34.090  1.00 14.75           C
ATOM   4257  O   THR B 600       4.172  48.420  34.869  1.00 13.57           O
ATOM   4258  CB  THR B 600       2.466  45.391  33.858  1.00 13.84           C
ATOM   4259  OG1 THR B 600       2.659  45.279  32.429  1.00 14.16           O
ATOM   4260  CG2 THR B 600       1.129  44.703  34.259  1.00 13.68           C
ATOM   4261  N   ARG B 601       4.531  47.153  33.055  1.00 13.35           N
ATOM   4262  CA  ARG B 601       5.754  47.841  32.677  1.00 14.94           C
ATOM   4263  C   ARG B 601       5.919  47.681  31.177  1.00 14.42           C
ATOM   4264  O   ARG B 601       5.408  46.720  30.605  1.00 15.90           O
ATOM   4265  CB  ARG B 601       6.967  47.284  33.430  1.00 17.62           C
ATOM   4266  CG  ARG B 601       7.103  45.782  33.334  1.00 17.44           C
ATOM   4267  CD  ARG B 601       8.392  45.270  34.036  1.00 15.56           C
ATOM   4268  NE  ARG B 601       9.000  44.209  33.233  1.00 18.66           N
ATOM   4269  CZ  ARG B 601       8.551  42.957  33.211  1.00 14.20           C
ATOM   4270  NH1 ARG B 601       9.133  42.076  32.442  1.00 13.93           N
ATOM   4271  NH2 ARG B 601       7.531  42.593  33.996  1.00 15.39           N
ATOM   4272  N   GLU B 602       6.645  48.620  30.542  1.00 16.39           N
ATOM   4273  CA  GLU B 602       6.739  48.630  29.071  1.00 16.80           C
ATOM   4274  C   GLU B 602       7.283  47.317  28.506  1.00 16.40           C
ATOM   4275  O   GLU B 602       6.922  46.921  27.386  1.00 18.21           O
ATOM   4276  CB  GLU B 602       7.621  49.795  28.600  1.00 20.26           C
ATOM   4277  N   SER B 603       8.166  46.644  29.234  1.00 17.10           N
ATOM   4278  CA  SER B 603       8.827  45.452  28.734  1.00 17.16           C
ATOM   4279  C   SER B 603       8.132  44.153  29.127  1.00 18.61           C
ATOM   4280  O   SER B 603       8.683  43.076  28.866  1.00 17.93           O
ATOM   4281  CB  SER B 603      10.276  45.424  29.222  1.00 20.58           C
ATOM   4282  OG  SER B 603      10.342  45.233  30.623  1.00 21.39           O
ATOM   4283  N   LEU B 604       6.927  44.214  29.703  1.00 14.11           N
ATOM   4284  CA  LEU B 604       6.155  43.000  29.955  1.00 13.30           C
ATOM   4285  C   LEU B 604       6.128  42.123  28.706  1.00 13.58           C
ATOM   4286  O   LEU B 604       5.740  42.576  27.621  1.00 14.13           O
ATOM   4287  CB  LEU B 604       4.721  43.365  30.354  1.00 12.30           C
ATOM   4288  CG  LEU B 604       3.844  42.165  30.738  1.00 11.59           C
ATOM   4289  CD1 LEU B 604       4.040  41.803  32.201  1.00 13.75           C
ATOM   4290  CD2 LEU B 604       2.371  42.458  30.476  1.00 12.90           C
ATOM   4291  N   ARG B 605       6.540  40.865  28.862  1.00 11.44           N
ATOM   4292  CA  ARG B 605       6.659  39.963  27.723  1.00 10.95           C
ATOM   4293  C   ARG B 605       5.283  39.385  27.416  1.00 12.71           C
ATOM   4294  O   ARG B 605       4.713  38.636  28.220  1.00 13.22           O
ATOM   4295  CB  ARG B 605       7.671  38.863  28.020  1.00 14.76           C
ATOM   4296  CG  ARG B 605       9.092  39.386  28.261  1.00 14.93           C
ATOM   4297  CD  ARG B 605      10.112  38.234  28.337  1.00 12.87           C
ATOM   4298  NE  ARG B 605       9.850  37.356  29.480  1.00 16.20           N
ATOM   4299  CZ  ARG B 605      10.335  37.542  30.704  1.00 20.07           C
ATOM   4300  NH1 ARG B 605      10.046  36.685  31.671  1.00 19.53           N
ATOM   4301  NH2 ARG B 605      11.088  38.604  30.970  1.00 19.82           N
ATOM   4302  N   VAL B 606       4.740  39.728  26.249  1.00 12.32           N
ATOM   4303  CA  VAL B 606       3.424  39.260  25.831  1.00 12.47           C
ATOM   4304  C   VAL B 606       3.597  38.315  24.656  1.00 11.25           C
ATOM   4305  O   VAL B 606       4.293  38.637  23.689  1.00 13.31           O
ATOM   4306  CB  VAL B 606       2.500  40.436  25.458  1.00 13.51           C
ATOM   4307  CG1 VAL B 606       1.095  39.939  25.148  1.00 10.99           C
ATOM   4308  CG2 VAL B 606       2.448  41.447  26.595  1.00 12.82           C
ATOM   4309  N   LEU B 607       3.012  37.130  24.765  1.00 10.59           N
ATOM   4310  CA  LEU B 607       2.881  36.228  23.637  1.00 10.79           C
ATOM   4311  C   LEU B 607       1.479  36.373  23.071  1.00 11.42           C
ATOM   4312  O   LEU B 607       0.499  36.312  23.821  1.00 10.14           O
ATOM   4313  CB  LEU B 607       3.129  34.783  24.060  1.00 10.52           C
ATOM   4314  CG  LEU B 607       2.691  33.704  23.061  1.00 10.72           C
ATOM   4315  CD1 LEU B 607       3.462  33.827  21.749  1.00 11.33           C
ATOM   4316  CD2 LEU B 607       2.905  32.301  23.672  1.00 10.16           C
ATOM   4317  N   ILE B 608       1.384  36.617  21.754  1.00 10.55           N
ATOM   4318  CA  ILE B 608       0.108  36.547  21.039  1.00 11.45           C
ATOM   4319  C   ILE B 608       0.196  35.356  20.117  1.00 10.75           C
ATOM   4320  O   ILE B 608       1.070  35.310  19.248  1.00 10.49           O
ATOM   4321  CB  ILE B 608      -0.199  37.804  20.224  1.00 10.96           C
ATOM   4322  CG1 ILE B 608      -0.219  39.031  21.126  1.00  9.91           C
ATOM   4323  CG2 ILE B 608      -1.564  37.657  19.498  1.00  9.99           C
ATOM   4324  CD1 ILE B 608      -0.440  40.293  20.366  1.00 11.16           C
ATOM   4325  N   VAL B 609      -0.675  34.385  20.341  1.00 11.07           N
ATOM   4326  CA  VAL B 609      -0.805  33.203  19.494  1.00 11.99           C
ATOM   4327  C   VAL B 609      -2.088  33.358  18.712  1.00 11.06           C
ATOM   4328  O   VAL B 609      -3.174  33.437  19.302  1.00 11.21           O
ATOM   4329  CB  VAL B 609      -0.851  31.915  20.318  1.00 10.72           C
ATOM   4330  CG1 VAL B 609      -1.190  30.732  19.425  1.00 12.95           C
ATOM   4331  CG2 VAL B 609       0.470  31.721  21.027  1.00 11.73           C
ATOM   4332  N   ASP B 610      -1.973  33.403  17.394  1.00 11.62           N
ATOM   4333  CA  ASP B 610      -3.114  33.720  16.531  1.00  9.58           C
ATOM   4334  C   ASP B 610      -3.468  32.451  15.764  1.00  9.25           C
ATOM   4335  O   ASP B 610      -2.828  32.121  14.755  1.00  9.71           O
ATOM   4336  CB  ASP B 610      -2.742  34.879  15.600  1.00  8.84           C
ATOM   4337  CG  ASP B 610      -3.895  35.335  14.705  1.00 10.97           C
ATOM   4338  OD1 ASP B 610      -4.800  34.539  14.353  1.00 10.81           O
ATOM   4339  OD2 ASP B 610      -3.860  36.518  14.347  1.00 11.50           O
ATOM   4340  N   TRP B 611      -4.472  31.728  16.245  1.00 10.90           N
ATOM   4341  CA  TRP B 611      -4.856  30.494  15.585  1.00  7.90           C
ATOM   4342  C   TRP B 611      -6.121  30.639  14.741  1.00 10.14           C
ATOM   4343  O   TRP B 611      -6.615  29.653  14.214  1.00 10.11           O
ATOM   4344  CB  TRP B 611      -4.957  29.359  16.603  1.00 13.17           C
ATOM   4345  CG  TRP B 611      -6.131  29.315  17.558  1.00  8.74           C
ATOM   4346  CD1 TRP B 611      -7.434  29.567  17.277  1.00 10.29           C
ATOM   4347  CD2 TRP B 611      -6.085  28.914  18.944  1.00 10.86           C
ATOM   4348  NE1 TRP B 611      -8.213  29.365  18.401  1.00 10.88           N
ATOM   4349  CE2 TRP B 611      -7.408  28.986  19.445  1.00  8.97           C
ATOM   4350  CE3 TRP B 611      -5.047  28.538  19.812  1.00 12.13           C
ATOM   4351  CZ2 TRP B 611      -7.744  28.656  20.782  1.00 11.58           C
ATOM   4352  CZ3 TRP B 611      -5.357  28.220  21.130  1.00 10.14           C
ATOM   4353  CH2 TRP B 611      -6.716  28.281  21.613  1.00 10.60           C
ATOM   4354  N   ASP B 612      -6.623  31.851  14.568  1.00 10.75           N
ATOM   4355  CA  ASP B 612      -7.572  32.098  13.496  1.00  9.47           C
ATOM   4356  C   ASP B 612      -6.980  31.562  12.194  1.00 12.91           C
ATOM   4357  O   ASP B 612      -5.765  31.589  11.987  1.00 13.03           O
ATOM   4358  CB  ASP B 612      -7.824  33.591  13.390  1.00  8.79           C
ATOM   4359  CG  ASP B 612      -8.900  33.935  12.385  1.00 15.59           C
ATOM   4360  OD1 ASP B 612      -8.645  33.853  11.153  1.00 10.24           O
ATOM   4361  OD2 ASP B 612      -9.997  34.286  12.853  1.00 11.46           O
ATOM   4362  N   VAL B 613      -7.829  31.068  11.294  1.00 12.22           N
ATOM   4363  CA  VAL B 613      -7.248  30.436  10.107  1.00 12.17           C
ATOM   4364  C   VAL B 613      -6.570  31.426   9.168  1.00 13.00           C
ATOM   4365  O   VAL B 613      -5.784  31.010   8.291  1.00 13.62           O
ATOM   4366  CB  VAL B 613      -8.331  29.638   9.367  1.00 11.90           C
ATOM   4367  CG1 VAL B 613      -9.158  30.543   8.473  1.00 15.25           C
ATOM   4368  CG2 VAL B 613      -7.699  28.528   8.537  1.00 11.77           C
ATOM   4369  N   HIS B 614      -6.816  32.720   9.328  1.00 11.36           N
ATOM   4370  CA  HIS B 614      -6.197  33.736   8.490  1.00 11.07           C
ATOM   4371  C   HIS B 614      -5.042  34.420   9.209  1.00 15.48           C
ATOM   4372  O   HIS B 614      -5.015  34.494  10.434  1.00 13.44           O
ATOM   4373  CB  HIS B 614      -7.226  34.786   8.078  1.00 13.00           C
ATOM   4374  CG  HIS B 614      -8.419  34.209   7.400  1.00 14.24           C
ATOM   4375  ND1 HIS B 614      -9.571  33.867   8.083  1.00 14.30           N
ATOM   4376  CD2 HIS B 614      -8.637  33.891   6.099  1.00 15.46           C
ATOM   4377  CE1 HIS B 614     -10.449  33.373   7.222  1.00 16.22           C
ATOM   4378  NE2 HIS B 614      -9.912  33.387   6.015  1.00 13.66           N
ATOM   4379  N   HIS B 615      -4.089  34.928   8.432  1.00 13.24           N
ATOM   4380  CA  HIS B 615      -2.953  35.640   9.007  1.00 13.67           C
ATOM   4381  C   HIS B 615      -3.419  36.942   9.634  1.00 14.05           C
ATOM   4382  O   HIS B 615      -4.182  37.684   9.016  1.00 12.95           O
ATOM   4383  CB  HIS B 615      -1.925  35.957   7.919  1.00 11.86           C
ATOM   4384  CG  HIS B 615      -0.678  36.599   8.436  1.00 14.04           C
ATOM   4385  ND1 HIS B 615      -0.235  37.837   8.007  1.00 13.11           N
ATOM   4386  CD2 HIS B 615       0.213  36.178   9.369  1.00 12.19           C
ATOM   4387  CE1 HIS B 615       0.891  38.132   8.633  1.00 14.22           C
ATOM   4388  NE2 HIS B 615       1.197  37.131   9.443  1.00 14.33           N
ATOM   4389  N   GLY B 616      -2.970  37.229  10.859  1.00 12.38           N
ATOM   4390  CA  GLY B 616      -3.286  38.539  11.428  1.00 11.06           C
ATOM   4391  C   GLY B 616      -2.294  39.593  10.958  1.00 13.74           C
ATOM   4392  O   GLY B 616      -1.366  39.925  11.691  1.00 11.50           O
ATOM   4393  N   ASN B 617      -2.442  40.088   9.726  1.00 11.29           N
ATOM   4394  CA  ASN B 617      -1.471  41.022   9.165  1.00 12.99           C
ATOM   4395  C   ASN B 617      -1.276  42.239  10.054  1.00 14.11           C
ATOM   4396  O   ASN B 617      -0.148  42.732  10.214  1.00 13.81           O
ATOM   4397  CB  ASN B 617      -1.933  41.460   7.775  1.00 14.11           C
ATOM   4398  CG  ASN B 617      -3.385  41.895   7.771  1.00 15.17           C
ATOM   4399  OD1 ASN B 617      -4.281  41.063   7.884  1.00 14.81           O
ATOM   4400  ND2 ASN B 617      -3.623  43.199   7.658  1.00 15.92           N
ATOM   4401  N   GLY B 618      -2.364  42.738  10.645  1.00 14.25           N
ATOM   4402  CA  GLY B 618      -2.261  43.908  11.495  1.00 14.48           C
ATOM   4403  C   GLY B 618      -1.437  43.648  12.741  1.00 15.02           C
ATOM   4404  O   GLY B 618      -0.608  44.471  13.136  1.00 13.88           O
ATOM   4405  N   THR B 619      -1.662  42.514  13.394  1.00 14.56           N
ATOM   4406  CA  THR B 619      -0.853  42.207  14.569  1.00 13.76           C
ATOM   4407  C   THR B 619       0.621  42.085  14.201  1.00 14.29           C
ATOM   4408  O   THR B 619       1.481  42.652  14.879  1.00 11.13           O
ATOM   4409  CB  THR B 619      -1.338  40.935  15.244  1.00 10.14           C
ATOM   4410  OG1 THR B 619      -2.768  40.963  15.306  1.00 12.71           O
ATOM   4411  CG2 THR B 619      -0.815  40.884  16.678  1.00 13.70           C
ATOM   4412  N   GLN B 620       0.934  41.362  13.118  1.00 14.35           N
ATOM   4413  CA  GLN B 620       2.333  41.222  12.714  1.00 14.31           C
ATOM   4414  C   GLN B 620       2.959  42.582  12.470  1.00 13.95           C
ATOM   4415  O   GLN B 620       4.052  42.880  12.968  1.00 16.06           O
ATOM   4416  CB  GLN B 620       2.441  40.353  11.467  1.00 13.48           C
ATOM   4417  CG  GLN B 620       3.715  40.563  10.682  1.00 15.10           C
ATOM   4418  CD  GLN B 620       3.934  39.487   9.655  1.00 12.18           C
ATOM   4419  OE1 GLN B 620       3.584  38.320   9.858  1.00 14.11           O
ATOM   4420  NE2 GLN B 620       4.530  39.866   8.551  1.00 14.47           N
ATOM   4421  N   HIS B 621       2.258  43.447  11.737  1.00 13.63           N
ATOM   4422  CA  HIS B 621       2.855  44.729  11.393  1.00 15.48           C
ATOM   4423  C   HIS B 621       3.036  45.614  12.617  1.00 15.44           C
ATOM   4424  O   HIS B 621       4.077  46.263  12.760  1.00 13.89           O
ATOM   4425  CB  HIS B 621       2.012  45.420  10.321  1.00 14.48           C
ATOM   4426  CG  HIS B 621       2.074  44.729   8.990  1.00 15.52           C
ATOM   4427  ND1 HIS B 621       0.990  44.626   8.144  1.00 17.21           N
ATOM   4428  CD2 HIS B 621       3.106  44.117   8.356  1.00 16.46           C
ATOM   4429  CE1 HIS B 621       1.338  43.958   7.059  1.00 15.70           C
ATOM   4430  NE2 HIS B 621       2.616  43.637   7.160  1.00 18.51           N
ATOM   4431  N   ILE B 622       2.063  45.619  13.529  1.00 14.92           N
ATOM   4432  CA  ILE B 622       2.145  46.487  14.706  1.00 11.38           C
ATOM   4433  C   ILE B 622       3.372  46.145  15.543  1.00 13.69           C
ATOM   4434  O   ILE B 622       4.051  47.033  16.071  1.00 13.18           O
ATOM   4435  CB  ILE B 622       0.834  46.393  15.518  1.00 11.97           C
ATOM   4436  CG1 ILE B 622      -0.285  47.136  14.774  1.00 13.76           C
ATOM   4437  CG2 ILE B 622       0.975  47.019  16.906  1.00 12.15           C
ATOM   4438  CD1 ILE B 622      -1.746  46.791  15.248  1.00 11.75           C
ATOM   4439  N   PHE B 623       3.695  44.859  15.662  1.00 12.31           N
ATOM   4440  CA  PHE B 623       4.790  44.429  16.526  1.00 12.91           C
ATOM   4441  C   PHE B 623       6.020  43.966  15.749  1.00 15.86           C
ATOM   4442  O   PHE B 623       6.905  43.338  16.342  1.00 15.32           O
ATOM   4443  CB  PHE B 623       4.317  43.306  17.442  1.00 12.68           C
ATOM   4444  CG  PHE B 623       3.174  43.699  18.316  1.00 13.94           C
ATOM   4445  CD1 PHE B 623       3.353  44.625  19.322  1.00 13.96           C
ATOM   4446  CD2 PHE B 623       1.912  43.141  18.114  1.00 11.20           C
ATOM   4447  CE1 PHE B 623       2.287  45.014  20.146  1.00 14.12           C
ATOM   4448  CE2 PHE B 623       0.865  43.514  18.916  1.00 13.59           C
ATOM   4449  CZ  PHE B 623       1.058  44.459  19.941  1.00 13.38           C
ATOM   4450  N   GLU B 624       6.117  44.297  14.453  1.00 14.89           N
ATOM   4451  C   GLU B 624       8.554  44.017  14.110  1.00 16.15           C
ATOM   4452  O   GLU B 624       9.461  43.193  13.970  1.00 17.50           O
ATOM   4453  CA AGLU B 624       7.149  43.684  13.619  0.50 15.63           C
ATOM   4454  CB AGLU B 624       6.972  44.103  12.152  0.50 17.85           C
ATOM   4455  CG AGLU B 624       7.427  43.050  11.128  0.50 17.64           C
ATOM   4456  CD AGLU B 624       6.729  43.193   9.767  0.50 17.71           C
ATOM   4457  OE1AGLU B 624       6.424  44.333   9.366  0.50 17.65           O
ATOM   4458  OE2AGLU B 624       6.476  42.167   9.099  0.50 18.53           O
ATOM   4459  CA BGLU B 624       7.150  43.699  13.610  0.50 15.63           C
ATOM   4460  CB BGLU B 624       6.980  44.160  12.155  0.50 17.86           C
ATOM   4461  CG BGLU B 624       7.177  45.660  11.919  0.50 16.28           C
ATOM   4462  CD BGLU B 624       6.635  46.117  10.565  0.50 15.08           C
ATOM   4463  OE1BGLU B 624       6.166  45.274   9.778  0.50 19.08           O
ATOM   4464  OE2BGLU B 624       6.667  47.322  10.285  0.50 12.38           O
ATOM   4465  N   GLU B 625       8.751  45.201  14.700  1.00 16.40           N
ATOM   4466  CA  GLU B 625      10.054  45.639  15.192  1.00 19.12           C
ATOM   4467  C   GLU B 625      10.198  45.453  16.691  1.00 22.59           C
ATOM   4468  O   GLU B 625      11.146  45.975  17.289  1.00 21.22           O
ATOM   4469  CB  GLU B 625      10.290  47.105  14.819  1.00 19.47           C
ATOM   4470  CG  GLU B 625      10.573  47.304  13.334  1.00 25.98           C
ATOM   4471  CD  GLU B 625      10.928  48.736  12.982  1.00 31.90           C
ATOM   4472  OE1 GLU B 625      10.119  49.402  12.324  1.00 38.09           O
ATOM   4473  OE2 GLU B 625      12.020  49.199  13.371  1.00 42.71           O
ATOM   4474  N   ASP B 626       9.274  44.731  17.313  1.00 18.80           N
ATOM   4475  CA  ASP B 626       9.122  44.712  18.756  1.00 16.06           C
ATOM   4476  C   ASP B 626       9.532  43.346  19.283  1.00 15.78           C
ATOM   4477  O   ASP B 626       8.922  42.332  18.925  1.00 17.70           O
ATOM   4478  CB  ASP B 626       7.670  45.041  19.099  1.00 14.49           C
ATOM   4479  CG  ASP B 626       7.461  45.400  20.559  1.00 18.89           C
ATOM   4480  OD1 ASP B 626       8.183  44.892  21.443  1.00 25.51           O
ATOM   4481  OD2 ASP B 626       6.542  46.194  20.806  1.00 24.25           O
ATOM   4482  N   ASP B 627      10.529  43.319  20.157  1.00 12.32           N
ATOM   4483  CA  ASP B 627      10.911  42.086  20.818  1.00 14.68           C
ATOM   4484  C   ASP B 627      10.241  41.893  22.171  1.00 17.74           C
ATOM   4485  O   ASP B 627      10.558  40.917  22.864  1.00 15.73           O
ATOM   4486  CB  ASP B 627      12.434  42.027  20.981  1.00 17.31           C
ATOM   4487  CG  ASP B 627      12.978  43.136  21.866  1.00 21.70           C
ATOM   4488  OD1 ASP B 627      12.238  44.073  22.255  1.00 19.20           O
ATOM   4489  OD2 ASP B 627      14.169  43.037  22.195  1.00 22.84           O
ATOM   4490  N   SER B 628       9.373  42.813  22.596  1.00 13.93           N
ATOM   4491  CA  SER B 628       8.585  42.580  23.811  1.00 17.74           C
ATOM   4492  C   SER B 628       7.302  41.793  23.560  1.00 14.74           C
ATOM   4493  O   SER B 628       6.692  41.310  24.520  1.00 12.80           O
ATOM   4494  CB  SER B 628       8.258  43.896  24.521  1.00 17.80           C
ATOM   4495  OG  SER B 628       7.293  44.614  23.798  1.00 14.27           O
ATOM   4496  N   VAL B 629       6.815  41.757  22.319  1.00 14.73           N
ATOM   4497  CA  VAL B 629       5.585  41.060  21.970  1.00 13.67           C
ATOM   4498  C   VAL B 629       5.956  40.065  20.877  1.00 12.14           C
ATOM   4499  O   VAL B 629       6.353  40.452  19.775  1.00 16.18           O
ATOM   4500  CB  VAL B 629       4.466  42.020  21.536  1.00 13.71           C
ATOM   4501  CG1 VAL B 629       3.165  41.244  21.199  1.00 11.70           C
ATOM   4502  CG2 VAL B 629       4.179  43.018  22.651  1.00 13.53           C
ATOM   4503  N   LEU B 630       5.918  38.791  21.227  1.00 12.02           N
ATOM   4504  CA  LEU B 630       6.148  37.683  20.315  1.00 10.58           C
ATOM   4505  C   LEU B 630       4.840  37.331  19.622  1.00 11.75           C
ATOM   4506  O   LEU B 630       3.858  36.966  20.284  1.00 11.85           O
ATOM   4507  CB  LEU B 630       6.654  36.484  21.114  1.00 12.22           C
ATOM   4508  CG  LEU B 630       6.750  35.147  20.381  1.00 12.23           C
ATOM   4509  CD1 LEU B 630       7.721  35.236  19.195  1.00  8.08           C
ATOM   4510  CD2 LEU B 630       7.212  34.081  21.369  1.00 11.22           C
ATOM   4511  N   TYR B 631       4.823  37.407  18.302  1.00 11.92           N
ATOM   4512  CA  TYR B 631       3.638  37.074  17.523  1.00 12.02           C
ATOM   4513  C   TYR B 631       3.840  35.741  16.811  1.00 11.69           C
ATOM   4514  O   TYR B 631       4.753  35.596  15.999  1.00 11.79           O
ATOM   4515  CB  TYR B 631       3.334  38.168  16.503  1.00 11.58           C
ATOM   4516  CG  TYR B 631       2.121  37.832  15.679  1.00 10.90           C
ATOM   4517  CD1 TYR B 631       0.873  37.751  16.270  1.00 13.84           C
ATOM   4518  CD2 TYR B 631       2.219  37.626  14.301  1.00 13.70           C
ATOM   4519  CE1 TYR B 631      -0.262  37.431  15.508  1.00 11.91           C
ATOM   4520  CE2 TYR B 631       1.112  37.324  13.530  1.00 11.09           C
ATOM   4521  CZ  TYR B 631      -0.135  37.238  14.155  1.00 12.67           C
ATOM   4522  OH  TYR B 631      -1.258  36.933  13.427  1.00 12.30           O
ATOM   4523  N   ILE B 632       2.988  34.773  17.104  1.00 10.35           N
ATOM   4524  CA  ILE B 632       2.978  33.501  16.398  1.00 12.41           C
ATOM   4525  C   ILE B 632       1.605  33.323  15.759  1.00 11.69           C
ATOM   4526  O   ILE B 632       0.588  33.293  16.464  1.00 12.96           O
ATOM   4527  CB  ILE B 632       3.298  32.346  17.342  1.00 11.83           C
ATOM   4528  CG1 ILE B 632       4.601  32.648  18.100  1.00 10.48           C
ATOM   4529  CG2 ILE B 632       3.368  31.044  16.553  1.00 12.57           C
ATOM   4530  CD1 ILE B 632       5.072  31.500  19.039  1.00 12.40           C
ATOM   4531  N   SER B 633       1.572  33.185  14.434  1.00 11.30           N
ATOM   4532  CA  SER B 633       0.330  32.930  13.722  1.00 12.29           C
ATOM   4533  C   SER B 633       0.438  31.649  12.908  1.00 12.38           C
ATOM   4534  O   SER B 633       1.469  31.368  12.278  1.00 10.74           O
ATOM   4535  CB  SER B 633       0.000  34.106  12.803  1.00 10.75           C
ATOM   4536  OG  SER B 633      -1.086  33.821  11.926  1.00 11.19           O
ATOM   4537  N   LEU B 634      -0.634  30.873  12.927  1.00 11.56           N
ATOM   4538  CA  LEU B 634      -0.813  29.750  12.028  1.00  8.53           C
ATOM   4539  C   LEU B 634      -1.950  30.119  11.090  1.00  9.68           C
ATOM   4540  O   LEU B 634      -2.971  30.669  11.530  1.00 11.86           O
ATOM   4541  CB  LEU B 634      -1.155  28.452  12.782  1.00  9.80           C
ATOM   4542  CG  LEU B 634      -0.274  28.051  13.966  1.00  9.23           C
ATOM   4543  CD1 LEU B 634      -0.951  28.481  15.318  1.00 11.55           C
ATOM   4544  CD2 LEU B 634      -0.021  26.535  13.978  1.00 12.01           C
ATOM   4545  N   HIS B 635      -1.776  29.838   9.806  1.00 10.34           N
ATOM   4546  CA  HIS B 635      -2.779  30.339   8.878  1.00 11.17           C
ATOM   4547  C   HIS B 635      -2.684  29.597   7.569  1.00 11.98           C
ATOM   4548  O   HIS B 635      -1.596  29.239   7.111  1.00 10.95           O
ATOM   4549  CB  HIS B 635      -2.603  31.835   8.628  1.00 10.46           C
ATOM   4550  CG  HIS B 635      -1.168  32.240   8.517  1.00 12.44           C
ATOM   4551  ND1 HIS B 635      -0.406  32.587   9.615  1.00 10.85           N
ATOM   4552  CD2 HIS B 635      -0.340  32.308   7.444  1.00 12.34           C
ATOM   4553  CE1 HIS B 635       0.831  32.854   9.223  1.00 12.97           C
ATOM   4554  NE2 HIS B 635       0.894  32.702   7.907  1.00 13.12           N
ATOM   4555  N   ARG B 636      -3.839  29.424   6.946  1.00 13.10           N
ATOM   4556  CA  ARG B 636      -3.868  28.980   5.559  1.00 11.55           C
ATOM   4557  C   ARG B 636      -3.230  30.033   4.653  1.00 13.41           C
ATOM   4558  O   ARG B 636      -3.584  31.211   4.706  1.00 12.92           O
ATOM   4559  CB  ARG B 636      -5.324  28.727   5.150  1.00 13.40           C
ATOM   4560  CG  ARG B 636      -5.444  28.049   3.757  1.00 15.68           C
ATOM   4561  CD  ARG B 636      -6.803  27.382   3.530  1.00 18.71           C
ATOM   4562  NE  ARG B 636      -6.818  26.699   2.243  1.00 18.55           N
ATOM   4563  CZ  ARG B 636      -7.878  26.066   1.737  1.00 25.19           C
ATOM   4564  NH1 ARG B 636      -9.025  26.021   2.410  1.00 19.29           N
ATOM   4565  NH2 ARG B 636      -7.790  25.474   0.555  1.00 22.90           N
ATOM   4566  N   TYR B 637      -2.290  29.612   3.800  1.00 13.00           N
ATOM   4567  CA  TYR B 637      -1.502  30.563   3.029  1.00 13.16           C
ATOM   4568  C   TYR B 637      -1.644  30.327   1.529  1.00 14.63           C
ATOM   4569  O   TYR B 637      -2.108  31.223   0.818  1.00 14.71           O
ATOM   4570  CB  TYR B 637      -0.033  30.470   3.461  1.00 14.30           C
ATOM   4571  CG  TYR B 637       0.909  31.380   2.708  1.00 13.12           C
ATOM   4572  CD1 TYR B 637       0.723  32.751   2.708  1.00 11.86           C
ATOM   4573  CD2 TYR B 637       1.986  30.863   2.005  1.00 13.01           C
ATOM   4574  CE1 TYR B 637       1.581  33.587   2.012  1.00 13.38           C
ATOM   4575  CE2 TYR B 637       2.857  31.687   1.302  1.00 11.85           C
ATOM   4576  CZ  TYR B 637       2.654  33.039   1.311  1.00 16.21           C
ATOM   4577  OH  TYR B 637       3.517  33.854   0.635  1.00 12.79           O
ATOM   4578  N   GLU B 638      -1.270  29.141   1.037  1.00 14.72           N
ATOM   4579  CA  GLU B 638      -1.415  28.769  -0.378  1.00 16.11           C
ATOM   4580  C   GLU B 638      -0.815  29.829  -1.307  1.00 17.14           C
ATOM   4581  O   GLU B 638      -1.458  30.306  -2.245  1.00 18.25           O
ATOM   4582  CB  GLU B 638      -2.879  28.460  -0.709  1.00 23.57           C
ATOM   4583  CG  GLU B 638      -3.462  27.479   0.307  1.00 24.75           C
ATOM   4584  CD  GLU B 638      -4.394  26.433  -0.241  1.00 28.48           C
ATOM   4585  OE1 GLU B 638      -4.977  25.698   0.583  1.00 41.70           O
ATOM   4586  OE2 GLU B 638      -4.548  26.331  -1.488  1.00 38.07           O
ATOM   4587  N   ASP B 639       0.447  30.202  -1.012  1.00 13.63           N
ATOM   4588  CA  ASP B 639       1.253  31.126  -1.820  1.00 15.35           C
ATOM   4589  C   ASP B 639       0.548  32.459  -2.036  1.00 20.87           C
ATOM   4590  O   ASP B 639       0.562  33.031  -3.135  1.00 20.00           O
ATOM   4591  CB  ASP B 639       1.631  30.457  -3.149  1.00 17.42           C
ATOM   4592  CG  ASP B 639       2.492  31.329  -4.034  1.00 22.33           C
ATOM   4593  OD1 ASP B 639       3.378  32.035  -3.504  1.00 19.94           O
ATOM   4594  OD2 ASP B 639       2.247  31.326  -5.263  1.00 17.60           O
ATOM   4595  N   GLY B 640      -0.101  32.953  -0.976  1.00 18.70           N
ATOM   4596  CA  GLY B 640      -0.819  34.197  -1.059  1.00 18.30           C
ATOM   4597  C   GLY B 640      -2.201  34.100  -1.655  1.00 21.25           C
ATOM   4598  O   GLY B 640      -2.848  35.131  -1.840  1.00 27.57           O
ATOM   4599  N   ALA B 641      -2.688  32.901  -1.967  1.00 24.09           N
ATOM   4600  CA  ALA B 641      -4.030  32.752  -2.515  1.00 22.52           C
ATOM   4601  C   ALA B 641      -5.085  32.623  -1.429  1.00 21.91           C
ATOM   4602  O   ALA B 641      -6.136  32.014  -1.657  1.00 28.46           O
ATOM   4603  CB  ALA B 641      -4.098  31.548  -3.461  1.00 27.78           C
ATOM   4604  N   PHE B 642      -4.820  33.150  -0.243  1.00 19.75           N
ATOM   4605  CA  PHE B 642      -5.800  33.127   0.831  1.00 20.25           C
ATOM   4606  C   PHE B 642      -5.760  34.468   1.537  1.00 17.78           C
ATOM   4607  O   PHE B 642      -4.672  34.993   1.810  1.00 18.40           O
ATOM   4608  CB  PHE B 642      -5.525  31.990   1.820  1.00 17.79           C
ATOM   4609  CG  PHE B 642      -6.754  31.365   2.372  1.00 16.81           C
ATOM   4610  CD1 PHE B 642      -7.537  30.535   1.595  1.00 20.68           C
ATOM   4611  CD2 PHE B 642      -7.153  31.632   3.661  1.00 19.25           C
ATOM   4612  CE1 PHE B 642      -8.672  29.961   2.110  1.00 17.97           C
ATOM   4613  CE2 PHE B 642      -8.287  31.058   4.183  1.00 17.57           C
ATOM   4614  CZ  PHE B 642      -9.052  30.227   3.406  1.00 20.44           C
ATOM   4615  N   PHE B 643      -6.947  35.008   1.835  1.00 16.62           N
ATOM   4616  CA  PHE B 643      -7.031  36.287   2.526  1.00 15.41           C
ATOM   4617  C   PHE B 643      -6.143  36.248   3.767  1.00 13.95           C
ATOM   4618  O   PHE B 643      -6.142  35.246   4.487  1.00 15.41           O
ATOM   4619  CB  PHE B 643      -8.483  36.603   2.920  1.00 13.62           C
ATOM   4620  CG  PHE B 643      -8.660  37.985   3.458  1.00 16.80           C
ATOM   4621  CD1 PHE B 643      -8.491  38.250   4.814  1.00 16.01           C
ATOM   4622  CD2 PHE B 643      -8.957  39.037   2.613  1.00 17.13           C
ATOM   4623  CE1 PHE B 643      -8.598  39.551   5.314  1.00 14.83           C
ATOM   4624  CE2 PHE B 643      -9.084  40.330   3.102  1.00 18.58           C
ATOM   4625  CZ  PHE B 643      -8.898  40.591   4.453  1.00 16.67           C
ATOM   4626  N   PRO B 644      -5.379  37.314   4.054  1.00 12.29           N
ATOM   4627  CA  PRO B 644      -5.357  38.619   3.366  1.00 13.41           C
ATOM   4628  C   PRO B 644      -4.450  38.729   2.133  1.00 16.99           C
ATOM   4629  O   PRO B 644      -4.130  39.849   1.746  1.00 15.37           O
ATOM   4630  CB  PRO B 644      -4.881  39.585   4.464  1.00 15.18           C
ATOM   4631  CG  PRO B 644      -4.132  38.734   5.405  1.00 15.06           C
ATOM   4632  CD  PRO B 644      -4.645  37.341   5.333  1.00 11.83           C
ATOM   4633  N   ASN B 645      -4.066  37.597   1.541  1.00 14.87           N
ATOM   4634  CA  ASN B 645      -3.515  37.548   0.177  1.00 16.05           C
ATOM   4635  C   ASN B 645      -2.164  38.242   0.022  1.00 17.22           C
ATOM   4636  O   ASN B 645      -1.890  38.826  -1.028  1.00 18.63           O
ATOM   4637  CB  ASN B 645      -4.513  38.135  -0.834  1.00 19.22           C
ATOM   4638  CG  ASN B 645      -5.851  37.436  -0.788  1.00 17.58           C
ATOM   4639  OD1 ASN B 645      -5.960  36.267  -1.174  1.00 21.87           O
ATOM   4640  ND2 ASN B 645      -6.876  38.135  -0.326  1.00 13.12           N
ATOM   4641  N   SER B 646      -1.278  38.135   1.012  1.00 16.48           N
ATOM   4642  CA  SER B 646       0.002  38.824   0.920  1.00 16.26           C
ATOM   4643  C   SER B 646       1.119  37.900   1.378  1.00 18.20           C
ATOM   4644  O   SER B 646       0.928  37.067   2.266  1.00 14.44           O
ATOM   4645  CB  SER B 646       0.010  40.109   1.772  1.00 17.58           C
ATOM   4646  OG  SER B 646       1.331  40.463   2.184  1.00 20.93           O
ATOM   4647  N   GLU B 647       2.304  38.078   0.773  1.00 13.39           N
ATOM   4648  CA  GLU B 647       3.461  37.278   1.135  1.00 14.05           C
ATOM   4649  C   GLU B 647       4.027  37.681   2.491  1.00 15.51           C
ATOM   4650  O   GLU B 647       4.950  37.024   2.984  1.00 14.03           O
ATOM   4651  CB  GLU B 647       4.535  37.380   0.035  1.00 17.86           C
ATOM   4652  CG  GLU B 647       4.092  36.734  -1.289  1.00 18.13           C
ATOM   4653  CD  GLU B 647       5.216  36.532  -2.306  1.00 23.57           C
ATOM   4654  OE1 GLU B 647       6.389  36.337  -1.937  1.00 24.92           O
ATOM   4655  OE2 GLU B 647       4.917  36.578  -3.503  1.00 28.21           O
ATOM   4656  N   ASP B 648       3.482  38.730   3.109  1.00 16.44           N
ATOM   4657  CA  ASP B 648       3.802  39.021   4.509  1.00 13.96           C
ATOM   4658  C   ASP B 648       3.516  37.845   5.438  1.00 15.01           C
ATOM   4659  O   ASP B 648       4.097  37.783   6.525  1.00 13.00           O
ATOM   4660  CB  ASP B 648       3.020  40.222   5.018  1.00 13.62           C
ATOM   4661  CG  ASP B 648       3.340  41.487   4.280  1.00 19.95           C
ATOM   4662  OD1 ASP B 648       4.263  41.470   3.426  1.00 21.63           O
ATOM   4663  OD2 ASP B 648       2.653  42.498   4.551  1.00 17.68           O
ATOM   4664  N   ALA B 649       2.631  36.929   5.056  1.00 11.30           N
ATOM   4665  CA  ALA B 649       2.248  35.804   5.900  1.00 11.87           C
ATOM   4666  C   ALA B 649       3.174  34.597   5.768  1.00 11.98           C
ATOM   4667  O   ALA B 649       2.922  33.568   6.400  1.00 11.77           O
ATOM   4668  CB  ALA B 649       0.811  35.384   5.565  1.00 12.11           C
ATOM   4669  N   ASN B 650       4.225  34.671   4.961  1.00 12.91           N
ATOM   4670  CA  ASN B 650       5.024  33.478   4.755  1.00 12.72           C
ATOM   4671  C   ASN B 650       6.007  33.286   5.903  1.00 13.50           C
ATOM   4672  O   ASN B 650       6.219  34.174   6.735  1.00 11.46           O
ATOM   4673  CB  ASN B 650       5.775  33.537   3.420  1.00 12.89           C
ATOM   4674  CG  ASN B 650       5.983  32.171   2.829  1.00 16.03           C
ATOM   4675  OD1 ASN B 650       5.640  31.150   3.444  1.00 16.31           O
ATOM   4676  ND2 ASN B 650       6.502  32.135   1.617  1.00 16.07           N
ATOM   4677  N   TYR B 651       6.592  32.083   5.949  1.00 12.59           N
ATOM   4678  CA  TYR B 651       7.439  31.708   7.076  1.00 12.34           C
ATOM   4679  C   TYR B 651       8.713  32.542   7.148  1.00 15.95           C
ATOM   4680  O   TYR B 651       9.324  32.618   8.221  1.00 16.45           O
ATOM   4681  CB  TYR B 651       7.792  30.219   6.997  1.00 14.97           C
ATOM   4682  CG  TYR B 651       8.540  29.861   5.714  1.00 12.43           C
ATOM   4683  CD1 TYR B 651       9.906  30.096   5.576  1.00 15.06           C
ATOM   4684  CD2 TYR B 651       7.865  29.301   4.652  1.00 11.58           C
ATOM   4685  CE1 TYR B 651      10.563  29.789   4.405  1.00 17.00           C
ATOM   4686  CE2 TYR B 651       8.508  28.996   3.468  1.00 15.24           C
ATOM   4687  CZ  TYR B 651       9.848  29.244   3.340  1.00 17.51           C
ATOM   4688  OH  TYR B 651      10.475  28.913   2.150  1.00 19.06           O
ATOM   4689  N   ASP B 652       9.135  33.159   6.040  1.00 13.68           N
ATOM   4690  CA  ASP B 652      10.392  33.889   6.022  1.00 14.03           C
ATOM   4691  C   ASP B 652      10.268  35.307   6.558  1.00 16.05           C
ATOM   4692  O   ASP B 652      11.280  36.004   6.653  1.00 16.58           O
ATOM   4693  CB  ASP B 652      10.978  33.923   4.603  1.00 17.27           C
ATOM   4694  CG  ASP B 652      10.144  34.771   3.638  1.00 20.23           C
ATOM   4695  OD1 ASP B 652       8.900  34.698   3.691  1.00 19.16           O
ATOM   4696  OD2 ASP B 652      10.733  35.500   2.805  1.00 27.18           O
ATOM   4697  N   LYS B 653       9.067  35.771   6.917  1.00 17.59           N
ATOM   4698  CA  LYS B 653       8.922  37.057   7.603  1.00 14.59           C
ATOM   4699  C   LYS B 653       9.077  36.772   9.091  1.00 17.80           C
ATOM   4700  O   LYS B 653       8.140  36.300   9.746  1.00 14.07           O
ATOM   4701  CB  LYS B 653       7.588  37.728   7.280  1.00 12.16           C
ATOM   4702  CG  LYS B 653       7.237  37.750   5.782  1.00 14.50           C
ATOM   4703  CD  LYS B 653       8.335  38.326   4.876  1.00 20.38           C
ATOM   4704  CE  LYS B 653       7.854  38.543   3.413  1.00 13.62           C
ATOM   4705  NZ  LYS B 653       7.576  37.273   2.615  1.00 20.33           N
ATOM   4706  N   VAL B 654      10.277  37.029   9.613  1.00 12.97           N
ATOM   4707  CA  VAL B 654      10.654  36.615  10.957  1.00 14.86           C
ATOM   4708  C   VAL B 654      10.744  37.802  11.891  1.00 11.62           C
ATOM   4709  O   VAL B 654      11.124  37.651  13.058  1.00 15.87           O
ATOM   4710  CB  VAL B 654      11.981  35.831  10.952  1.00 13.79           C
ATOM   4711  CG1 VAL B 654      11.855  34.576  10.121  1.00 14.23           C
ATOM   4712  CG2 VAL B 654      13.114  36.686  10.444  1.00 16.74           C
ATOM   4713  N   GLY B 655      10.363  38.974  11.420  1.00 13.53           N
ATOM   4714  CA  GLY B 655      10.511  40.190  12.186  1.00 15.85           C
ATOM   4715  C   GLY B 655      11.624  41.057  11.633  1.00 18.39           C
ATOM   4716  O   GLY B 655      12.431  40.644  10.791  1.00 19.24           O
ATOM   4717  N   LEU B 656      11.665  42.277  12.148  1.00 19.44           N
ATOM   4718  CA  LEU B 656      12.551  43.302  11.619  1.00 22.30           C
ATOM   4719  C   LEU B 656      13.315  43.974  12.750  1.00 20.29           C
ATOM   4720  O   LEU B 656      12.764  44.196  13.831  1.00 19.87           O
ATOM   4721  CB  LEU B 656      11.744  44.327  10.841  1.00 20.18           C
ATOM   4722  CG  LEU B 656      10.955  43.801   9.634  1.00 19.93           C
ATOM   4723  CD1 LEU B 656      10.033  44.873   9.132  1.00 24.34           C
ATOM   4724  CD2 LEU B 656      11.887  43.331   8.524  1.00 20.57           C
ATOM   4725  N   GLY B 657      14.583  44.301  12.496  1.00 21.15           N
ATOM   4726  CA  GLY B 657      15.378  45.004  13.494  1.00 25.21           C
ATOM   4727  C   GLY B 657      15.537  44.215  14.777  1.00 22.84           C
ATOM   4728  O   GLY B 657      15.798  43.004  14.780  1.00 19.91           O
ATOM   4729  N   LYS B 658      15.382  44.900  15.911  1.00 24.30           N
ATOM   4730  CA  LYS B 658      15.482  44.133  17.144  1.00 21.67           C
ATOM   4731  C   LYS B 658      14.343  43.127  17.270  1.00 22.47           C
ATOM   4732  O   LYS B 658      14.433  42.220  18.106  1.00 24.19           O
ATOM   4733  CB  LYS B 658      15.509  45.060  18.362  1.00 28.05           C
ATOM   4734  CG  LYS B 658      14.240  45.801  18.617  1.00 23.42           C
ATOM   4735  N   GLY B 659      13.314  43.247  16.428  1.00 19.89           N
ATOM   4736  CA  GLY B 659      12.208  42.317  16.335  1.00 18.21           C
ATOM   4737  C   GLY B 659      12.490  41.039  15.583  1.00 17.73           C
ATOM   4738  O   GLY B 659      11.609  40.176  15.555  1.00 17.36           O
ATOM   4739  N   ARG B 660      13.699  40.872  15.025  1.00 19.11           N
ATOM   4740  CA  ARG B 660      14.063  39.658  14.300  1.00 16.35           C
ATOM   4741  C   ARG B 660      14.031  38.444  15.230  1.00 17.81           C
ATOM   4742  O   ARG B 660      14.673  38.433  16.290  1.00 19.13           O
ATOM   4743  CB  ARG B 660      15.450  39.822  13.664  1.00 20.88           C
ATOM   4744  CG  ARG B 660      15.447  40.772  12.480  1.00 22.73           C
ATOM   4745  CD  ARG B 660      16.756  40.823  11.696  1.00 24.38           C
ATOM   4746  NE  ARG B 660      17.362  39.505  11.482  1.00 31.17           N
ATOM   4747  CZ  ARG B 660      17.113  38.684  10.462  1.00 25.38           C
ATOM   4748  NH1 ARG B 660      16.225  39.009   9.528  1.00 29.08           N
ATOM   4749  NH2 ARG B 660      17.761  37.518  10.381  1.00 26.16           N
ATOM   4750  N   GLY B 661      13.260  37.428  14.833  1.00 13.00           N
ATOM   4751  CA  GLY B 661      12.977  36.266  15.635  1.00 13.32           C
ATOM   4752  C   GLY B 661      11.633  36.298  16.363  1.00 12.68           C
ATOM   4753  O   GLY B 661      11.157  35.241  16.774  1.00 17.70           O
ATOM   4754  N   TYR B 662      11.031  37.481  16.560  1.00 14.07           N
ATOM   4755  CA  TYR B 662       9.842  37.631  17.382  1.00 13.65           C
ATOM   4756  C   TYR B 662       8.570  37.691  16.553  1.00 12.47           C
ATOM   4757  O   TYR B 662       7.542  38.146  17.046  1.00 13.00           O
ATOM   4758  CB  TYR B 662       9.961  38.865  18.283  1.00 14.05           C
ATOM   4759  CG  TYR B 662      11.090  38.693  19.278  1.00 15.72           C
ATOM   4760  CD1 TYR B 662      12.382  39.076  18.947  1.00 19.57           C
ATOM   4761  CD2 TYR B 662      10.875  38.110  20.532  1.00 16.69           C
ATOM   4762  CE1 TYR B 662      13.424  38.903  19.821  1.00 17.91           C
ATOM   4763  CE2 TYR B 662      11.945  37.938  21.428  1.00 14.62           C
ATOM   4764  CZ  TYR B 662      13.202  38.337  21.046  1.00 16.24           C
ATOM   4765  OH  TYR B 662      14.272  38.193  21.904  1.00 23.08           O
ATOM   4766  N   ASN B 663       8.630  37.234  15.314  1.00 10.98           N
ATOM   4767  CA  ASN B 663       7.462  37.053  14.465  1.00 12.44           C
ATOM   4768  C   ASN B 663       7.576  35.668  13.867  1.00 12.82           C
ATOM   4769  O   ASN B 663       8.571  35.370  13.207  1.00 13.13           O
ATOM   4770  CB  ASN B 663       7.429  38.111  13.368  1.00 10.59           C
ATOM   4771  CG  ASN B 663       6.090  38.169  12.672  1.00 13.50           C
ATOM   4772  OD1 ASN B 663       5.172  38.776  13.168  1.00 13.18           O
ATOM   4773  ND2 ASN B 663       5.974  37.505  11.545  1.00 12.83           N
ATOM   4774  N   VAL B 664       6.598  34.809  14.131  1.00 14.00           N
ATOM   4775  CA  VAL B 664       6.653  33.418  13.702  1.00  9.32           C
ATOM   4776  C   VAL B 664       5.400  33.122  12.890  1.00 12.64           C
ATOM   4777  O   VAL B 664       4.306  32.989  13.456  1.00 11.64           O
ATOM   4778  CB  VAL B 664       6.784  32.450  14.878  1.00 13.30           C
ATOM   4779  CG1 VAL B 664       6.877  31.010  14.386  1.00 11.65           C
ATOM   4780  CG2 VAL B 664       8.006  32.805  15.756  1.00 11.76           C
ATOM   4781  N   ASN B 665       5.560  33.002  11.566  1.00 11.62           N
ATOM   4782  CA  ASN B 665       4.465  32.625  10.670  1.00 13.42           C
ATOM   4783  C   ASN B 665       4.536  31.140  10.346  1.00 12.94           C
ATOM   4784  O   ASN B 665       5.568  30.652   9.863  1.00 12.46           O
ATOM   4785  CB  ASN B 665       4.500  33.415   9.376  1.00 11.30           C
ATOM   4786  CG  ASN B 665       3.998  34.824   9.548  1.00 11.13           C
ATOM   4787  OD1 ASN B 665       3.202  35.104  10.423  1.00 11.71           O
ATOM   4788  ND2 ASN B 665       4.460  35.725   8.674  1.00 12.76           N
ATOM   4789  N   ILE B 666       3.443  30.427  10.607  1.00 10.16           N
ATOM   4790  CA  ILE B 666       3.350  29.014  10.250  1.00 11.66           C
ATOM   4791  C   ILE B 666       2.308  28.864   9.148  1.00 11.03           C
ATOM   4792  O   ILE B 666       1.120  28.713   9.449  1.00 11.26           O
ATOM   4793  CB  ILE B 666       3.023  28.135  11.460  1.00  9.76           C
ATOM   4794  CG1 ILE B 666       4.128  28.298  12.519  1.00 11.79           C
ATOM   4795  CG2 ILE B 666       2.981  26.688  11.034  1.00 12.32           C
ATOM   4796  CD1 ILE B 666       3.743  27.766  13.872  1.00 10.51           C
ATOM   4797  N   PRO B 667       2.715  28.911   7.872  1.00 12.15           N
ATOM   4798  CA  PRO B 667       1.754  28.912   6.760  1.00 12.75           C
ATOM   4799  C   PRO B 667       1.448  27.522   6.216  1.00 15.58           C
ATOM   4800  O   PRO B 667       2.346  26.713   5.965  1.00 15.19           O
ATOM   4801  CB  PRO B 667       2.489  29.743   5.707  1.00 12.48           C
ATOM   4802  CG  PRO B 667       3.934  29.301   5.867  1.00 15.78           C
ATOM   4803  CD  PRO B 667       4.101  29.111   7.393  1.00 13.80           C
ATOM   4804  N   TRP B 668       0.154  27.256   5.989  1.00 15.44           N
ATOM   4805  CA  TRP B 668      -0.309  25.976   5.452  1.00 15.12           C
ATOM   4806  C   TRP B 668      -0.561  26.114   3.960  1.00 17.46           C
ATOM   4807  O   TRP B 668      -1.068  27.146   3.498  1.00 15.51           O
ATOM   4808  CB  TRP B 668      -1.595  25.482   6.128  1.00 14.07           C
ATOM   4809  CG  TRP B 668      -1.548  25.417   7.614  1.00 14.35           C
ATOM   4810  CD1 TRP B 668      -2.356  26.114   8.502  1.00 13.94           C
ATOM   4811  CD2 TRP B 668      -0.655  24.631   8.414  1.00 16.11           C
ATOM   4812  NE1 TRP B 668      -2.014  25.794   9.792  1.00 13.64           N
ATOM   4813  CE2 TRP B 668      -0.963  24.901   9.774  1.00 14.86           C
ATOM   4814  CE3 TRP B 668       0.378  23.733   8.118  1.00 12.61           C
ATOM   4815  CZ2 TRP B 668      -0.287  24.287  10.824  1.00 11.04           C
ATOM   4816  CZ3 TRP B 668       1.068  23.125   9.179  1.00 13.12           C
ATOM   4817  CH2 TRP B 668       0.725  23.408  10.516  1.00 13.89           C
ATOM   4818  N   ASN B 669      -0.195  25.074   3.215  1.00 17.42           N
ATOM   4819  CA  ASN B 669      -0.237  25.117   1.744  1.00 20.79           C
ATOM   4820  C   ASN B 669      -0.949  23.906   1.120  1.00 23.69           C
ATOM   4821  O   ASN B 669      -1.901  23.377   1.701  1.00 31.13           O
ATOM   4822  CB  ASN B 669       1.183  25.225   1.177  1.00 15.82           C
ATOM   4823  CG  ASN B 669       1.776  26.609   1.349  1.00 20.14           C
ATOM   4824  OD1 ASN B 669       1.142  27.621   1.026  1.00 18.55           O
ATOM   4825  ND2 ASN B 669       2.993  26.662   1.884  1.00 16.63           N
ATOM   4826  N   GLY B 671      -4.925  22.902   2.784  1.00 31.10           N
ATOM   4827  CA  GLY B 671      -6.212  22.244   2.620  1.00 26.55           C
ATOM   4828  C   GLY B 671      -6.448  21.114   3.604  1.00 24.02           C
ATOM   4829  O   GLY B 671      -5.622  20.234   3.754  1.00 24.86           O
ATOM   4830  N   LYS B 672      -7.589  21.165   4.297  1.00 25.92           N
ATOM   4831  CA  LYS B 672      -8.016  20.114   5.220  1.00 25.88           C
ATOM   4832  C   LYS B 672      -6.989  19.859   6.325  1.00 20.67           C
ATOM   4833  O   LYS B 672      -6.890  18.743   6.839  1.00 20.45           O
ATOM   4834  CB  LYS B 672      -8.356  18.816   4.479  1.00 25.28           C
ATOM   4835  N   MET B 673      -6.236  20.885   6.719  1.00 20.60           N
ATOM   4836  CA  MET B 673      -5.425  20.769   7.930  1.00 17.88           C
ATOM   4837  C   MET B 673      -6.332  20.580   9.143  1.00 19.28           C
ATOM   4838  O   MET B 673      -7.465  21.076   9.186  1.00 19.76           O
ATOM   4839  CB  MET B 673      -4.543  22.007   8.135  1.00 14.56           C
ATOM   4840  CG  MET B 673      -3.543  22.294   6.998  1.00 16.65           C
ATOM   4841  SD  MET B 673      -2.591  20.838   6.516  1.00 20.17           S
ATOM   4842  CE  MET B 673      -1.703  21.500   5.124  1.00 20.38           C
ATOM   4843  N   GLY B 674      -5.834  19.855  10.136  1.00 16.24           N
ATOM   4844  CA  GLY B 674      -6.677  19.530  11.276  1.00 15.95           C
ATOM   4845  C   GLY B 674      -5.894  19.326  12.558  1.00 16.42           C
ATOM   4846  O   GLY B 674      -4.782  19.835  12.681  1.00 13.50           O
ATOM   4847  N   ASP B 675      -6.458  18.584  13.510  1.00 15.95           N
ATOM   4848  CA  ASP B 675      -5.781  18.361  14.788  1.00 16.37           C
ATOM   4849  C   ASP B 675      -4.344  17.874  14.622  1.00 14.75           C
ATOM   4850  O   ASP B 675      -3.463  18.409  15.305  1.00 13.67           O
ATOM   4851  CB  ASP B 675      -6.588  17.382  15.653  1.00 15.20           C
ATOM   4852  CG  ASP B 675      -7.941  17.942  16.117  1.00 17.10           C
ATOM   4853  OD1 ASP B 675      -8.291  19.114  15.860  1.00 14.44           O
ATOM   4854  OD2 ASP B 675      -8.663  17.165  16.748  1.00 16.12           O
ATOM   4855  N   PRO B 676      -4.024  16.896  13.746  1.00 15.76           N
ATOM   4856  CA  PRO B 676      -2.624  16.432  13.670  1.00 15.66           C
ATOM   4857  C   PRO B 676      -1.636  17.528  13.333  1.00 12.34           C
ATOM   4858  O   PRO B 676      -0.573  17.613  13.953  1.00 13.15           O
ATOM   4859  CB  PRO B 676      -2.673  15.357  12.572  1.00 16.17           C
ATOM   4860  CG  PRO B 676      -4.102  14.868  12.621  1.00 17.36           C
ATOM   4861  CD  PRO B 676      -4.914  16.069  12.903  1.00 17.52           C
ATOM   4862  N   GLU B 677      -1.962  18.369  12.357  1.00 13.80           N
ATOM   4863  CA  GLU B 677      -1.036  19.410  11.928  1.00 14.58           C
ATOM   4864  C   GLU B 677      -0.901  20.501  12.982  1.00 14.07           C
ATOM   4865  O   GLU B 677       0.203  21.017  13.217  1.00 15.42           O
ATOM   4866  CB  GLU B 677      -1.509  19.990  10.596  1.00 11.47           C
ATOM   4867  CG  GLU B 677      -1.469  18.974   9.423  1.00 14.24           C
ATOM   4868  CD  GLU B 677      -2.543  17.898   9.485  1.00 14.40           C
ATOM   4869  OE1 GLU B 677      -3.632  18.166  10.044  1.00 15.32           O
ATOM   4870  OE2 GLU B 677      -2.304  16.786   8.953  1.00 15.88           O
ATOM   4871  N   TYR B 678      -2.015  20.894  13.613  1.00 14.60           N
ATOM   4872  CA  TYR B 678      -1.929  21.931  14.642  1.00 12.58           C
ATOM   4873  C   TYR B 678      -1.214  21.413  15.881  1.00 13.99           C
ATOM   4874  O   TYR B 678      -0.398  22.131  16.483  1.00 11.12           O
ATOM   4875  CB  TYR B 678      -3.336  22.470  14.965  1.00 11.95           C
ATOM   4876  CG  TYR B 678      -3.745  23.535  13.966  1.00 13.39           C
ATOM   4877  CD1 TYR B 678      -3.981  23.203  12.632  1.00 13.61           C
ATOM   4878  CD2 TYR B 678      -3.834  24.857  14.330  1.00 11.06           C
ATOM   4879  CE1 TYR B 678      -4.317  24.171  11.690  1.00 13.95           C
ATOM   4880  CE2 TYR B 678      -4.153  25.828  13.406  1.00 13.49           C
ATOM   4881  CZ  TYR B 678      -4.397  25.475  12.077  1.00 11.87           C
ATOM   4882  OH  TYR B 678      -4.707  26.437  11.146  1.00 15.24           O
ATOM   4883  N   MET B 679      -1.472  20.161  16.271  1.00 15.04           N
ATOM   4884  CA  MET B 679      -0.722  19.590  17.391  1.00 13.98           C
ATOM   4885  C   MET B 679       0.773  19.512  17.078  1.00 13.47           C
ATOM   4886  O   MET B 679       1.611  19.752  17.963  1.00 14.47           O
ATOM   4887  CB  MET B 679      -1.251  18.203  17.749  1.00 14.59           C
ATOM   4888  CG  MET B 679      -2.636  18.187  18.428  1.00 18.56           C
ATOM   4889  SD  MET B 679      -2.712  19.030  20.035  1.00 30.87           S
ATOM   4890  CE  MET B 679      -1.868  17.876  21.123  1.00 26.54           C
ATOM   4891  N   ALA B 680       1.130  19.147  15.832  1.00 11.89           N
ATOM   4892  CA  ALA B 680       2.544  19.035  15.496  1.00 12.33           C
ATOM   4893  C   ALA B 680       3.192  20.406  15.447  1.00 12.27           C
ATOM   4894  O   ALA B 680       4.339  20.581  15.885  1.00 14.48           O
ATOM   4895  CB  ALA B 680       2.722  18.292  14.169  1.00 11.62           C
ATOM   4896  N   ALA B 681       2.481  21.401  14.925  1.00 11.13           N
ATOM   4897  CA  ALA B 681       3.063  22.734  14.934  1.00 11.51           C
ATOM   4898  C   ALA B 681       3.271  23.241  16.367  1.00 12.86           C
ATOM   4899  O   ALA B 681       4.275  23.911  16.644  1.00 12.17           O
ATOM   4900  CB  ALA B 681       2.193  23.696  14.131  1.00 12.74           C
ATOM   4901  N   PHE B 682       2.342  22.939  17.293  1.00 10.02           N
ATOM   4902  CA  PHE B 682       2.558  23.365  18.671  1.00 12.25           C
ATOM   4903  C   PHE B 682       3.746  22.633  19.289  1.00 14.32           C
[truncated: 85,807 more chars]
