# Supplementary material for: Development of First-in-Class Dual Sirt2/HDAC6 Inhibitors as Molecular Tools for Dual Inhibition of Tubulin Deacetylation
Source: J Med Chem. 2023 Oct 30;66(21):14787–814. doi: 10.1021/acs.jmedchem.3c01385 (PMC10641818; doi:10.1021/acs.jmedchem.3c01385)
Supplement: Supplementary file 4 — jm3c01385_si_004.pdb [file jm3c01385_si_004.pdb]

HEADER    HYDROLASE                               28-APR-23   8OWZ              
TITLE     CRYSTAL STRUCTURE OF HUMAN SIRT2 IN COMPLEX WITH A TRIAZOLE-BASED     
TITLE    2 SIRREAL                                                              
COMPND    MOL_ID: 1;                                                            
COMPND   2 MOLECULE: NAD-DEPENDENT PROTEIN DEACETYLASE SIRTUIN-2;               
COMPND   3 CHAIN: A;                                                            
COMPND   4 FRAGMENT: UNP RESIDUES 56-356;                                       
COMPND   5 SYNONYM: REGULATORY PROTEIN SIR2 HOMOLOG 2,SIR2-LIKE PROTEIN 2;      
COMPND   6 EC: 3.5.1.-;                                                         
COMPND   7 ENGINEERED: YES                                                      
SOURCE    MOL_ID: 1;                                                            
SOURCE   2 ORGANISM_SCIENTIFIC: HOMO SAPIENS;                                   
SOURCE   3 ORGANISM_COMMON: HUMAN;                                              
SOURCE   4 ORGANISM_TAXID: 9606;                                                
SOURCE   5 GENE: SIRT2, SIR2L, SIR2L2;                                          
SOURCE   6 EXPRESSION_SYSTEM: ESCHERICHIA COLI;                                 
SOURCE   7 EXPRESSION_SYSTEM_TAXID: 562                                         
KEYWDS    INHIBITOR, SIRTUIN 2, HYDROLASE                                       
EXPDTA    X-RAY DIFFRACTION                                                     
AUTHOR    F.FRIEDRICH,L.ZHANG,M.SCHIEDEL,O.EINSLE,M.JUNG                        
JRNL        AUTH   M.SCHIEDEL                                                   
JRNL        TITL   DEVELOPMENT OF FIRST-IN-CLASS DUAL SIRT2/HDAC6 INHIBITORS AS 
JRNL        TITL 2 MOLECULAR TOOLS FOR DUAL INHIBITION OF TUBULIN DEACETYLATION 
JRNL        REF    TO BE PUBLISHED                                              
JRNL        REFN                                                                
REMARK   2                                                                      
REMARK   2 RESOLUTION.    1.65 ANGSTROMS.                                       
REMARK   3                                                                      
REMARK   3 REFINEMENT.                                                          
REMARK   3   PROGRAM     : PHENIX 1.20.1-4487                                   
REMARK   3   AUTHORS     : PAUL ADAMS,PAVEL AFONINE,VINCENT CHEN,IAN            
REMARK   3               : DAVIS,KRESHNA GOPAL,RALF GROSSE-KUNSTLEVE,           
REMARK   3               : LI-WEI HUNG,ROBERT IMMORMINO,TOM IOERGER,            
REMARK   3               : AIRLIE MCCOY,ERIK MCKEE,NIGEL MORIARTY,              
REMARK   3               : REETAL PAI,RANDY READ,JANE RICHARDSON,               
REMARK   3               : DAVID RICHARDSON,TOD ROMO,JIM SACCHETTINI,           
REMARK   3               : NICHOLAS SAUTER,JACOB SMITH,LAURENT                  
REMARK   3               : STORONI,TOM TERWILLIGER,PETER ZWART                  
REMARK   3                                                                      
REMARK   3    REFINEMENT TARGET : GEOSTD + MONOMER LIBRARY + CDL V1.2           
REMARK   3                                                                      
REMARK   3  DATA USED IN REFINEMENT.                                            
REMARK   3   RESOLUTION RANGE HIGH (ANGSTROMS) : 1.65                           
REMARK   3   RESOLUTION RANGE LOW  (ANGSTROMS) : 55.09                          
REMARK   3   MIN(FOBS/SIGMA_FOBS)              : 1.350                          
REMARK   3   COMPLETENESS FOR RANGE        (%) : 98.6                           
REMARK   3   NUMBER OF REFLECTIONS             : 33903                          
REMARK   3                                                                      
REMARK   3  FIT TO DATA USED IN REFINEMENT.                                     
REMARK   3   R VALUE     (WORKING + TEST SET) : 0.170                           
REMARK   3   R VALUE            (WORKING SET) : 0.168                           
REMARK   3   FREE R VALUE                     : 0.198                           
REMARK   3   FREE R VALUE TEST SET SIZE   (%) : 5.060                           
REMARK   3   FREE R VALUE TEST SET COUNT      : 1714                            
REMARK   3                                                                      
REMARK   3  FIT TO DATA USED IN REFINEMENT (IN BINS).                           
REMARK   3   BIN  RESOLUTION RANGE  COMPL.    NWORK NFREE   RWORK  RFREE        
REMARK   3     1 55.0900 -  3.7800    1.00     2804   124  0.1460 0.1473        
REMARK   3     2  3.7800 -  3.0000    1.00     2726   139  0.1516 0.1814        
REMARK   3     3  3.0000 -  2.6200    1.00     2718   157  0.1734 0.1963        
REMARK   3     4  2.6200 -  2.3800    0.98     2660   142  0.1729 0.2057        
REMARK   3     5  2.3800 -  2.2100    0.91     2465   133  0.1635 0.2309        
REMARK   3     6  2.2100 -  2.0800    0.99     2698   149  0.1802 0.1974        
REMARK   3     7  2.0800 -  1.9700    0.99     2671   139  0.1815 0.2327        
REMARK   3     8  1.9700 -  1.8900    1.00     2732   130  0.1787 0.2223        
REMARK   3     9  1.8900 -  1.8200    0.99     2681   160  0.1946 0.2496        
REMARK   3    10  1.8200 -  1.7500    0.99     2690   150  0.2282 0.2705        
REMARK   3    11  1.7500 -  1.7000    0.99     2645   151  0.2199 0.2512        
REMARK   3    12  1.7000 -  1.6500    0.99     2699   140  0.2339 0.2700        
REMARK   3                                                                      
REMARK   3  BULK SOLVENT MODELLING.                                             
REMARK   3   METHOD USED        : FLAT BULK SOLVENT MODEL                       
REMARK   3   SOLVENT RADIUS     : 1.10                                          
REMARK   3   SHRINKAGE RADIUS   : 0.90                                          
REMARK   3   K_SOL              : NULL                                          
REMARK   3   B_SOL              : NULL                                          
REMARK   3                                                                      
REMARK   3  ERROR ESTIMATES.                                                    
REMARK   3   COORDINATE ERROR (MAXIMUM-LIKELIHOOD BASED)     : 0.178            
REMARK   3   PHASE ERROR (DEGREES, MAXIMUM-LIKELIHOOD BASED) : 20.160           
REMARK   3                                                                      
REMARK   3  B VALUES.                                                           
REMARK   3   FROM WILSON PLOT           (A**2) : 20.21                          
REMARK   3   MEAN B VALUE      (OVERALL, A**2) : 27.04                          
REMARK   3   OVERALL ANISOTROPIC B VALUE.                                       
REMARK   3    B11 (A**2) : NULL                                                 
REMARK   3    B22 (A**2) : NULL                                                 
REMARK   3    B33 (A**2) : NULL                                                 
REMARK   3    B12 (A**2) : NULL                                                 
REMARK   3    B13 (A**2) : NULL                                                 
REMARK   3    B23 (A**2) : NULL                                                 
REMARK   3                                                                      
REMARK   3  TWINNING INFORMATION.                                               
REMARK   3   FRACTION: NULL                                                     
REMARK   3   OPERATOR: NULL                                                     
REMARK   3                                                                      
REMARK   3  DEVIATIONS FROM IDEAL VALUES.                                       
REMARK   3                 RMSD          COUNT                                  
REMARK   3   BOND      :  0.007           2581                                  
REMARK   3   ANGLE     :  0.938           3489                                  
REMARK   3   CHIRALITY :  0.054            372                                  
REMARK   3   PLANARITY :  0.008            458                                  
REMARK   3   DIHEDRAL  :  6.780            392                                  
REMARK   3                                                                      
REMARK   3  TLS DETAILS                                                         
REMARK   3   NUMBER OF TLS GROUPS  : NULL                                       
REMARK   3                                                                      
REMARK   3  NCS DETAILS                                                         
REMARK   3   NUMBER OF NCS GROUPS : NULL                                        
REMARK   3                                                                      
REMARK   3  OTHER REFINEMENT REMARKS: NULL                                      
REMARK   4                                                                      
REMARK   4 8OWZ COMPLIES WITH FORMAT V. 3.30, 13-JUL-11                         
REMARK 100                                                                      
REMARK 100 THIS ENTRY HAS BEEN PROCESSED BY PDBE ON 03-MAY-23.                  
REMARK 100 THE DEPOSITION ID IS D_1292130216.                                   
REMARK 200                                                                      
REMARK 200 EXPERIMENTAL DETAILS                                                 
REMARK 200  EXPERIMENT TYPE                : X-RAY DIFFRACTION                  
REMARK 200  DATE OF DATA COLLECTION        : 06-APR-23                          
REMARK 200  TEMPERATURE           (KELVIN) : 100                                
REMARK 200  PH                             : NULL                               
REMARK 200  NUMBER OF CRYSTALS USED        : 1                                  
REMARK 200                                                                      
REMARK 200  SYNCHROTRON              (Y/N) : Y                                  
REMARK 200  RADIATION SOURCE               : ESRF                               
REMARK 200  BEAMLINE                       : MASSIF-3                           
REMARK 200  X-RAY GENERATOR MODEL          : NULL                               
REMARK 200  MONOCHROMATIC OR LAUE    (M/L) : M                                  
REMARK 200  WAVELENGTH OR RANGE        (A) : 0.9677                             
REMARK 200  MONOCHROMATOR                  : NULL                               
REMARK 200  OPTICS                         : NULL                               
REMARK 200                                                                      
REMARK 200  DETECTOR TYPE                  : PIXEL                              
REMARK 200  DETECTOR MANUFACTURER          : DECTRIS EIGER X 4M                 
REMARK 200  INTENSITY-INTEGRATION SOFTWARE : XDS                                
REMARK 200  DATA SCALING SOFTWARE          : AIMLESS                            
REMARK 200                                                                      
REMARK 200  NUMBER OF UNIQUE REFLECTIONS   : 33934                              
REMARK 200  RESOLUTION RANGE HIGH      (A) : 1.650                              
REMARK 200  RESOLUTION RANGE LOW       (A) : 55.090                             
REMARK 200  REJECTION CRITERIA  (SIGMA(I)) : NULL                               
REMARK 200                                                                      
REMARK 200 OVERALL.                                                             
REMARK 200  COMPLETENESS FOR RANGE     (%) : 98.6                               
REMARK 200  DATA REDUNDANCY                : 6.700                              
REMARK 200  R MERGE                    (I) : NULL                               
REMARK 200  R SYM                      (I) : NULL                               
REMARK 200  <I/SIGMA(I)> FOR THE DATA SET  : 11.3000                            
REMARK 200                                                                      
REMARK 200 IN THE HIGHEST RESOLUTION SHELL.                                     
REMARK 200  HIGHEST RESOLUTION SHELL, RANGE HIGH (A) : 1.65                     
REMARK 200  HIGHEST RESOLUTION SHELL, RANGE LOW  (A) : 1.68                     
REMARK 200  COMPLETENESS FOR SHELL     (%) : NULL                               
REMARK 200  DATA REDUNDANCY IN SHELL       : NULL                               
REMARK 200  R MERGE FOR SHELL          (I) : NULL                               
REMARK 200  R SYM FOR SHELL            (I) : NULL                               
REMARK 200  <I/SIGMA(I)> FOR SHELL         : NULL                               
REMARK 200                                                                      
REMARK 200 DIFFRACTION PROTOCOL: SINGLE WAVELENGTH                              
REMARK 200 METHOD USED TO DETERMINE THE STRUCTURE: MOLECULAR REPLACEMENT        
REMARK 200 SOFTWARE USED: PHASER                                                
REMARK 200 STARTING MODEL: NULL                                                 
REMARK 200                                                                      
REMARK 200 REMARK: NULL                                                         
REMARK 280                                                                      
REMARK 280 CRYSTAL                                                              
REMARK 280 SOLVENT CONTENT, VS   (%): 41.58                                     
REMARK 280 MATTHEWS COEFFICIENT, VM (ANGSTROMS**3/DA): 2.11                     
REMARK 280                                                                      
REMARK 280 CRYSTALLIZATION CONDITIONS: 25 % PEG 3,350 , 0.1 M BIS-TRIS PH       
REMARK 280  6.5, VAPOR DIFFUSION, SITTING DROP, TEMPERATURE 298K                
REMARK 290                                                                      
REMARK 290 CRYSTALLOGRAPHIC SYMMETRY                                            
REMARK 290 SYMMETRY OPERATORS FOR SPACE GROUP: P 1 21 1                         
REMARK 290                                                                      
REMARK 290      SYMOP   SYMMETRY                                                
REMARK 290     NNNMMM   OPERATOR                                                
REMARK 290       1555   X,Y,Z                                                   
REMARK 290       2555   -X,Y+1/2,-Z                                             
REMARK 290                                                                      
REMARK 290     WHERE NNN -> OPERATOR NUMBER                                     
REMARK 290           MMM -> TRANSLATION VECTOR                                  
REMARK 290                                                                      
REMARK 290 CRYSTALLOGRAPHIC SYMMETRY TRANSFORMATIONS                            
REMARK 290 THE FOLLOWING TRANSFORMATIONS OPERATE ON THE ATOM/HETATM             
REMARK 290 RECORDS IN THIS ENTRY TO PRODUCE CRYSTALLOGRAPHICALLY                
REMARK 290 RELATED MOLECULES.                                                   
REMARK 290   SMTRY1   1  1.000000  0.000000  0.000000        0.00000            
REMARK 290   SMTRY2   1  0.000000  1.000000  0.000000        0.00000            
REMARK 290   SMTRY3   1  0.000000  0.000000  1.000000        0.00000            
REMARK 290   SMTRY1   2 -1.000000  0.000000  0.000000        0.00000            
REMARK 290   SMTRY2   2  0.000000  1.000000  0.000000       36.73150            
REMARK 290   SMTRY3   2  0.000000  0.000000 -1.000000        0.00000            
REMARK 290                                                                      
REMARK 290 REMARK: NULL                                                         
REMARK 300                                                                      
REMARK 300 BIOMOLECULE: 1                                                       
REMARK 300 SEE REMARK 350 FOR THE AUTHOR PROVIDED AND/OR PROGRAM                
REMARK 300 GENERATED ASSEMBLY INFORMATION FOR THE STRUCTURE IN                  
REMARK 300 THIS ENTRY. THE REMARK MAY ALSO PROVIDE INFORMATION ON               
REMARK 300 BURIED SURFACE AREA.                                                 
REMARK 350                                                                      
REMARK 350 COORDINATES FOR A COMPLETE MULTIMER REPRESENTING THE KNOWN           
REMARK 350 BIOLOGICALLY SIGNIFICANT OLIGOMERIZATION STATE OF THE                
REMARK 350 MOLECULE CAN BE GENERATED BY APPLYING BIOMT TRANSFORMATIONS          
REMARK 350 GIVEN BELOW.  BOTH NON-CRYSTALLOGRAPHIC AND                          
REMARK 350 CRYSTALLOGRAPHIC OPERATIONS ARE GIVEN.                               
REMARK 350                                                                      
REMARK 350 BIOMOLECULE: 1                                                       
REMARK 350 AUTHOR DETERMINED BIOLOGICAL UNIT: MONOMERIC                         
REMARK 350 SOFTWARE DETERMINED QUATERNARY STRUCTURE: MONOMERIC                  
REMARK 350 SOFTWARE USED: PISA                                                  
REMARK 350 TOTAL BURIED SURFACE AREA: 1510 ANGSTROM**2                          
REMARK 350 SURFACE AREA OF THE COMPLEX: 14590 ANGSTROM**2                       
REMARK 350 CHANGE IN SOLVENT FREE ENERGY: 4.0 KCAL/MOL                          
REMARK 350 APPLY THE FOLLOWING TO CHAINS: A                                     
REMARK 350   BIOMT1   1  1.000000  0.000000  0.000000        0.00000            
REMARK 350   BIOMT2   1  0.000000  1.000000  0.000000        0.00000            
REMARK 350   BIOMT3   1  0.000000  0.000000  1.000000        0.00000            
REMARK 465                                                                      
REMARK 465 MISSING RESIDUES                                                     
REMARK 465 THE FOLLOWING RESIDUES WERE NOT LOCATED IN THE                       
REMARK 465 EXPERIMENT. (M=MODEL NUMBER; RES=RESIDUE NAME; C=CHAIN               
REMARK 465 IDENTIFIER; SSSEQ=SEQUENCE NUMBER; I=INSERTION CODE.)                
REMARK 465                                                                      
REMARK 465   M RES C SSSEQI                                                     
REMARK 465     GLY A    53                                                      
REMARK 465     HIS A    54                                                      
REMARK 465     MET A    55                                                      
REMARK 465     MET A   299                                                      
REMARK 465     ILE A   300                                                      
REMARK 465     MET A   301                                                      
REMARK 465     GLY A   302                                                      
REMARK 465     LEU A   303                                                      
REMARK 500                                                                      
REMARK 500 GEOMETRY AND STEREOCHEMISTRY                                         
REMARK 500 SUBTOPIC: CLOSE CONTACTS IN SAME ASYMMETRIC UNIT                     
REMARK 500                                                                      
REMARK 500 THE FOLLOWING ATOMS ARE IN CLOSE CONTACT.                            
REMARK 500                                                                      
REMARK 500  ATM1  RES C  SSEQI   ATM2  RES C  SSEQI           DISTANCE          
REMARK 500   OE1  GLU A   120     OG   SER A   122              2.08            
REMARK 500                                                                      
REMARK 500 REMARK: NULL                                                         
REMARK 500                                                                      
REMARK 500 GEOMETRY AND STEREOCHEMISTRY                                         
REMARK 500 SUBTOPIC: TORSION ANGLES                                             
REMARK 500                                                                      
REMARK 500 TORSION ANGLES OUTSIDE THE EXPECTED RAMACHANDRAN REGIONS:            
REMARK 500 (M=MODEL NUMBER; RES=RESIDUE NAME; C=CHAIN IDENTIFIER;               
REMARK 500 SSEQ=SEQUENCE NUMBER; I=INSERTION CODE).                             
REMARK 500                                                                      
REMARK 500 STANDARD TABLE:                                                      
REMARK 500 FORMAT:(10X,I3,1X,A3,1X,A1,I4,A1,4X,F7.2,3X,F7.2)                    
REMARK 500                                                                      
REMARK 500 EXPECTED VALUES: GJ KLEYWEGT AND TA JONES (1996). PHI/PSI-           
REMARK 500 CHOLOGY: RAMACHANDRAN REVISITED. STRUCTURE 4, 1395 - 1400            
REMARK 500                                                                      
REMARK 500  M RES CSSEQI        PSI       PHI                                   
REMARK 500    GLU A 108      -85.37   -129.29                                   
REMARK 500    HIS A 111       61.14    -67.56                                   
REMARK 500    TYR A 114      136.64   -176.06                                   
REMARK 500    CYS A 200      -71.26   -124.26                                   
REMARK 500    ASP A 231       34.40    -73.77                                   
REMARK 500    ALA A 270        5.98    -66.19                                   
REMARK 500    SER A 271       -7.16    -59.15                                   
REMARK 500    TYR A 315      -11.29   -148.43                                   
REMARK 500    ARG A 316       -6.82   -150.46                                   
REMARK 500                                                                      
REMARK 500 REMARK: NULL                                                         
REMARK 620                                                                      
REMARK 620 METAL COORDINATION                                                   
REMARK 620 (M=MODEL NUMBER; RES=RESIDUE NAME; C=CHAIN IDENTIFIER;               
REMARK 620 SSEQ=SEQUENCE NUMBER; I=INSERTION CODE):                             
REMARK 620                                                                      
REMARK 620 COORDINATION ANGLES FOR:  M RES CSSEQI METAL                         
REMARK 620                              ZN A 409  ZN                            
REMARK 620 N RES CSSEQI ATOM                                                    
REMARK 620 1 CYS A 195   SG                                                     
REMARK 620 2 CYS A 200   SG  111.3                                              
REMARK 620 3 CYS A 221   SG  110.7 108.1                                        
REMARK 620 4 CYS A 224   SG   94.8 115.9 115.4                                  
REMARK 620 N                    1     2     3                                   
DBREF  8OWZ A   56   356  UNP    Q8IXJ6   SIR2_HUMAN      56    356             
SEQADV 8OWZ GLY A   53  UNP  Q8IXJ6              EXPRESSION TAG                 
SEQADV 8OWZ HIS A   54  UNP  Q8IXJ6              EXPRESSION TAG                 
SEQADV 8OWZ MET A   55  UNP  Q8IXJ6              EXPRESSION TAG                 
SEQRES   1 A  304  GLY HIS MET GLU ARG LEU LEU ASP GLU LEU THR LEU GLU          
SEQRES   2 A  304  GLY VAL ALA ARG TYR MET GLN SER GLU ARG CYS ARG ARG          
SEQRES   3 A  304  VAL ILE CYS LEU VAL GLY ALA GLY ILE SER THR SER ALA          
SEQRES   4 A  304  GLY ILE PRO ASP PHE ARG SER PRO SER THR GLY LEU TYR          
SEQRES   5 A  304  ASP ASN LEU GLU LYS TYR HIS LEU PRO TYR PRO GLU ALA          
SEQRES   6 A  304  ILE PHE GLU ILE SER TYR PHE LYS LYS HIS PRO GLU PRO          
SEQRES   7 A  304  PHE PHE ALA LEU ALA LYS GLU LEU TYR PRO GLY GLN PHE          
SEQRES   8 A  304  LYS PRO THR ILE CYS HIS TYR PHE MET ARG LEU LEU LYS          
SEQRES   9 A  304  ASP LYS GLY LEU LEU LEU ARG CYS TYR THR GLN ASN ILE          
SEQRES  10 A  304  ASP THR LEU GLU ARG ILE ALA GLY LEU GLU GLN GLU ASP          
SEQRES  11 A  304  LEU VAL GLU ALA HIS GLY THR PHE TYR THR SER HIS CYS          
SEQRES  12 A  304  VAL SER ALA SER CYS ARG HIS GLU TYR PRO LEU SER TRP          
SEQRES  13 A  304  MET LYS GLU LYS ILE PHE SER GLU VAL THR PRO LYS CYS          
SEQRES  14 A  304  GLU ASP CYS GLN SER LEU VAL LYS PRO ASP ILE VAL PHE          
SEQRES  15 A  304  PHE GLY GLU SER LEU PRO ALA ARG PHE PHE SER CYS MET          
SEQRES  16 A  304  GLN SER ASP PHE LEU LYS VAL ASP LEU LEU LEU VAL MET          
SEQRES  17 A  304  GLY THR SER LEU GLN VAL GLN PRO PHE ALA SER LEU ILE          
SEQRES  18 A  304  SER LYS ALA PRO LEU SER THR PRO ARG LEU LEU ILE ASN          
SEQRES  19 A  304  LYS GLU LYS ALA GLY GLN SER ASP PRO PHE LEU GLY MET          
SEQRES  20 A  304  ILE MET GLY LEU GLY GLY GLY MET ASP PHE ASP SER LYS          
SEQRES  21 A  304  LYS ALA TYR ARG ASP VAL ALA TRP LEU GLY GLU CYS ASP          
SEQRES  22 A  304  GLN GLY CYS LEU ALA LEU ALA GLU LEU LEU GLY TRP LYS          
SEQRES  23 A  304  LYS GLU LEU GLU ASP LEU VAL ARG ARG GLU HIS ALA SER          
SEQRES  24 A  304  ILE ASP ALA GLN SER                                          
HET    KZU  A 401      36                                                       
HET    EDO  A 402       4                                                       
HET    BTB  A 403      14                                                       
HET    BU3  A 404       6                                                       
HET    BU3  A 405       6                                                       
HET    EDO  A 406       4                                                       
HET    EDO  A 407       4                                                       
HET    EDO  A 408       4                                                       
HET     ZN  A 409       1                                                       
HET     CL  A 410       1                                                       
HETNAM     KZU 2-(4,6-DIMETHYLPYRIMIDIN-2-YL)SULFANYL-N-[5-[[3-[[1-(2-          
HETNAM   2 KZU  METHOXYETHYL)-1,2,3-TRIAZOL-4-                                  
HETNAM   3 KZU  YL]METHOXY]PHENYL]METHYL]-1,3-THIAZOL-2-YL]ETHANAMIDE           
HETNAM     EDO 1,2-ETHANEDIOL                                                   
HETNAM     BTB 2-[BIS-(2-HYDROXY-ETHYL)-AMINO]-2-HYDROXYMETHYL-                 
HETNAM   2 BTB  PROPANE-1,3-DIOL                                                
HETNAM     BU3 (R,R)-2,3-BUTANEDIOL                                             
HETNAM      ZN ZINC ION                                                         
HETNAM      CL CHLORIDE ION                                                     
HETSYN     KZU TRIAZOLE-BASED SIRTUIN-REARRANGING LIGAND (SIRREAL)              
HETSYN     EDO ETHYLENE GLYCOL                                                  
HETSYN     BTB BIS-TRIS BUFFER                                                  
FORMUL   2  KZU    C24 H27 N7 O3 S2                                             
FORMUL   3  EDO    4(C2 H6 O2)                                                  
FORMUL   4  BTB    C8 H19 N O5                                                  
FORMUL   5  BU3    2(C4 H10 O2)                                                 
FORMUL  10   ZN    ZN 2+                                                        
FORMUL  11   CL    CL 1-                                                        
FORMUL  12  HOH   *230(H2 O)                                                    
HELIX    1 AA1 THR A   63  GLN A   72  1                                  10    
HELIX    2 AA2 ALA A   85  GLY A   92  5                                   8    
HELIX    3 AA3 SER A   98  THR A  101  5                                   4    
HELIX    4 AA4 GLY A  102  LEU A  107  1                                   6    
HELIX    5 AA5 TYR A  114  PHE A  119  5                                   6    
HELIX    6 AA6 GLU A  120  HIS A  127  1                                   8    
HELIX    7 AA7 PRO A  128  TYR A  139  1                                  12    
HELIX    8 AA8 THR A  146  LYS A  158  1                                  13    
HELIX    9 AA9 THR A  171  ALA A  176  1                                   6    
HELIX   10 AB1 GLU A  179  GLU A  181  5                                   3    
HELIX   11 AB2 LEU A  206  GLU A  216  1                                  11    
HELIX   12 AB3 PRO A  240  PHE A  251  1                                  12    
HELIX   13 AB4 PHE A  269  ALA A  276  5                                   8    
HELIX   14 AB5 ASP A  294  GLY A  298  5                                   5    
HELIX   15 AB6 GLU A  323  LEU A  335  1                                  13    
HELIX   16 AB7 TRP A  337  ALA A  354  1                                  18    
SHEET    1 AA1 6 LEU A 183  GLU A 185  0                                        
SHEET    2 AA1 6 LEU A 161  THR A 166  1  N  THR A 166   O  VAL A 184           
SHEET    3 AA1 6 VAL A  79  VAL A  83  1  N  CYS A  81   O  TYR A 165           
SHEET    4 AA1 6 LEU A 256  MET A 260  1  O  LEU A 258   N  ILE A  80           
SHEET    5 AA1 6 ARG A 282  ASN A 286  1  O  LEU A 283   N  VAL A 259           
SHEET    6 AA1 6 ASP A 317  LEU A 321  1  O  VAL A 318   N  LEU A 284           
SHEET    1 AA2 3 GLU A 203  PRO A 205  0                                        
SHEET    2 AA2 3 GLY A 188  CYS A 195 -1  N  SER A 193   O  TYR A 204           
SHEET    3 AA2 3 VAL A 228  ILE A 232 -1  O  LYS A 229   N  HIS A 194           
LINK         SG  CYS A 195                ZN    ZN A 409     1555   1555  2.33  
LINK         SG  CYS A 200                ZN    ZN A 409     1555   1555  2.35  
LINK         SG  CYS A 221                ZN    ZN A 409     1555   1555  2.33  
LINK         SG  CYS A 224                ZN    ZN A 409     1555   1555  2.31  
CISPEP   1 GLN A  267    PRO A  268          0         5.66                     
CISPEP   2 GLN A  267    PRO A  268          0         5.32                     
CRYST1   35.810   73.463   55.333  90.00  95.34  90.00 P 1 21 1      2          
ORIGX1      1.000000  0.000000  0.000000        0.00000                         
ORIGX2      0.000000  1.000000  0.000000        0.00000                         
ORIGX3      0.000000  0.000000  1.000000        0.00000                         
SCALE1      0.027925  0.000000  0.002610        0.00000                         
SCALE2      0.000000  0.013612  0.000000        0.00000                         
SCALE3      0.000000  0.000000  0.018151        0.00000                         
ATOM      1  N   GLU A  56      16.067  -3.340  42.706  1.00 53.28           N  
ATOM      2  CA  GLU A  56      17.310  -2.667  42.342  1.00 53.03           C  
ATOM      3  C   GLU A  56      17.011  -1.527  41.373  1.00 56.79           C  
ATOM      4  O   GLU A  56      17.888  -1.071  40.635  1.00 57.97           O  
ATOM      5  CB  GLU A  56      18.288  -3.652  41.705  1.00 55.73           C  
ATOM      6  CG  GLU A  56      17.769  -4.227  40.400  1.00 53.10           C  
ATOM      7  CD  GLU A  56      18.857  -4.803  39.521  1.00 63.41           C  
ATOM      8  OE1 GLU A  56      20.057  -4.540  39.787  1.00 59.47           O  
ATOM      9  OE2 GLU A  56      18.497  -5.528  38.563  1.00 53.04           O  
ATOM     10  N   ARG A  57      15.762  -1.070  41.380  1.00 39.17           N  
ATOM     11  CA  ARG A  57      15.316  -0.094  40.402  1.00 33.18           C  
ATOM     12  C   ARG A  57      15.750   1.314  40.802  1.00 27.91           C  
ATOM     13  O   ARG A  57      16.052   1.596  41.964  1.00 25.47           O  
ATOM     14  CB  ARG A  57      13.798  -0.150  40.259  1.00 31.99           C  
ATOM     15  CG  ARG A  57      13.059   0.124  41.553  1.00 30.47           C  
ATOM     16  CD  ARG A  57      11.570  -0.144  41.406  1.00 31.35           C  
ATOM     17  NE  ARG A  57      10.785   0.599  42.385  1.00 40.61           N  
ATOM     18  CZ  ARG A  57       9.616   0.200  42.870  1.00 33.65           C  
ATOM     19  NH1 ARG A  57       9.046  -0.924  42.466  1.00 31.77           N  
ATOM     20  NH2 ARG A  57       8.999   0.954  43.777  1.00 38.86           N  
ATOM     21  N   LEU A  58      15.762   2.212  39.813  1.00 23.34           N  
ATOM     22  CA  LEU A  58      16.224   3.576  40.049  1.00 20.16           C  
ATOM     23  C   LEU A  58      15.164   4.451  40.707  1.00 24.89           C  
ATOM     24  O   LEU A  58      15.508   5.352  41.483  1.00 26.23           O  
ATOM     25  CB  LEU A  58      16.695   4.197  38.737  1.00 18.17           C  
ATOM     26  CG  LEU A  58      17.828   3.417  38.051  1.00 21.02           C  
ATOM     27  CD1 LEU A  58      18.238   4.080  36.743  1.00 21.53           C  
ATOM     28  CD2 LEU A  58      19.019   3.346  38.970  1.00 34.62           C  
ATOM     29  N   LEU A  59      13.887   4.214  40.424  1.00 19.13           N  
ATOM     30  CA  LEU A  59      12.811   4.962  41.072  1.00 17.86           C  
ATOM     31  C   LEU A  59      12.514   4.358  42.437  1.00 20.15           C  
ATOM     32  O   LEU A  59      12.332   3.139  42.556  1.00 23.66           O  
ATOM     33  CB  LEU A  59      11.538   4.943  40.226  1.00 21.45           C  
ATOM     34  CG  LEU A  59      11.608   5.567  38.827  1.00 16.31           C  
ATOM     35  CD1 LEU A  59      10.206   5.567  38.233  1.00 18.28           C  
ATOM     36  CD2 LEU A  59      12.194   6.984  38.891  1.00 20.91           C  
ATOM     37  N   ASP A  60      12.424   5.205  43.461  1.00 20.45           N  
ATOM     38  CA  ASP A  60      12.085   4.671  44.777  1.00 21.48           C  
ATOM     39  C   ASP A  60      10.599   4.365  44.897  1.00 24.65           C  
ATOM     40  O   ASP A  60      10.207   3.586  45.775  1.00 29.19           O  
ATOM     41  CB  ASP A  60      12.553   5.627  45.887  1.00 25.17           C  
ATOM     42  CG  ASP A  60      11.826   6.970  45.888  1.00 32.20           C  
ATOM     43  OD1 ASP A  60      10.578   7.007  45.843  1.00 37.29           O  
ATOM     44  OD2 ASP A  60      12.517   8.005  45.983  1.00 38.67           O  
ATOM     45  N   GLU A  61       9.776   4.938  44.021  1.00 23.70           N  
ATOM     46  CA  GLU A  61       8.370   4.581  43.896  1.00 21.54           C  
ATOM     47  C   GLU A  61       7.866   5.016  42.523  1.00 20.01           C  
ATOM     48  O   GLU A  61       8.409   5.937  41.905  1.00 19.61           O  
ATOM     49  CB  GLU A  61       7.557   5.204  45.040  1.00 25.98           C  
ATOM     50  CG  GLU A  61       7.354   6.686  44.921  1.00 29.37           C  
ATOM     51  CD  GLU A  61       6.456   7.248  46.017  1.00 34.91           C  
ATOM     52  OE1 GLU A  61       5.653   8.159  45.717  1.00 32.80           O  
ATOM     53  OE2 GLU A  61       6.562   6.788  47.182  1.00 38.18           O  
ATOM     54  N   LEU A  62       6.849   4.315  42.033  1.00 18.82           N  
ATOM     55  CA  LEU A  62       6.385   4.503  40.662  1.00 20.14           C  
ATOM     56  C   LEU A  62       5.322   5.603  40.624  1.00 19.05           C  
ATOM     57  O   LEU A  62       4.145   5.380  40.322  1.00 22.20           O  
ATOM     58  CB  LEU A  62       5.860   3.187  40.108  1.00 24.09           C  
ATOM     59  CG  LEU A  62       6.909   2.087  39.997  1.00 21.39           C  
ATOM     60  CD1 LEU A  62       6.346   0.918  39.198  1.00 22.89           C  
ATOM     61  CD2 LEU A  62       8.163   2.616  39.353  1.00 24.64           C  
ATOM     62  N   THR A  63       5.770   6.818  40.948  1.00 20.45           N  
ATOM     63  CA  THR A  63       4.909   7.996  41.014  1.00 20.04           C  
ATOM     64  C   THR A  63       5.672   9.214  40.517  1.00 18.04           C  
ATOM     65  O   THR A  63       6.896   9.187  40.374  1.00 18.04           O  
ATOM     66  CB  THR A  63       4.439   8.313  42.445  1.00 17.41           C  
ATOM     67  OG1 THR A  63       5.571   8.668  43.263  1.00 18.97           O  
ATOM     68  CG2 THR A  63       3.690   7.154  43.063  1.00 24.40           C  
ATOM     69  N   LEU A  64       4.939  10.313  40.305  1.00 17.56           N  
ATOM     70  CA  LEU A  64       5.604  11.566  39.942  1.00 16.42           C  
ATOM     71  C   LEU A  64       6.597  11.994  41.022  1.00 18.75           C  
ATOM     72  O   LEU A  64       7.685  12.496  40.715  1.00 18.03           O  
ATOM     73  CB  LEU A  64       4.570  12.662  39.693  1.00 14.69           C  
ATOM     74  CG  LEU A  64       5.072  13.897  38.949  1.00 16.90           C  
ATOM     75  CD1 LEU A  64       5.394  13.497  37.510  1.00 17.23           C  
ATOM     76  CD2 LEU A  64       4.039  15.013  39.015  1.00 19.05           C  
ATOM     77  N   GLU A  65       6.247  11.803  42.298  1.00 19.36           N  
ATOM     78  CA  GLU A  65       7.197  12.132  43.358  1.00 16.88           C  
ATOM     79  C   GLU A  65       8.462  11.298  43.256  1.00 17.76           C  
ATOM     80  O   GLU A  65       9.561  11.798  43.529  1.00 17.34           O  
ATOM     81  CB  GLU A  65       6.582  11.919  44.743  1.00 19.17           C  
ATOM     82  CG  GLU A  65       5.368  12.763  45.079  1.00 22.77           C  
ATOM     83  CD  GLU A  65       5.693  13.826  46.116  1.00 33.53           C  
ATOM     84  OE1 GLU A  65       6.879  13.930  46.530  1.00 28.65           O  
ATOM     85  OE2 GLU A  65       4.743  14.495  46.585  1.00 29.31           O  
ATOM     86  N   GLY A  66       8.317  10.006  42.942  1.00 16.64           N  
ATOM     87  CA  GLY A  66       9.485   9.175  42.718  1.00 16.54           C  
ATOM     88  C   GLY A  66      10.350   9.680  41.576  1.00 16.23           C  
ATOM     89  O   GLY A  66      11.577   9.691  41.671  1.00 18.21           O  
ATOM     90  N   VAL A  67       9.720  10.113  40.480  1.00 16.66           N  
ATOM     91  CA  VAL A  67      10.498  10.627  39.350  1.00 15.13           C  
ATOM     92  C   VAL A  67      11.244  11.900  39.743  1.00 16.44           C  
ATOM     93  O   VAL A  67      12.410  12.096  39.386  1.00 14.71           O  
ATOM     94  CB  VAL A  67       9.579  10.861  38.130  1.00 14.14           C  
ATOM     95  CG1 VAL A  67      10.366  11.508  36.992  1.00 16.24           C  
ATOM     96  CG2 VAL A  67       8.953   9.530  37.643  1.00 14.72           C  
ATOM     97  N   ALA A  68      10.582  12.796  40.477  1.00 16.92           N  
ATOM     98  CA  ALA A  68      11.237  14.049  40.842  1.00 14.30           C  
ATOM     99  C   ALA A  68      12.429  13.813  41.762  1.00 15.17           C  
ATOM    100  O   ALA A  68      13.473  14.450  41.593  1.00 19.01           O  
ATOM    101  CB  ALA A  68      10.234  15.007  41.505  1.00 14.98           C  
ATOM    102  N   ARG A  69      12.294  12.913  42.746  1.00 19.99           N  
ATOM    103  CA  ARG A  69      13.444  12.578  43.587  1.00 17.21           C  
ATOM    104  C   ARG A  69      14.580  11.986  42.759  1.00 18.51           C  
ATOM    105  O   ARG A  69      15.754  12.299  42.988  1.00 21.20           O  
ATOM    106  CB  ARG A  69      13.024  11.615  44.695  1.00 19.87           C  
ATOM    107  CG  ARG A  69      12.353  12.309  45.875  1.00 23.98           C  
ATOM    108  CD  ARG A  69      12.220  11.367  47.048  1.00 26.73           C  
ATOM    109  NE  ARG A  69      11.266  10.304  46.749  1.00 24.28           N  
ATOM    110  CZ  ARG A  69       9.955  10.392  46.926  1.00 28.77           C  
ATOM    111  NH1 ARG A  69       9.396  11.483  47.436  1.00 23.98           N  
ATOM    112  NH2 ARG A  69       9.185   9.362  46.579  1.00 27.67           N  
ATOM    113  N   TYR A  70      14.242  11.156  41.774  1.00 17.60           N  
ATOM    114  CA  TYR A  70      15.263  10.595  40.896  1.00 16.08           C  
ATOM    115  C   TYR A  70      15.944  11.690  40.093  1.00 17.75           C  
ATOM    116  O   TYR A  70      17.165  11.678  39.927  1.00 20.02           O  
ATOM    117  CB  TYR A  70      14.634   9.553  39.970  1.00 16.76           C  
ATOM    118  CG  TYR A  70      15.530   9.057  38.860  1.00 16.29           C  
ATOM    119  CD1 TYR A  70      16.692   8.352  39.139  1.00 19.97           C  
ATOM    120  CD2 TYR A  70      15.205   9.279  37.528  1.00 15.51           C  
ATOM    121  CE1 TYR A  70      17.524   7.895  38.116  1.00 17.12           C  
ATOM    122  CE2 TYR A  70      16.021   8.813  36.499  1.00 14.52           C  
ATOM    123  CZ  TYR A  70      17.184   8.124  36.803  1.00 18.32           C  
ATOM    124  OH  TYR A  70      18.013   7.630  35.816  1.00 17.03           O  
ATOM    125  N   MET A  71      15.164  12.645  39.578  1.00 18.35           N  
ATOM    126  CA  MET A  71      15.729  13.715  38.756  1.00 15.36           C  
ATOM    127  C   MET A  71      16.720  14.574  39.530  1.00 21.90           C  
ATOM    128  O   MET A  71      17.688  15.077  38.950  1.00 25.11           O  
ATOM    129  CB  MET A  71      14.613  14.601  38.203  1.00 19.35           C  
ATOM    130  CG  MET A  71      13.870  13.974  37.041  1.00 16.71           C  
ATOM    131  SD  MET A  71      12.526  15.024  36.451  1.00 18.94           S  
ATOM    132  CE  MET A  71      13.424  16.372  35.703  1.00 15.91           C  
ATOM    133  N   GLN A  72      16.483  14.783  40.820  1.00 19.40           N  
ATOM    134  CA AGLN A  72      17.392  15.581  41.633  0.39 24.08           C  
ATOM    135  CA BGLN A  72      17.377  15.581  41.647  0.61 24.08           C  
ATOM    136  C   GLN A  72      18.475  14.748  42.302  1.00 26.92           C  
ATOM    137  O   GLN A  72      19.284  15.300  43.049  1.00 29.29           O  
ATOM    138  CB AGLN A  72      16.619  16.382  42.686  0.39 25.82           C  
ATOM    139  CB BGLN A  72      16.552  16.333  42.690  0.61 25.83           C  
ATOM    140  CG AGLN A  72      15.547  17.290  42.102  0.39 26.16           C  
ATOM    141  CG BGLN A  72      15.347  16.985  42.028  0.61 26.75           C  
ATOM    142  CD AGLN A  72      16.114  18.561  41.494  0.39 24.15           C  
ATOM    143  CD BGLN A  72      14.892  18.269  42.686  0.61 22.48           C  
ATOM    144  OE1AGLN A  72      17.058  18.517  40.703  0.39 27.80           O  
ATOM    145  OE1BGLN A  72      15.178  19.372  42.205  0.61 26.21           O  
ATOM    146  NE2AGLN A  72      15.533  19.706  41.854  0.39 23.08           N  
ATOM    147  NE2BGLN A  72      14.149  18.134  43.767  0.61 26.74           N  
ATOM    148  N   SER A  73      18.529  13.450  42.019  1.00 21.81           N  
ATOM    149  CA  SER A  73      19.624  12.597  42.444  1.00 19.38           C  
ATOM    150  C   SER A  73      20.783  12.685  41.451  1.00 22.85           C  
ATOM    151  O   SER A  73      20.640  13.161  40.325  1.00 24.24           O  
ATOM    152  CB  SER A  73      19.147  11.154  42.581  1.00 22.18           C  
ATOM    153  OG  SER A  73      19.181  10.510  41.317  1.00 22.31           O  
ATOM    154  N   GLU A  74      21.953  12.215  41.893  1.00 27.03           N  
ATOM    155  CA AGLU A  74      23.150  12.225  41.059  0.60 27.26           C  
ATOM    156  CA BGLU A  74      23.118  12.272  41.022  0.40 27.31           C  
ATOM    157  C   GLU A  74      23.044  11.263  39.884  1.00 25.69           C  
ATOM    158  O   GLU A  74      23.818  11.375  38.935  1.00 26.02           O  
ATOM    159  CB AGLU A  74      24.373  11.867  41.911  0.60 33.01           C  
ATOM    160  CB BGLU A  74      24.396  12.058  41.836  0.40 33.30           C  
ATOM    161  CG AGLU A  74      24.742  12.928  42.945  0.60 37.51           C  
ATOM    162  CG BGLU A  74      24.862  13.293  42.620  0.40 36.70           C  
ATOM    163  CD AGLU A  74      26.141  12.740  43.509  0.60 44.23           C  
ATOM    164  CD BGLU A  74      24.913  14.564  41.783  0.40 39.68           C  
ATOM    165  OE1AGLU A  74      26.578  11.576  43.655  0.60 45.87           O  
ATOM    166  OE1BGLU A  74      23.872  15.249  41.667  0.40 35.74           O  
ATOM    167  OE2AGLU A  74      26.804  13.757  43.802  0.60 48.96           O  
ATOM    168  OE2BGLU A  74      25.997  14.886  41.249  0.40 41.61           O  
ATOM    169  N   ARG A  75      22.118  10.310  39.941  1.00 21.57           N  
ATOM    170  CA  ARG A  75      21.981   9.317  38.881  1.00 26.08           C  
ATOM    171  C   ARG A  75      21.337   9.876  37.620  1.00 27.00           C  
ATOM    172  O   ARG A  75      21.470   9.268  36.552  1.00 27.76           O  
ATOM    173  CB  ARG A  75      21.147   8.138  39.381  1.00 32.20           C  
ATOM    174  CG  ARG A  75      21.931   7.087  40.150  1.00 43.11           C  
ATOM    175  CD  ARG A  75      21.030   6.356  41.120  1.00 49.41           C  
ATOM    176  NE  ARG A  75      20.157   7.293  41.819  1.00 55.06           N  
ATOM    177  CZ  ARG A  75      18.865   7.093  42.044  1.00 46.99           C  
ATOM    178  NH1 ARG A  75      18.259   5.984  41.651  1.00 36.71           N  
ATOM    179  NH2 ARG A  75      18.164   8.028  42.679  1.00 40.29           N  
ATOM    180  N   CYS A  76      20.620  10.991  37.708  1.00 17.74           N  
ATOM    181  CA  CYS A  76      19.818  11.475  36.581  1.00 18.13           C  
ATOM    182  C   CYS A  76      20.458  12.750  36.058  1.00 22.97           C  
ATOM    183  O   CYS A  76      20.362  13.813  36.681  1.00 21.72           O  
ATOM    184  CB  CYS A  76      18.370  11.708  36.985  1.00 18.31           C  
ATOM    185  SG  CYS A  76      17.326  12.154  35.566  1.00 20.63           S  
ATOM    186  N   ARG A  77      21.132  12.635  34.927  1.00 18.51           N  
ATOM    187  CA  ARG A  77      21.806  13.764  34.307  1.00 18.81           C  
ATOM    188  C   ARG A  77      21.299  14.097  32.911  1.00 18.84           C  
ATOM    189  O   ARG A  77      21.435  15.248  32.487  1.00 21.08           O  
ATOM    190  CB  ARG A  77      23.318  13.493  34.240  1.00 21.26           C  
ATOM    191  CG  ARG A  77      23.893  13.195  35.643  1.00 25.26           C  
ATOM    192  CD  ARG A  77      25.319  12.670  35.568  1.00 43.92           C  
ATOM    193  NE  ARG A  77      25.988  12.647  36.868  1.00 57.34           N  
ATOM    194  CZ  ARG A  77      26.320  13.721  37.575  1.00 55.31           C  
ATOM    195  NH1 ARG A  77      26.085  14.946  37.129  1.00 59.84           N  
ATOM    196  NH2 ARG A  77      26.906  13.561  38.760  1.00 57.38           N  
ATOM    197  N   ARG A  78      20.743  13.132  32.178  1.00 14.31           N  
ATOM    198  CA  ARG A  78      20.391  13.334  30.769  1.00 14.40           C  
ATOM    199  C   ARG A  78      18.973  12.879  30.487  1.00 16.60           C  
ATOM    200  O   ARG A  78      18.645  11.703  30.676  1.00 16.62           O  
ATOM    201  CB  ARG A  78      21.359  12.605  29.834  1.00 14.50           C  
ATOM    202  CG  ARG A  78      22.774  13.170  29.999  1.00 21.49           C  
ATOM    203  CD  ARG A  78      23.811  12.331  29.311  1.00 20.14           C  
ATOM    204  NE  ARG A  78      24.154  11.159  30.104  1.00 19.68           N  
ATOM    205  CZ  ARG A  78      24.973  11.146  31.149  1.00 22.61           C  
ATOM    206  NH1 ARG A  78      25.534  12.257  31.610  1.00 22.79           N  
ATOM    207  NH2 ARG A  78      25.237   9.984  31.751  1.00 21.75           N  
ATOM    208  N   VAL A  79      18.145  13.812  30.030  1.00 14.92           N  
ATOM    209  CA  VAL A  79      16.727  13.579  29.806  1.00 13.29           C  
ATOM    210  C   VAL A  79      16.452  13.659  28.315  1.00 14.81           C  
ATOM    211  O   VAL A  79      16.885  14.607  27.648  1.00 15.71           O  
ATOM    212  CB  VAL A  79      15.880  14.610  30.568  1.00 14.07           C  
ATOM    213  CG1 VAL A  79      14.369  14.334  30.347  1.00 15.98           C  
ATOM    214  CG2 VAL A  79      16.243  14.601  32.058  1.00 14.96           C  
ATOM    215  N   ILE A  80      15.749  12.663  27.786  1.00 13.78           N  
ATOM    216  CA  ILE A  80      15.204  12.719  26.430  1.00 13.67           C  
ATOM    217  C   ILE A  80      13.706  12.937  26.564  1.00 13.46           C  
ATOM    218  O   ILE A  80      13.020  12.201  27.287  1.00 14.98           O  
ATOM    219  CB  ILE A  80      15.474  11.440  25.621  1.00 12.48           C  
ATOM    220  CG1 ILE A  80      16.969  11.274  25.352  1.00 13.40           C  
ATOM    221  CG2 ILE A  80      14.708  11.456  24.301  1.00 14.51           C  
ATOM    222  CD1 ILE A  80      17.279   9.988  24.643  1.00 16.90           C  
ATOM    223  N   CYS A  81      13.201  13.935  25.856  1.00 14.52           N  
ATOM    224  CA  CYS A  81      11.774  14.198  25.780  1.00 14.46           C  
ATOM    225  C   CYS A  81      11.258  13.679  24.449  1.00 14.78           C  
ATOM    226  O   CYS A  81      11.893  13.886  23.413  1.00 15.57           O  
ATOM    227  CB  CYS A  81      11.492  15.693  25.888  1.00 14.08           C  
ATOM    228  SG  CYS A  81      11.937  16.374  27.490  1.00 18.45           S  
ATOM    229  N   LEU A  82      10.132  12.981  24.485  1.00 13.03           N  
ATOM    230  CA  LEU A  82       9.414  12.562  23.286  1.00 13.47           C  
ATOM    231  C   LEU A  82       8.071  13.263  23.341  1.00 16.89           C  
ATOM    232  O   LEU A  82       7.301  13.035  24.276  1.00 15.37           O  
ATOM    233  CB  LEU A  82       9.208  11.041  23.257  1.00 17.38           C  
ATOM    234  CG  LEU A  82      10.423  10.117  23.401  1.00 14.48           C  
ATOM    235  CD1 LEU A  82       9.980   8.666  23.257  1.00 18.88           C  
ATOM    236  CD2 LEU A  82      11.515  10.412  22.363  1.00 15.37           C  
ATOM    237  N   VAL A  83       7.791  14.140  22.383  1.00 16.16           N  
ATOM    238  CA  VAL A  83       6.582  14.951  22.509  1.00 14.27           C  
ATOM    239  C   VAL A  83       5.782  14.901  21.218  1.00 15.41           C  
ATOM    240  O   VAL A  83       6.325  14.727  20.120  1.00 14.41           O  
ATOM    241  CB  VAL A  83       6.892  16.412  22.896  1.00 14.48           C  
ATOM    242  CG1 VAL A  83       7.681  16.468  24.211  1.00 15.63           C  
ATOM    243  CG2 VAL A  83       7.645  17.102  21.801  1.00 12.83           C  
ATOM    244  N   GLY A  84       4.469  15.053  21.362  1.00 15.18           N  
ATOM    245  CA  GLY A  84       3.606  15.003  20.210  1.00 15.42           C  
ATOM    246  C   GLY A  84       2.515  16.050  20.266  1.00 14.19           C  
ATOM    247  O   GLY A  84       2.611  17.062  20.981  1.00 15.92           O  
ATOM    248  N   ALA A  85       1.454  15.807  19.495  1.00 16.34           N  
ATOM    249  CA  ALA A  85       0.463  16.854  19.275  1.00 16.18           C  
ATOM    250  C   ALA A  85      -0.200  17.293  20.565  1.00 15.61           C  
ATOM    251  O   ALA A  85      -0.682  18.435  20.649  1.00 18.55           O  
ATOM    252  CB  ALA A  85      -0.586  16.370  18.280  1.00 18.85           C  
ATOM    253  N   GLY A  86      -0.181  16.435  21.591  1.00 16.01           N  
ATOM    254  CA  GLY A  86      -0.857  16.757  22.831  1.00 18.18           C  
ATOM    255  C   GLY A  86      -0.208  17.854  23.636  1.00 17.75           C  
ATOM    256  O   GLY A  86      -0.836  18.356  24.578  1.00 18.17           O  
ATOM    257  N   ILE A  87       1.034  18.239  23.310  1.00 16.38           N  
ATOM    258  CA  ILE A  87       1.636  19.382  23.992  1.00 17.50           C  
ATOM    259  C   ILE A  87       1.337  20.687  23.281  1.00 16.54           C  
ATOM    260  O   ILE A  87       1.729  21.747  23.772  1.00 16.78           O  
ATOM    261  CB  ILE A  87       3.166  19.224  24.191  1.00 15.62           C  
ATOM    262  CG1 ILE A  87       3.965  19.419  22.896  1.00 14.83           C  
ATOM    263  CG2 ILE A  87       3.487  17.869  24.772  1.00 19.07           C  
ATOM    264  CD1 ILE A  87       5.433  19.829  23.205  1.00 16.15           C  
ATOM    265  N   SER A  88       0.664  20.651  22.126  1.00 17.67           N  
ATOM    266  CA  SER A  88       0.356  21.888  21.427  1.00 17.26           C  
ATOM    267  C   SER A  88      -1.136  22.165  21.308  1.00 17.01           C  
ATOM    268  O   SER A  88      -1.503  23.261  20.877  1.00 18.10           O  
ATOM    269  CB  SER A  88       1.002  21.890  20.029  1.00 18.25           C  
ATOM    270  OG  SER A  88       2.416  21.972  20.164  1.00 19.72           O  
ATOM    271  N   THR A  89      -2.002  21.233  21.731  1.00 19.64           N  
ATOM    272  CA  THR A  89      -3.435  21.482  21.658  1.00 24.33           C  
ATOM    273  C   THR A  89      -3.835  22.636  22.567  1.00 19.03           C  
ATOM    274  O   THR A  89      -4.725  23.422  22.225  1.00 23.35           O  
ATOM    275  CB  THR A  89      -4.213  20.214  22.020  1.00 27.31           C  
ATOM    276  OG1 THR A  89      -3.661  19.652  23.210  1.00 25.35           O  
ATOM    277  CG2 THR A  89      -4.080  19.185  20.907  1.00 24.74           C  
ATOM    278  N   SER A  90      -3.201  22.755  23.735  1.00 17.04           N  
ATOM    279  CA  SER A  90      -3.532  23.876  24.603  1.00 19.87           C  
ATOM    280  C   SER A  90      -2.998  25.205  24.078  1.00 21.17           C  
ATOM    281  O   SER A  90      -3.399  26.255  24.592  1.00 23.71           O  
ATOM    282  CB  SER A  90      -3.037  23.586  26.033  1.00 24.55           C  
ATOM    283  OG  SER A  90      -1.668  23.923  26.183  1.00 28.30           O  
ATOM    284  N   ALA A  91      -2.136  25.190  23.048  1.00 18.58           N  
ATOM    285  CA  ALA A  91      -1.708  26.394  22.338  1.00 18.41           C  
ATOM    286  C   ALA A  91      -2.648  26.727  21.189  1.00 24.46           C  
ATOM    287  O   ALA A  91      -2.384  27.664  20.431  1.00 21.86           O  
ATOM    288  CB  ALA A  91      -0.283  26.218  21.790  1.00 19.89           C  
ATOM    289  N   GLY A  92      -3.709  25.948  21.029  1.00 17.71           N  
ATOM    290  CA  GLY A  92      -4.703  26.206  20.007  1.00 19.72           C  
ATOM    291  C   GLY A  92      -4.436  25.538  18.684  1.00 23.31           C  
ATOM    292  O   GLY A  92      -5.059  25.915  17.683  1.00 20.90           O  
ATOM    293  N   ILE A  93      -3.548  24.549  18.646  1.00 19.45           N  
ATOM    294  CA  ILE A  93      -3.170  23.854  17.421  1.00 21.34           C  
ATOM    295  C   ILE A  93      -3.751  22.443  17.485  1.00 22.71           C  
ATOM    296  O   ILE A  93      -3.247  21.597  18.241  1.00 19.78           O  
ATOM    297  CB  ILE A  93      -1.648  23.834  17.232  1.00 20.59           C  
ATOM    298  CG1 ILE A  93      -1.105  25.268  17.309  1.00 22.31           C  
ATOM    299  CG2 ILE A  93      -1.285  23.149  15.904  1.00 20.31           C  
ATOM    300  CD1 ILE A  93       0.294  25.456  16.826  1.00 25.43           C  
ATOM    301  N   PRO A  94      -4.788  22.136  16.708  1.00 23.01           N  
ATOM    302  CA  PRO A  94      -5.398  20.808  16.783  1.00 21.03           C  
ATOM    303  C   PRO A  94      -4.462  19.755  16.226  1.00 23.77           C  
ATOM    304  O   PRO A  94      -3.574  20.043  15.422  1.00 23.91           O  
ATOM    305  CB  PRO A  94      -6.654  20.935  15.906  1.00 31.25           C  
ATOM    306  CG  PRO A  94      -6.846  22.412  15.697  1.00 36.40           C  
ATOM    307  CD  PRO A  94      -5.475  22.996  15.726  1.00 30.13           C  
ATOM    308  N   ASP A  95      -4.691  18.519  16.662  1.00 22.21           N  
ATOM    309  CA  ASP A  95      -3.937  17.354  16.188  1.00 25.55           C  
ATOM    310  C   ASP A  95      -4.443  16.956  14.800  1.00 28.75           C  
ATOM    311  O   ASP A  95      -5.429  16.237  14.674  1.00 28.30           O  
ATOM    312  CB  ASP A  95      -4.067  16.223  17.209  1.00 23.22           C  
ATOM    313  CG  ASP A  95      -3.418  14.922  16.761  1.00 28.10           C  
ATOM    314  OD1 ASP A  95      -2.667  14.915  15.768  1.00 27.67           O  
ATOM    315  OD2 ASP A  95      -3.662  13.894  17.430  1.00 31.85           O  
ATOM    316  N   PHE A  96      -3.745  17.387  13.742  1.00 26.01           N  
ATOM    317  CA  PHE A  96      -4.233  17.134  12.385  1.00 31.81           C  
ATOM    318  C   PHE A  96      -4.171  15.659  12.007  1.00 35.62           C  
ATOM    319  O   PHE A  96      -4.775  15.273  11.003  1.00 40.55           O  
ATOM    320  CB  PHE A  96      -3.454  17.976  11.357  1.00 35.13           C  
ATOM    321  CG  PHE A  96      -2.120  17.395  10.960  1.00 32.23           C  
ATOM    322  CD1 PHE A  96      -2.015  16.476   9.924  1.00 41.61           C  
ATOM    323  CD2 PHE A  96      -0.970  17.777  11.614  1.00 38.55           C  
ATOM    324  CE1 PHE A  96      -0.788  15.946   9.571  1.00 34.38           C  
ATOM    325  CE2 PHE A  96       0.259  17.246  11.270  1.00 42.01           C  
ATOM    326  CZ  PHE A  96       0.351  16.331  10.241  1.00 37.24           C  
ATOM    327  N   ARG A  97      -3.458  14.836  12.778  1.00 29.83           N  
ATOM    328  CA  ARG A  97      -3.388  13.405  12.514  1.00 34.34           C  
ATOM    329  C   ARG A  97      -4.567  12.649  13.100  1.00 38.18           C  
ATOM    330  O   ARG A  97      -4.774  11.487  12.738  1.00 37.92           O  
ATOM    331  CB  ARG A  97      -2.091  12.825  13.082  1.00 33.19           C  
ATOM    332  CG  ARG A  97      -0.846  13.377  12.421  1.00 34.23           C  
ATOM    333  CD  ARG A  97       0.397  12.571  12.772  1.00 28.40           C  
ATOM    334  NE  ARG A  97       1.579  13.337  12.391  1.00 28.22           N  
ATOM    335  CZ  ARG A  97       2.128  14.271  13.155  1.00 32.31           C  
ATOM    336  NH1 ARG A  97       1.687  14.511  14.379  1.00 26.50           N  
ATOM    337  NH2 ARG A  97       3.127  15.001  12.671  1.00 27.99           N  
ATOM    338  N   SER A  98      -5.318  13.271  14.006  1.00 31.33           N  
ATOM    339  CA  SER A  98      -6.491  12.634  14.586  1.00 33.18           C  
ATOM    340  C   SER A  98      -7.632  12.610  13.573  1.00 41.27           C  
ATOM    341  O   SER A  98      -7.974  13.658  13.009  1.00 43.26           O  
ATOM    342  CB  SER A  98      -6.922  13.391  15.842  1.00 31.82           C  
ATOM    343  OG  SER A  98      -7.792  12.608  16.633  1.00 47.25           O  
ATOM    344  N   PRO A  99      -8.230  11.448  13.297  1.00 44.52           N  
ATOM    345  CA  PRO A  99      -9.413  11.437  12.417  1.00 43.01           C  
ATOM    346  C   PRO A  99     -10.561  12.254  12.983  1.00 44.42           C  
ATOM    347  O   PRO A  99     -11.303  12.892  12.226  1.00 42.75           O  
ATOM    348  CB  PRO A  99      -9.766   9.943  12.329  1.00 44.65           C  
ATOM    349  CG  PRO A  99      -8.468   9.224  12.674  1.00 39.70           C  
ATOM    350  CD  PRO A  99      -7.847  10.089  13.730  1.00 44.58           C  
ATOM    351  N   SER A 100     -10.706  12.268  14.310  1.00 47.06           N  
ATOM    352  CA  SER A 100     -11.746  13.038  14.978  1.00 43.96           C  
ATOM    353  C   SER A 100     -11.582  14.544  14.795  1.00 46.16           C  
ATOM    354  O   SER A 100     -12.520  15.291  15.092  1.00 47.39           O  
ATOM    355  CB  SER A 100     -11.755  12.667  16.461  1.00 38.10           C  
ATOM    356  OG  SER A 100     -10.745  13.373  17.157  1.00 55.33           O  
ATOM    357  N   THR A 101     -10.426  15.001  14.306  1.00 51.35           N  
ATOM    358  CA  THR A 101     -10.246  16.415  13.984  1.00 51.63           C  
ATOM    359  C   THR A 101     -11.074  16.817  12.767  1.00 57.25           C  
ATOM    360  O   THR A 101     -11.596  17.937  12.704  1.00 61.97           O  
ATOM    361  CB  THR A 101      -8.758  16.703  13.754  1.00 51.86           C  
ATOM    362  OG1 THR A 101      -8.064  16.649  15.008  1.00 52.15           O  
ATOM    363  CG2 THR A 101      -8.545  18.070  13.119  1.00 49.16           C  
ATOM    364  N   GLY A 102     -11.209  15.921  11.794  1.00 63.39           N  
ATOM    365  CA  GLY A 102     -12.013  16.203  10.624  1.00 66.24           C  
ATOM    366  C   GLY A 102     -11.256  16.760   9.441  1.00 73.71           C  
ATOM    367  O   GLY A 102     -11.846  17.477   8.625  1.00 78.49           O  
ATOM    368  N   LEU A 103      -9.961  16.456   9.322  1.00 68.38           N  
ATOM    369  CA  LEU A 103      -9.200  16.915   8.163  1.00 72.57           C  
ATOM    370  C   LEU A 103      -9.756  16.326   6.871  1.00 80.16           C  
ATOM    371  O   LEU A 103      -9.787  17.002   5.834  1.00 78.34           O  
ATOM    372  CB  LEU A 103      -7.722  16.545   8.323  1.00 66.18           C  
ATOM    373  CG  LEU A 103      -6.700  17.386   7.547  1.00 57.79           C  
ATOM    374  CD1 LEU A 103      -5.382  17.498   8.303  1.00 52.47           C  
ATOM    375  CD2 LEU A 103      -6.475  16.830   6.153  1.00 62.86           C  
ATOM    376  N   TYR A 104     -10.208  15.069   6.917  1.00 82.95           N  
ATOM    377  CA  TYR A 104     -10.588  14.358   5.700  1.00 84.05           C  
ATOM    378  C   TYR A 104     -11.939  14.807   5.151  1.00 83.04           C  
ATOM    379  O   TYR A 104     -12.138  14.780   3.931  1.00 81.24           O  
ATOM    380  CB  TYR A 104     -10.594  12.849   5.955  1.00 83.93           C  
ATOM    381  CG  TYR A 104      -9.261  12.182   5.686  1.00 82.31           C  
ATOM    382  CD1 TYR A 104      -8.116  12.939   5.459  1.00 78.77           C  
ATOM    383  CD2 TYR A 104      -9.146  10.797   5.657  1.00 79.53           C  
ATOM    384  CE1 TYR A 104      -6.895  12.335   5.212  1.00 76.13           C  
ATOM    385  CE2 TYR A 104      -7.929  10.184   5.413  1.00 83.52           C  
ATOM    386  CZ  TYR A 104      -6.807  10.958   5.190  1.00 79.16           C  
ATOM    387  OH  TYR A 104      -5.593  10.353   4.943  1.00 78.22           O  
ATOM    388  N   ASP A 105     -12.877  15.211   6.013  1.00 80.99           N  
ATOM    389  CA  ASP A 105     -14.114  15.798   5.509  1.00 82.88           C  
ATOM    390  C   ASP A 105     -13.926  17.241   5.053  1.00 84.10           C  
ATOM    391  O   ASP A 105     -14.704  17.721   4.220  1.00 79.39           O  
ATOM    392  CB  ASP A 105     -15.236  15.723   6.557  1.00 82.78           C  
ATOM    393  CG  ASP A 105     -14.757  15.233   7.918  1.00 81.59           C  
ATOM    394  OD1 ASP A 105     -14.273  14.084   8.006  1.00 76.24           O  
ATOM    395  OD2 ASP A 105     -14.890  15.991   8.906  1.00 79.19           O  
ATOM    396  N   ASN A 106     -12.903  17.931   5.564  1.00 84.25           N  
ATOM    397  CA  ASN A 106     -12.631  19.299   5.132  1.00 86.30           C  
ATOM    398  C   ASN A 106     -12.188  19.360   3.674  1.00 81.32           C  
ATOM    399  O   ASN A 106     -12.402  20.378   3.005  1.00 76.02           O  
ATOM    400  CB  ASN A 106     -11.567  19.924   6.032  1.00 83.21           C  
ATOM    401  CG  ASN A 106     -11.510  21.430   5.904  1.00 84.91           C  
ATOM    402  OD1 ASN A 106     -12.452  22.061   5.421  1.00 87.16           O  
ATOM    403  ND2 ASN A 106     -10.397  22.018   6.331  1.00 79.99           N  
ATOM    404  N   LEU A 107     -11.573  18.293   3.170  1.00 79.58           N  
ATOM    405  CA  LEU A 107     -11.094  18.265   1.792  1.00 80.92           C  
ATOM    406  C   LEU A 107     -12.281  18.126   0.843  1.00 74.44           C  
ATOM    407  O   LEU A 107     -13.033  17.149   0.922  1.00 78.33           O  
ATOM    408  CB  LEU A 107     -10.114  17.107   1.613  1.00 86.99           C  
ATOM    409  CG  LEU A 107      -8.860  17.164   2.496  1.00 80.80           C  
ATOM    410  CD1 LEU A 107      -8.191  15.794   2.605  1.00 73.39           C  
ATOM    411  CD2 LEU A 107      -7.881  18.214   1.985  1.00 69.03           C  
ATOM    412  N   GLU A 108     -12.453  19.099  -0.055  1.00 74.89           N  
ATOM    413  CA  GLU A 108     -13.677  19.156  -0.849  1.00 68.59           C  
ATOM    414  C   GLU A 108     -13.419  19.289  -2.349  1.00 68.18           C  
ATOM    415  O   GLU A 108     -13.407  18.287  -3.075  1.00 64.14           O  
ATOM    416  CB  GLU A 108     -14.557  20.316  -0.372  1.00 59.97           C  
ATOM    417  CG  GLU A 108     -14.966  20.243   1.098  1.00 65.52           C  
ATOM    418  CD  GLU A 108     -16.034  19.194   1.380  1.00 70.34           C  
ATOM    419  OE1 GLU A 108     -16.419  18.447   0.452  1.00 64.25           O  
ATOM    420  OE2 GLU A 108     -16.493  19.120   2.540  1.00 74.62           O  
ATOM    421  N   LYS A 109     -13.234  20.524  -2.828  1.00 62.56           N  
ATOM    422  CA  LYS A 109     -13.106  20.788  -4.261  1.00 53.51           C  
ATOM    423  C   LYS A 109     -11.820  20.233  -4.862  1.00 62.77           C  
ATOM    424  O   LYS A 109     -11.637  20.327  -6.085  1.00 49.17           O  
ATOM    425  CB  LYS A 109     -13.190  22.294  -4.524  1.00 47.98           C  
ATOM    426  CG  LYS A 109     -12.311  23.124  -3.593  1.00 57.57           C  
ATOM    427  CD  LYS A 109     -11.846  24.408  -4.265  1.00 60.96           C  
ATOM    428  CE  LYS A 109     -12.803  25.563  -4.001  1.00 59.25           C  
ATOM    429  NZ  LYS A 109     -12.556  26.229  -2.689  1.00 60.52           N  
ATOM    430  N   TYR A 110     -10.939  19.665  -4.041  1.00 59.81           N  
ATOM    431  CA  TYR A 110      -9.645  19.173  -4.498  1.00 66.24           C  
ATOM    432  C   TYR A 110      -9.871  17.767  -5.039  1.00 67.95           C  
ATOM    433  O   TYR A 110      -9.990  16.809  -4.269  1.00 69.01           O  
ATOM    434  CB  TYR A 110      -8.643  19.150  -3.349  1.00 70.59           C  
ATOM    435  CG  TYR A 110      -8.607  20.400  -2.489  1.00 67.19           C  
ATOM    436  CD1 TYR A 110      -8.222  21.634  -3.006  1.00 60.03           C  
ATOM    437  CD2 TYR A 110      -8.936  20.327  -1.136  1.00 63.49           C  
ATOM    438  CE1 TYR A 110      -8.190  22.771  -2.194  1.00 61.67           C  
ATOM    439  CE2 TYR A 110      -8.901  21.443  -0.324  1.00 66.88           C  
ATOM    440  CZ  TYR A 110      -8.530  22.663  -0.850  1.00 61.43           C  
ATOM    441  OH  TYR A 110      -8.504  23.763  -0.020  1.00 54.44           O  
ATOM    442  N   HIS A 111      -9.932  17.624  -6.364  1.00 50.40           N  
ATOM    443  CA  HIS A 111     -10.261  16.325  -6.947  1.00 61.26           C  
ATOM    444  C   HIS A 111      -9.157  15.308  -6.698  1.00 67.47           C  
ATOM    445  O   HIS A 111      -8.573  14.761  -7.640  1.00 64.61           O  
ATOM    446  CB  HIS A 111     -10.555  16.460  -8.445  1.00 51.37           C  
ATOM    447  CG  HIS A 111     -11.758  17.301  -8.738  1.00 46.98           C  
ATOM    448  ND1 HIS A 111     -13.042  16.882  -8.456  1.00 43.36           N  
ATOM    449  CD2 HIS A 111     -11.874  18.544  -9.264  1.00 45.79           C  
ATOM    450  CE1 HIS A 111     -13.897  17.826  -8.805  1.00 35.32           C  
ATOM    451  NE2 HIS A 111     -13.214  18.843  -9.301  1.00 38.94           N  
ATOM    452  N   LEU A 112      -8.895  15.035  -5.427  1.00 62.56           N  
ATOM    453  CA  LEU A 112      -7.800  14.162  -5.053  1.00 66.07           C  
ATOM    454  C   LEU A 112      -8.082  12.751  -5.560  1.00 69.26           C  
ATOM    455  O   LEU A 112      -9.190  12.237  -5.353  1.00 69.40           O  
ATOM    456  CB  LEU A 112      -7.632  14.165  -3.530  1.00 67.33           C  
ATOM    457  CG  LEU A 112      -7.306  15.496  -2.834  1.00 61.29           C  
ATOM    458  CD1 LEU A 112      -6.807  15.262  -1.417  1.00 61.22           C  
ATOM    459  CD2 LEU A 112      -6.290  16.312  -3.614  1.00 57.69           C  
ATOM    460  N   PRO A 113      -7.130  12.101  -6.237  1.00 68.29           N  
ATOM    461  CA  PRO A 113      -7.316  10.680  -6.586  1.00 71.65           C  
ATOM    462  C   PRO A 113      -7.538   9.783  -5.372  1.00 72.49           C  
ATOM    463  O   PRO A 113      -7.902   8.612  -5.544  1.00 77.83           O  
ATOM    464  CB  PRO A 113      -6.010  10.317  -7.315  1.00 70.17           C  
ATOM    465  CG  PRO A 113      -5.045  11.431  -6.984  1.00 64.80           C  
ATOM    466  CD  PRO A 113      -5.894  12.651  -6.817  1.00 64.33           C  
ATOM    467  N   TYR A 114      -7.326  10.304  -4.164  1.00 66.08           N  
ATOM    468  CA  TYR A 114      -7.469   9.650  -2.871  1.00 62.34           C  
ATOM    469  C   TYR A 114      -7.205  10.702  -1.798  1.00 68.36           C  
ATOM    470  O   TYR A 114      -6.285  11.517  -1.949  1.00 63.53           O  
ATOM    471  CB  TYR A 114      -6.532   8.437  -2.739  1.00 63.54           C  
ATOM    472  CG  TYR A 114      -5.042   8.698  -2.939  1.00 68.61           C  
ATOM    473  CD1 TYR A 114      -4.553   9.212  -4.136  1.00 69.61           C  
ATOM    474  CD2 TYR A 114      -4.122   8.396  -1.940  1.00 71.06           C  
ATOM    475  CE1 TYR A 114      -3.199   9.441  -4.325  1.00 69.72           C  
ATOM    476  CE2 TYR A 114      -2.760   8.620  -2.121  1.00 66.69           C  
ATOM    477  CZ  TYR A 114      -2.305   9.143  -3.316  1.00 71.19           C  
ATOM    478  OH  TYR A 114      -0.956   9.373  -3.505  1.00 64.14           O  
ATOM    479  N   PRO A 115      -8.012  10.747  -0.731  1.00 66.14           N  
ATOM    480  CA  PRO A 115      -7.844  11.799   0.291  1.00 65.70           C  
ATOM    481  C   PRO A 115      -6.421  11.965   0.809  1.00 58.77           C  
ATOM    482  O   PRO A 115      -6.028  13.087   1.155  1.00 53.84           O  
ATOM    483  CB  PRO A 115      -8.797  11.343   1.411  1.00 64.97           C  
ATOM    484  CG  PRO A 115      -9.335   9.978   0.968  1.00 62.34           C  
ATOM    485  CD  PRO A 115      -9.258  10.001  -0.515  1.00 62.08           C  
ATOM    486  N   GLU A 116      -5.633  10.888   0.867  1.00 59.65           N  
ATOM    487  CA  GLU A 116      -4.256  10.979   1.340  1.00 58.86           C  
ATOM    488  C   GLU A 116      -3.324  11.667   0.350  1.00 52.07           C  
ATOM    489  O   GLU A 116      -2.161  11.908   0.693  1.00 42.44           O  
ATOM    490  CB  GLU A 116      -3.709   9.585   1.673  1.00 57.65           C  
ATOM    491  CG  GLU A 116      -4.727   8.619   2.271  1.00 71.25           C  
ATOM    492  CD  GLU A 116      -5.489   7.821   1.225  1.00 78.29           C  
ATOM    493  OE1 GLU A 116      -4.980   6.764   0.786  1.00 81.30           O  
ATOM    494  OE2 GLU A 116      -6.607   8.244   0.856  1.00 72.16           O  
ATOM    495  N   ALA A 117      -3.797  11.995  -0.856  1.00 46.64           N  
ATOM    496  CA  ALA A 117      -2.923  12.633  -1.837  1.00 47.30           C  
ATOM    497  C   ALA A 117      -2.371  13.963  -1.330  1.00 37.14           C  
ATOM    498  O   ALA A 117      -1.236  14.322  -1.653  1.00 35.83           O  
ATOM    499  CB  ALA A 117      -3.669  12.837  -3.157  1.00 49.47           C  
ATOM    500  N   ILE A 118      -3.143  14.699  -0.524  1.00 43.18           N  
ATOM    501  CA  ILE A 118      -2.689  16.006  -0.061  1.00 40.84           C  
ATOM    502  C   ILE A 118      -1.463  15.892   0.844  1.00 35.31           C  
ATOM    503  O   ILE A 118      -0.760  16.887   1.063  1.00 36.65           O  
ATOM    504  CB  ILE A 118      -3.850  16.751   0.637  1.00 45.58           C  
ATOM    505  CG1 ILE A 118      -3.537  18.247   0.782  1.00 39.79           C  
ATOM    506  CG2 ILE A 118      -4.171  16.112   1.971  1.00 51.09           C  
ATOM    507  CD1 ILE A 118      -4.693  19.167   0.417  1.00 40.52           C  
ATOM    508  N   PHE A 119      -1.182  14.700   1.371  1.00 32.16           N  
ATOM    509  CA APHE A 119       0.021  14.461   2.158  0.37 35.42           C  
ATOM    510  CA BPHE A 119       0.015  14.443   2.164  0.63 35.40           C  
ATOM    511  C   PHE A 119       1.139  13.811   1.353  1.00 32.81           C  
ATOM    512  O   PHE A 119       2.231  13.604   1.891  1.00 31.20           O  
ATOM    513  CB APHE A 119      -0.299  13.581   3.371  0.37 38.08           C  
ATOM    514  CB BPHE A 119      -0.304  13.524   3.352  0.63 38.05           C  
ATOM    515  CG APHE A 119      -1.504  14.023   4.149  0.37 42.28           C  
ATOM    516  CG BPHE A 119      -1.290  14.094   4.329  0.63 42.27           C  
ATOM    517  CD1APHE A 119      -1.722  15.366   4.419  0.37 41.88           C  
ATOM    518  CD1BPHE A 119      -2.655  13.940   4.131  0.63 46.59           C  
ATOM    519  CD2APHE A 119      -2.412  13.091   4.627  0.37 44.56           C  
ATOM    520  CD2BPHE A 119      -0.852  14.754   5.470  0.63 36.74           C  
ATOM    521  CE1APHE A 119      -2.829  15.771   5.142  0.37 43.20           C  
ATOM    522  CE1BPHE A 119      -3.568  14.460   5.039  0.63 50.49           C  
ATOM    523  CE2APHE A 119      -3.521  13.490   5.351  0.37 50.05           C  
ATOM    524  CE2BPHE A 119      -1.754  15.272   6.379  0.63 40.43           C  
ATOM    525  CZ APHE A 119      -3.730  14.831   5.608  0.37 47.89           C  
ATOM    526  CZ BPHE A 119      -3.116  15.124   6.164  0.63 46.90           C  
ATOM    527  N   GLU A 120       0.901  13.479   0.083  1.00 30.70           N  
ATOM    528  CA  GLU A 120       1.884  12.748  -0.712  1.00 30.33           C  
ATOM    529  C   GLU A 120       2.787  13.676  -1.517  1.00 28.41           C  
ATOM    530  O   GLU A 120       2.326  14.641  -2.133  1.00 28.29           O  
ATOM    531  CB  GLU A 120       1.186  11.749  -1.641  1.00 34.66           C  
ATOM    532  CG  GLU A 120       1.993  10.454  -1.892  1.00 37.81           C  
ATOM    533  CD  GLU A 120       2.925  10.598  -3.092  1.00 43.76           C  
ATOM    534  OE1 GLU A 120       2.477  11.208  -4.089  1.00 50.79           O  
ATOM    535  OE2 GLU A 120       4.085  10.122  -3.063  1.00 34.90           O  
ATOM    536  N   ILE A 121       4.084  13.348  -1.537  1.00 25.84           N  
ATOM    537  CA  ILE A 121       5.058  14.223  -2.178  1.00 25.24           C  
ATOM    538  C   ILE A 121       4.863  14.265  -3.692  1.00 27.99           C  
ATOM    539  O   ILE A 121       4.982  15.331  -4.306  1.00 24.70           O  
ATOM    540  CB  ILE A 121       6.493  13.810  -1.794  1.00 26.39           C  
ATOM    541  CG1 ILE A 121       7.506  14.864  -2.271  1.00 28.66           C  
ATOM    542  CG2 ILE A 121       6.823  12.401  -2.304  1.00 28.00           C  
ATOM    543  CD1 ILE A 121       7.227  16.302  -1.774  1.00 18.73           C  
ATOM    544  N   SER A 122       4.574  13.126  -4.332  1.00 26.88           N  
ATOM    545  CA  SER A 122       4.494  13.180  -5.790  1.00 30.61           C  
ATOM    546  C   SER A 122       3.275  13.977  -6.234  1.00 30.46           C  
ATOM    547  O   SER A 122       3.339  14.718  -7.220  1.00 32.07           O  
ATOM    548  CB  SER A 122       4.483  11.778  -6.407  1.00 38.98           C  
ATOM    549  OG  SER A 122       3.401  10.996  -5.942  1.00 35.47           O  
ATOM    550  N   TYR A 123       2.169  13.870  -5.501  1.00 27.93           N  
ATOM    551  CA  TYR A 123       1.014  14.701  -5.817  1.00 32.75           C  
ATOM    552  C   TYR A 123       1.310  16.172  -5.567  1.00 32.63           C  
ATOM    553  O   TYR A 123       0.962  17.029  -6.391  1.00 32.67           O  
ATOM    554  CB  TYR A 123      -0.204  14.270  -5.006  1.00 35.20           C  
ATOM    555  CG  TYR A 123      -1.455  14.995  -5.454  1.00 36.11           C  
ATOM    556  CD1 TYR A 123      -2.112  14.617  -6.623  1.00 43.19           C  
ATOM    557  CD2 TYR A 123      -1.958  16.075  -4.736  1.00 35.33           C  
ATOM    558  CE1 TYR A 123      -3.249  15.281  -7.053  1.00 49.65           C  
ATOM    559  CE2 TYR A 123      -3.093  16.748  -5.155  1.00 41.89           C  
ATOM    560  CZ  TYR A 123      -3.735  16.343  -6.316  1.00 46.85           C  
ATOM    561  OH  TYR A 123      -4.861  17.004  -6.742  1.00 54.03           O  
ATOM    562  N   PHE A 124       1.932  16.487  -4.427  1.00 25.00           N  
ATOM    563  CA  PHE A 124       2.324  17.866  -4.154  1.00 27.08           C  
ATOM    564  C   PHE A 124       3.110  18.450  -5.322  1.00 25.98           C  
ATOM    565  O   PHE A 124       2.844  19.571  -5.769  1.00 26.78           O  
ATOM    566  CB  PHE A 124       3.144  17.945  -2.848  1.00 23.15           C  
ATOM    567  CG  PHE A 124       3.783  19.292  -2.626  1.00 22.99           C  
ATOM    568  CD1 PHE A 124       3.058  20.330  -2.048  1.00 20.73           C  
ATOM    569  CD2 PHE A 124       5.101  19.537  -3.018  1.00 18.87           C  
ATOM    570  CE1 PHE A 124       3.642  21.577  -1.852  1.00 19.50           C  
ATOM    571  CE2 PHE A 124       5.670  20.784  -2.843  1.00 21.65           C  
ATOM    572  CZ  PHE A 124       4.934  21.809  -2.262  1.00 23.07           C  
ATOM    573  N   LYS A 125       4.066  17.684  -5.856  1.00 22.14           N  
ATOM    574  CA  LYS A 125       4.980  18.251  -6.846  1.00 25.02           C  
ATOM    575  C   LYS A 125       4.282  18.510  -8.177  1.00 22.83           C  
ATOM    576  O   LYS A 125       4.703  19.401  -8.927  1.00 30.08           O  
ATOM    577  CB  LYS A 125       6.199  17.342  -7.021  1.00 27.06           C  
ATOM    578  CG  LYS A 125       7.065  17.288  -5.761  1.00 21.41           C  
ATOM    579  CD  LYS A 125       8.418  16.609  -5.950  1.00 23.50           C  
ATOM    580  CE  LYS A 125       9.321  17.375  -6.916  1.00 30.05           C  
ATOM    581  NZ  LYS A 125      10.689  16.769  -6.960  1.00 31.22           N  
ATOM    582  N   LYS A 126       3.223  17.760  -8.484  1.00 24.97           N  
ATOM    583  CA  LYS A 126       2.445  18.044  -9.691  1.00 28.61           C  
ATOM    584  C   LYS A 126       1.297  19.015  -9.435  1.00 32.82           C  
ATOM    585  O   LYS A 126       0.960  19.816 -10.316  1.00 31.83           O  
ATOM    586  CB  LYS A 126       1.847  16.769 -10.297  1.00 34.82           C  
ATOM    587  CG  LYS A 126       2.668  15.501 -10.199  1.00 45.74           C  
ATOM    588  CD  LYS A 126       1.828  14.289 -10.655  1.00 52.83           C  
ATOM    589  CE  LYS A 126       0.503  14.177  -9.895  1.00 47.49           C  
ATOM    590  NZ  LYS A 126       0.526  13.170  -8.792  1.00 56.55           N  
ATOM    591  N   HIS A 127       0.695  18.961  -8.250  1.00 28.05           N  
ATOM    592  CA  HIS A 127      -0.486  19.760  -7.911  1.00 29.01           C  
ATOM    593  C   HIS A 127      -0.312  20.325  -6.510  1.00 21.83           C  
ATOM    594  O   HIS A 127      -0.899  19.811  -5.548  1.00 27.71           O  
ATOM    595  CB  HIS A 127      -1.765  18.917  -7.944  1.00 33.24           C  
ATOM    596  CG  HIS A 127      -2.114  18.360  -9.289  1.00 44.88           C  
ATOM    597  ND1 HIS A 127      -2.402  19.158 -10.375  1.00 39.83           N  
ATOM    598  CD2 HIS A 127      -2.274  17.082  -9.707  1.00 47.65           C  
ATOM    599  CE1 HIS A 127      -2.699  18.395 -11.412  1.00 50.83           C  
ATOM    600  NE2 HIS A 127      -2.630  17.131 -11.033  1.00 46.65           N  
ATOM    601  N   PRO A 128       0.473  21.398  -6.354  1.00 22.77           N  
ATOM    602  CA  PRO A 128       0.740  21.921  -4.999  1.00 23.30           C  
ATOM    603  C   PRO A 128      -0.356  22.814  -4.448  1.00 25.26           C  
ATOM    604  O   PRO A 128      -0.358  23.092  -3.239  1.00 23.13           O  
ATOM    605  CB  PRO A 128       2.039  22.717  -5.188  1.00 22.56           C  
ATOM    606  CG  PRO A 128       1.946  23.220  -6.605  1.00 25.98           C  
ATOM    607  CD  PRO A 128       1.242  22.125  -7.384  1.00 28.14           C  
ATOM    608  N   GLU A 129      -1.286  23.264  -5.288  1.00 24.79           N  
ATOM    609  CA  GLU A 129      -2.288  24.223  -4.833  1.00 24.21           C  
ATOM    610  C   GLU A 129      -3.177  23.700  -3.711  1.00 24.07           C  
ATOM    611  O   GLU A 129      -3.424  24.463  -2.762  1.00 27.41           O  
ATOM    612  CB  GLU A 129      -3.129  24.693  -6.030  1.00 27.57           C  
ATOM    613  CG  GLU A 129      -2.364  25.583  -6.979  1.00 23.53           C  
ATOM    614  CD  GLU A 129      -1.502  24.816  -7.970  1.00 37.73           C  
ATOM    615  OE1 GLU A 129      -1.694  23.588  -8.142  1.00 34.89           O  
ATOM    616  OE2 GLU A 129      -0.612  25.458  -8.561  1.00 41.41           O  
ATOM    617  N   PRO A 130      -3.683  22.464  -3.736  1.00 26.88           N  
ATOM    618  CA  PRO A 130      -4.471  22.005  -2.575  1.00 25.62           C  
ATOM    619  C   PRO A 130      -3.701  22.085  -1.268  1.00 28.58           C  
ATOM    620  O   PRO A 130      -4.224  22.619  -0.282  1.00 25.56           O  
ATOM    621  CB  PRO A 130      -4.841  20.565  -2.952  1.00 27.64           C  
ATOM    622  CG  PRO A 130      -4.843  20.566  -4.453  1.00 26.31           C  
ATOM    623  CD  PRO A 130      -3.712  21.478  -4.835  1.00 28.22           C  
ATOM    624  N   PHE A 131      -2.457  21.607  -1.241  1.00 23.03           N  
ATOM    625  CA  PHE A 131      -1.680  21.679  -0.005  1.00 23.48           C  
ATOM    626  C   PHE A 131      -1.616  23.107   0.527  1.00 20.25           C  
ATOM    627  O   PHE A 131      -1.818  23.346   1.728  1.00 22.99           O  
ATOM    628  CB  PHE A 131      -0.256  21.148  -0.207  1.00 22.56           C  
ATOM    629  CG  PHE A 131       0.643  21.454   0.958  1.00 18.74           C  
ATOM    630  CD1 PHE A 131       0.609  20.654   2.085  1.00 18.26           C  
ATOM    631  CD2 PHE A 131       1.475  22.571   0.945  1.00 20.77           C  
ATOM    632  CE1 PHE A 131       1.403  20.943   3.189  1.00 19.72           C  
ATOM    633  CE2 PHE A 131       2.283  22.865   2.030  1.00 22.48           C  
ATOM    634  CZ  PHE A 131       2.235  22.050   3.159  1.00 21.43           C  
ATOM    635  N   PHE A 132      -1.297  24.071  -0.348  1.00 20.02           N  
ATOM    636  CA  PHE A 132      -1.081  25.435   0.111  1.00 20.42           C  
ATOM    637  C   PHE A 132      -2.382  26.110   0.517  1.00 27.00           C  
ATOM    638  O   PHE A 132      -2.364  27.005   1.371  1.00 25.60           O  
ATOM    639  CB  PHE A 132      -0.336  26.235  -0.950  1.00 25.07           C  
ATOM    640  CG  PHE A 132       1.127  25.906  -0.999  1.00 22.63           C  
ATOM    641  CD1 PHE A 132       1.942  26.166   0.106  1.00 21.47           C  
ATOM    642  CD2 PHE A 132       1.683  25.281  -2.109  1.00 24.02           C  
ATOM    643  CE1 PHE A 132       3.297  25.846   0.079  1.00 19.52           C  
ATOM    644  CE2 PHE A 132       3.035  24.961  -2.138  1.00 25.08           C  
ATOM    645  CZ  PHE A 132       3.844  25.231  -1.038  1.00 22.43           C  
ATOM    646  N   ALA A 133      -3.512  25.687  -0.064  1.00 23.67           N  
ATOM    647  CA  ALA A 133      -4.804  26.171   0.412  1.00 26.53           C  
ATOM    648  C   ALA A 133      -5.114  25.603   1.790  1.00 26.93           C  
ATOM    649  O   ALA A 133      -5.598  26.324   2.671  1.00 26.60           O  
ATOM    650  CB  ALA A 133      -5.910  25.807  -0.582  1.00 22.89           C  
ATOM    651  N   LEU A 134      -4.848  24.307   1.987  1.00 26.84           N  
ATOM    652  CA  LEU A 134      -5.034  23.708   3.306  1.00 27.44           C  
ATOM    653  C   LEU A 134      -4.127  24.368   4.329  1.00 26.31           C  
ATOM    654  O   LEU A 134      -4.544  24.628   5.466  1.00 25.01           O  
ATOM    655  CB  LEU A 134      -4.763  22.206   3.254  1.00 24.96           C  
ATOM    656  CG  LEU A 134      -4.840  21.510   4.617  1.00 29.96           C  
ATOM    657  CD1 LEU A 134      -6.257  21.534   5.156  1.00 29.13           C  
ATOM    658  CD2 LEU A 134      -4.304  20.084   4.556  1.00 32.06           C  
ATOM    659  N   ALA A 135      -2.879  24.666   3.941  1.00 22.99           N  
ATOM    660  CA  ALA A 135      -1.968  25.329   4.867  1.00 18.70           C  
ATOM    661  C   ALA A 135      -2.519  26.686   5.295  1.00 28.91           C  
ATOM    662  O   ALA A 135      -2.430  27.050   6.471  1.00 26.21           O  
ATOM    663  CB  ALA A 135      -0.575  25.480   4.246  1.00 19.73           C  
ATOM    664  N   LYS A 136      -3.125  27.441   4.369  1.00 25.41           N  
ATOM    665  CA  LYS A 136      -3.691  28.728   4.772  1.00 25.39           C  
ATOM    666  C   LYS A 136      -4.853  28.540   5.737  1.00 24.25           C  
ATOM    667  O   LYS A 136      -4.989  29.292   6.712  1.00 28.26           O  
ATOM    668  CB  LYS A 136      -4.147  29.534   3.559  1.00 25.47           C  
ATOM    669  CG  LYS A 136      -4.310  31.014   3.879  1.00 26.31           C  
ATOM    670  CD  LYS A 136      -4.992  31.768   2.739  1.00 30.60           C  
ATOM    671  CE  LYS A 136      -5.583  33.079   3.258  1.00 35.46           C  
ATOM    672  NZ  LYS A 136      -5.946  34.018   2.170  1.00 39.54           N  
ATOM    673  N   GLU A 137      -5.688  27.535   5.485  1.00 22.42           N  
ATOM    674  CA  GLU A 137      -6.831  27.280   6.352  1.00 27.41           C  
ATOM    675  C   GLU A 137      -6.392  26.834   7.739  1.00 32.95           C  
ATOM    676  O   GLU A 137      -7.044  27.176   8.734  1.00 28.47           O  
ATOM    677  CB  GLU A 137      -7.735  26.225   5.724  1.00 36.19           C  
ATOM    678  CG  GLU A 137      -9.098  26.119   6.381  1.00 42.65           C  
ATOM    679  CD  GLU A 137     -10.004  25.137   5.664  1.00 67.89           C  
ATOM    680  OE1 GLU A 137     -10.924  24.592   6.315  1.00 72.26           O  
ATOM    681  OE2 GLU A 137      -9.786  24.903   4.453  1.00 65.27           O  
ATOM    682  N   LEU A 138      -5.299  26.085   7.828  1.00 25.21           N  
ATOM    683  CA  LEU A 138      -4.842  25.524   9.095  1.00 22.25           C  
ATOM    684  C   LEU A 138      -3.816  26.396   9.804  1.00 23.90           C  
ATOM    685  O   LEU A 138      -3.427  26.063  10.936  1.00 26.89           O  
ATOM    686  CB  LEU A 138      -4.249  24.132   8.869  1.00 25.99           C  
ATOM    687  CG  LEU A 138      -5.194  22.993   8.489  1.00 29.19           C  
ATOM    688  CD1 LEU A 138      -4.430  21.667   8.436  1.00 31.14           C  
ATOM    689  CD2 LEU A 138      -6.381  22.907   9.443  1.00 33.18           C  
ATOM    690  N   TYR A 139      -3.375  27.492   9.190  1.00 26.10           N  
ATOM    691  CA  TYR A 139      -2.294  28.301   9.745  1.00 22.23           C  
ATOM    692  C   TYR A 139      -2.698  28.825  11.121  1.00 27.72           C  
ATOM    693  O   TYR A 139      -3.739  29.491  11.239  1.00 26.24           O  
ATOM    694  CB  TYR A 139      -1.930  29.467   8.820  1.00 25.88           C  
ATOM    695  CG  TYR A 139      -0.478  29.900   8.929  1.00 26.88           C  
ATOM    696  CD1 TYR A 139      -0.005  30.567  10.061  1.00 26.52           C  
ATOM    697  CD2 TYR A 139       0.430  29.617   7.916  1.00 25.07           C  
ATOM    698  CE1 TYR A 139       1.318  30.955  10.164  1.00 22.96           C  
ATOM    699  CE2 TYR A 139       1.766  29.999   8.013  1.00 23.41           C  
ATOM    700  CZ  TYR A 139       2.207  30.660   9.141  1.00 22.37           C  
ATOM    701  OH  TYR A 139       3.517  31.046   9.264  1.00 25.11           O  
ATOM    702  N   PRO A 140      -1.939  28.528  12.176  1.00 23.68           N  
ATOM    703  CA  PRO A 140      -2.323  28.999  13.514  1.00 27.06           C  
ATOM    704  C   PRO A 140      -2.411  30.513  13.581  1.00 22.26           C  
ATOM    705  O   PRO A 140      -1.647  31.237  12.936  1.00 23.25           O  
ATOM    706  CB  PRO A 140      -1.198  28.467  14.412  1.00 22.15           C  
ATOM    707  CG  PRO A 140      -0.722  27.223  13.687  1.00 26.37           C  
ATOM    708  CD  PRO A 140      -0.785  27.611  12.225  1.00 26.80           C  
ATOM    709  N   GLY A 141      -3.354  30.997  14.406  1.00 20.15           N  
ATOM    710  CA  GLY A 141      -3.494  32.434  14.566  1.00 23.37           C  
ATOM    711  C   GLY A 141      -2.456  33.072  15.459  1.00 22.89           C  
ATOM    712  O   GLY A 141      -2.283  34.293  15.420  1.00 23.54           O  
ATOM    713  N   GLN A 142      -1.766  32.275  16.272  1.00 22.84           N  
ATOM    714  CA  GLN A 142      -0.701  32.772  17.122  1.00 25.04           C  
ATOM    715  C   GLN A 142       0.188  31.580  17.445  1.00 20.50           C  
ATOM    716  O   GLN A 142      -0.243  30.427  17.333  1.00 21.81           O  
ATOM    717  CB  GLN A 142      -1.261  33.420  18.396  1.00 26.79           C  
ATOM    718  CG  GLN A 142      -0.205  34.036  19.300  1.00 27.53           C  
ATOM    719  CD  GLN A 142      -0.812  34.726  20.515  1.00 33.89           C  
ATOM    720  OE1 GLN A 142      -1.675  34.158  21.197  1.00 35.98           O  
ATOM    721  NE2 GLN A 142      -0.348  35.943  20.804  1.00 27.92           N  
ATOM    722  N   PHE A 143       1.438  31.862  17.809  1.00 22.91           N  
ATOM    723  CA  PHE A 143       2.402  30.809  18.155  1.00 18.46           C  
ATOM    724  C   PHE A 143       2.921  31.075  19.556  1.00 17.96           C  
ATOM    725  O   PHE A 143       3.963  31.702  19.761  1.00 17.73           O  
ATOM    726  CB  PHE A 143       3.533  30.749  17.145  1.00 19.25           C  
ATOM    727  CG  PHE A 143       3.084  30.331  15.780  1.00 24.84           C  
ATOM    728  CD1 PHE A 143       2.557  31.264  14.898  1.00 24.41           C  
ATOM    729  CD2 PHE A 143       3.160  29.009  15.388  1.00 24.72           C  
ATOM    730  CE1 PHE A 143       2.143  30.884  13.624  1.00 27.13           C  
ATOM    731  CE2 PHE A 143       2.738  28.620  14.124  1.00 25.87           C  
ATOM    732  CZ  PHE A 143       2.228  29.559  13.246  1.00 26.56           C  
ATOM    733  N   LYS A 144       2.169  30.588  20.527  1.00 16.41           N  
ATOM    734  CA ALYS A 144       2.471  30.790  21.937  0.64 19.78           C  
ATOM    735  CA BLYS A 144       2.478  30.792  21.937  0.36 19.76           C  
ATOM    736  C   LYS A 144       2.733  29.425  22.553  1.00 17.43           C  
ATOM    737  O   LYS A 144       1.782  28.657  22.795  1.00 18.78           O  
ATOM    738  CB ALYS A 144       1.307  31.500  22.627  0.64 22.58           C  
ATOM    739  CB BLYS A 144       1.331  31.517  22.637  0.36 22.56           C  
ATOM    740  CG ALYS A 144       1.667  32.014  23.976  0.64 22.33           C  
ATOM    741  CG BLYS A 144       1.771  32.754  23.389  0.36 21.81           C  
ATOM    742  CD ALYS A 144       0.460  32.581  24.726  0.64 21.14           C  
ATOM    743  CD BLYS A 144       0.647  33.772  23.455  0.36 25.37           C  
ATOM    744  CE ALYS A 144       0.171  34.014  24.332  0.64 23.14           C  
ATOM    745  CE BLYS A 144      -0.433  33.338  24.420  0.36 25.76           C  
ATOM    746  NZ ALYS A 144      -0.911  34.616  25.188  0.64 25.86           N  
ATOM    747  NZ BLYS A 144      -1.372  34.460  24.744  0.36 26.49           N  
ATOM    748  N   PRO A 145       3.991  29.058  22.783  1.00 16.29           N  
ATOM    749  CA  PRO A 145       4.276  27.722  23.317  1.00 16.19           C  
ATOM    750  C   PRO A 145       3.640  27.543  24.688  1.00 16.50           C  
ATOM    751  O   PRO A 145       3.321  28.511  25.380  1.00 18.44           O  
ATOM    752  CB  PRO A 145       5.809  27.679  23.394  1.00 14.97           C  
ATOM    753  CG  PRO A 145       6.281  28.734  22.388  1.00 14.99           C  
ATOM    754  CD  PRO A 145       5.214  29.819  22.473  1.00 15.45           C  
ATOM    755  N   THR A 146       3.464  26.281  25.073  1.00 15.18           N  
ATOM    756  CA  THR A 146       2.759  25.919  26.297  1.00 12.67           C  
ATOM    757  C   THR A 146       3.712  25.789  27.478  1.00 18.11           C  
ATOM    758  O   THR A 146       4.932  25.832  27.345  1.00 15.71           O  
ATOM    759  CB  THR A 146       2.036  24.596  26.110  1.00 19.02           C  
ATOM    760  OG1 THR A 146       3.030  23.562  25.972  1.00 15.50           O  
ATOM    761  CG2 THR A 146       1.137  24.642  24.874  1.00 18.15           C  
ATOM    762  N   ILE A 147       3.123  25.586  28.659  1.00 15.40           N  
ATOM    763  CA  ILE A 147       3.929  25.290  29.839  1.00 14.41           C  
ATOM    764  C   ILE A 147       4.855  24.119  29.562  1.00 17.42           C  
ATOM    765  O   ILE A 147       6.025  24.120  29.956  1.00 15.53           O  
ATOM    766  CB  ILE A 147       3.005  25.007  31.033  1.00 15.12           C  
ATOM    767  CG1 ILE A 147       2.273  26.295  31.414  1.00 18.75           C  
ATOM    768  CG2 ILE A 147       3.806  24.412  32.192  1.00 16.11           C  
ATOM    769  CD1 ILE A 147       1.098  26.078  32.325  1.00 22.93           C  
ATOM    770  N   CYS A 148       4.359  23.131  28.813  1.00 16.52           N  
ATOM    771  CA ACYS A 148       5.158  21.958  28.503  0.49 15.93           C  
ATOM    772  CA BCYS A 148       5.175  21.959  28.499  0.52 15.93           C  
ATOM    773  C   CYS A 148       6.381  22.323  27.651  1.00 19.03           C  
ATOM    774  O   CYS A 148       7.480  21.802  27.868  1.00 17.15           O  
ATOM    775  CB ACYS A 148       4.258  20.945  27.801  0.49 17.35           C  
ATOM    776  CB BCYS A 148       4.350  20.909  27.770  0.52 17.34           C  
ATOM    777  SG ACYS A 148       5.063  19.475  27.335  0.49 20.38           S  
ATOM    778  SG BCYS A 148       3.339  20.009  28.863  0.52 19.90           S  
ATOM    779  N   HIS A 149       6.202  23.204  26.666  1.00 16.23           N  
ATOM    780  CA  HIS A 149       7.349  23.640  25.867  1.00 15.26           C  
ATOM    781  C   HIS A 149       8.377  24.368  26.730  1.00 15.34           C  
ATOM    782  O   HIS A 149       9.580  24.107  26.638  1.00 15.29           O  
ATOM    783  CB  HIS A 149       6.892  24.556  24.721  1.00 14.02           C  
ATOM    784  CG  HIS A 149       6.071  23.874  23.666  1.00 15.57           C  
ATOM    785  ND1 HIS A 149       4.693  23.779  23.737  1.00 17.00           N  
ATOM    786  CD2 HIS A 149       6.425  23.322  22.476  1.00 14.88           C  
ATOM    787  CE1 HIS A 149       4.239  23.161  22.657  1.00 15.85           C  
ATOM    788  NE2 HIS A 149       5.270  22.870  21.877  1.00 13.76           N  
ATOM    789  N   TYR A 150       7.921  25.265  27.610  1.00 15.05           N  
ATOM    790  CA  TYR A 150       8.875  26.025  28.409  1.00 14.69           C  
ATOM    791  C   TYR A 150       9.513  25.176  29.499  1.00 17.46           C  
ATOM    792  O   TYR A 150      10.642  25.469  29.921  1.00 16.17           O  
ATOM    793  CB  TYR A 150       8.191  27.265  28.989  1.00 16.12           C  
ATOM    794  CG  TYR A 150       7.948  28.286  27.895  1.00 14.61           C  
ATOM    795  CD1 TYR A 150       9.010  28.956  27.302  1.00 15.26           C  
ATOM    796  CD2 TYR A 150       6.668  28.541  27.430  1.00 15.90           C  
ATOM    797  CE1 TYR A 150       8.806  29.863  26.275  1.00 16.93           C  
ATOM    798  CE2 TYR A 150       6.438  29.453  26.403  1.00 15.55           C  
ATOM    799  CZ  TYR A 150       7.512  30.115  25.833  1.00 15.30           C  
ATOM    800  OH  TYR A 150       7.305  31.027  24.801  1.00 18.42           O  
ATOM    801  N   PHE A 151       8.815  24.133  29.965  1.00 14.48           N  
ATOM    802  CA  PHE A 151       9.453  23.167  30.852  1.00 14.55           C  
ATOM    803  C   PHE A 151      10.678  22.539  30.192  1.00 17.07           C  
ATOM    804  O   PHE A 151      11.718  22.391  30.841  1.00 16.70           O  
ATOM    805  CB  PHE A 151       8.451  22.087  31.271  1.00 14.36           C  
ATOM    806  CG  PHE A 151       9.010  21.085  32.224  1.00 15.97           C  
ATOM    807  CD1 PHE A 151       9.100  21.384  33.576  1.00 18.92           C  
ATOM    808  CD2 PHE A 151       9.460  19.845  31.777  1.00 18.74           C  
ATOM    809  CE1 PHE A 151       9.612  20.460  34.466  1.00 20.02           C  
ATOM    810  CE2 PHE A 151       9.991  18.923  32.655  1.00 20.77           C  
ATOM    811  CZ  PHE A 151      10.060  19.231  34.014  1.00 16.64           C  
ATOM    812  N   MET A 152      10.596  22.191  28.895  1.00 15.36           N  
ATOM    813  CA  MET A 152      11.804  21.689  28.238  1.00 16.01           C  
ATOM    814  C   MET A 152      12.879  22.750  28.080  1.00 16.55           C  
ATOM    815  O   MET A 152      14.077  22.420  28.111  1.00 17.04           O  
ATOM    816  CB  MET A 152      11.510  21.006  26.895  1.00 15.89           C  
ATOM    817  CG  MET A 152      10.448  19.917  26.981  1.00 17.31           C  
ATOM    818  SD  MET A 152      10.233  19.083  25.388  1.00 18.96           S  
ATOM    819  CE  MET A 152       9.296  20.339  24.490  1.00 19.44           C  
ATOM    820  N   ARG A 153      12.496  24.013  27.905  1.00 16.18           N  
ATOM    821  CA  ARG A 153      13.510  25.060  27.918  1.00 16.15           C  
ATOM    822  C   ARG A 153      14.215  25.120  29.278  1.00 20.46           C  
ATOM    823  O   ARG A 153      15.429  25.332  29.340  1.00 17.78           O  
ATOM    824  CB  ARG A 153      12.888  26.411  27.554  1.00 16.92           C  
ATOM    825  CG  ARG A 153      13.837  27.587  27.757  1.00 17.45           C  
ATOM    826  CD  ARG A 153      15.065  27.538  26.831  1.00 22.17           C  
ATOM    827  NE  ARG A 153      16.016  28.567  27.233  1.00 25.60           N  
ATOM    828  CZ  ARG A 153      16.830  29.223  26.419  1.00 21.88           C  
ATOM    829  NH1 ARG A 153      16.880  28.954  25.119  1.00 23.22           N  
ATOM    830  NH2 ARG A 153      17.590  30.196  26.915  1.00 25.18           N  
ATOM    831  N   LEU A 154      13.479  24.912  30.375  1.00 14.20           N  
ATOM    832  CA  LEU A 154      14.123  24.874  31.684  1.00 15.41           C  
ATOM    833  C   LEU A 154      15.086  23.704  31.779  1.00 16.58           C  
ATOM    834  O   LEU A 154      16.177  23.836  32.337  1.00 20.65           O  
ATOM    835  CB  LEU A 154      13.089  24.758  32.801  1.00 17.36           C  
ATOM    836  CG  LEU A 154      12.393  26.039  33.222  1.00 23.24           C  
ATOM    837  CD1 LEU A 154      11.635  25.779  34.507  1.00 19.58           C  
ATOM    838  CD2 LEU A 154      13.393  27.173  33.394  1.00 25.01           C  
ATOM    839  N   LEU A 155      14.679  22.534  31.274  1.00 17.10           N  
ATOM    840  CA  LEU A 155      15.597  21.401  31.252  1.00 18.27           C  
ATOM    841  C   LEU A 155      16.879  21.765  30.520  1.00 19.61           C  
ATOM    842  O   LEU A 155      17.981  21.437  30.975  1.00 21.45           O  
ATOM    843  CB  LEU A 155      14.941  20.200  30.572  1.00 19.12           C  
ATOM    844  CG  LEU A 155      13.845  19.434  31.299  1.00 20.32           C  
ATOM    845  CD1 LEU A 155      13.339  18.362  30.349  1.00 19.07           C  
ATOM    846  CD2 LEU A 155      14.366  18.808  32.580  1.00 18.14           C  
ATOM    847  N   LYS A 156      16.748  22.444  29.376  1.00 16.45           N  
ATOM    848  CA  LYS A 156      17.907  22.931  28.632  1.00 18.72           C  
ATOM    849  C   LYS A 156      18.753  23.881  29.477  1.00 22.43           C  
ATOM    850  O   LYS A 156      19.986  23.768  29.510  1.00 22.70           O  
ATOM    851  CB  LYS A 156      17.441  23.621  27.349  1.00 17.37           C  
ATOM    852  CG  LYS A 156      18.573  24.237  26.511  1.00 21.29           C  
ATOM    853  CD  LYS A 156      18.005  24.859  25.243  1.00 22.47           C  
ATOM    854  CE  LYS A 156      19.025  25.760  24.519  1.00 28.32           C  
ATOM    855  NZ  LYS A 156      20.140  24.996  23.845  1.00 24.42           N  
ATOM    856  N   ASP A 157      18.108  24.832  30.159  1.00 19.26           N  
ATOM    857  CA  ASP A 157      18.850  25.834  30.927  1.00 20.37           C  
ATOM    858  C   ASP A 157      19.678  25.197  32.031  1.00 27.23           C  
ATOM    859  O   ASP A 157      20.754  25.701  32.385  1.00 25.61           O  
ATOM    860  CB  ASP A 157      17.903  26.853  31.562  1.00 24.15           C  
ATOM    861  CG  ASP A 157      17.247  27.770  30.553  1.00 30.14           C  
ATOM    862  OD1 ASP A 157      17.711  27.823  29.399  1.00 27.55           O  
ATOM    863  OD2 ASP A 157      16.275  28.470  30.937  1.00 29.89           O  
ATOM    864  N   LYS A 158      19.175  24.115  32.599  1.00 21.17           N  
ATOM    865  CA  LYS A 158      19.794  23.416  33.703  1.00 24.89           C  
ATOM    866  C   LYS A 158      20.741  22.317  33.242  1.00 24.51           C  
ATOM    867  O   LYS A 158      21.271  21.577  34.077  1.00 27.07           O  
ATOM    868  CB  LYS A 158      18.694  22.862  34.589  1.00 22.24           C  
ATOM    869  CG  LYS A 158      17.907  23.980  35.223  1.00 22.97           C  
ATOM    870  CD  LYS A 158      16.586  23.503  35.735  1.00 25.18           C  
ATOM    871  CE  LYS A 158      15.825  24.632  36.419  1.00 32.01           C  
ATOM    872  NZ  LYS A 158      16.541  25.208  37.590  1.00 31.32           N  
ATOM    873  N   GLY A 159      20.987  22.223  31.940  1.00 27.14           N  
ATOM    874  CA  GLY A 159      21.918  21.258  31.410  1.00 20.09           C  
ATOM    875  C   GLY A 159      21.446  19.823  31.455  1.00 26.17           C  
ATOM    876  O   GLY A 159      22.275  18.915  31.377  1.00 27.99           O  
ATOM    877  N   LEU A 160      20.139  19.592  31.583  1.00 21.03           N  
ATOM    878  CA  LEU A 160      19.579  18.246  31.667  1.00 17.42           C  
ATOM    879  C   LEU A 160      19.039  17.731  30.346  1.00 15.80           C  
ATOM    880  O   LEU A 160      18.737  16.542  30.245  1.00 18.13           O  
ATOM    881  CB  LEU A 160      18.435  18.202  32.685  1.00 15.25           C  
ATOM    882  CG  LEU A 160      18.815  18.488  34.138  1.00 20.91           C  
ATOM    883  CD1 LEU A 160      17.567  18.762  34.963  1.00 24.25           C  
ATOM    884  CD2 LEU A 160      19.618  17.330  34.726  1.00 31.88           C  
ATOM    885  N   LEU A 161      18.857  18.582  29.346  1.00 17.86           N  
ATOM    886  CA  LEU A 161      18.175  18.157  28.132  1.00 16.93           C  
ATOM    887  C   LEU A 161      19.162  17.535  27.153  1.00 17.58           C  
ATOM    888  O   LEU A 161      19.969  18.245  26.546  1.00 21.64           O  
ATOM    889  CB  LEU A 161      17.460  19.331  27.482  1.00 18.41           C  
ATOM    890  CG  LEU A 161      16.667  18.918  26.251  1.00 17.69           C  
ATOM    891  CD1 LEU A 161      15.480  18.015  26.595  1.00 16.80           C  
ATOM    892  CD2 LEU A 161      16.236  20.188  25.519  1.00 15.26           C  
ATOM    893  N   LEU A 162      19.071  16.209  26.969  1.00 16.41           N  
ATOM    894  CA  LEU A 162      19.879  15.546  25.952  1.00 14.80           C  
ATOM    895  C   LEU A 162      19.291  15.801  24.570  1.00 18.45           C  
ATOM    896  O   LEU A 162      20.011  16.171  23.631  1.00 18.50           O  
ATOM    897  CB  LEU A 162      19.951  14.042  26.244  1.00 15.00           C  
ATOM    898  CG  LEU A 162      20.670  13.152  25.231  1.00 17.16           C  
ATOM    899  CD1 LEU A 162      22.016  13.727  24.859  1.00 22.25           C  
ATOM    900  CD2 LEU A 162      20.811  11.736  25.782  1.00 22.90           C  
ATOM    901  N   ARG A 163      17.977  15.621  24.434  1.00 14.12           N  
ATOM    902  CA  ARG A 163      17.339  15.836  23.145  1.00 14.99           C  
ATOM    903  C   ARG A 163      15.835  15.872  23.343  1.00 14.23           C  
ATOM    904  O   ARG A 163      15.304  15.204  24.225  1.00 14.74           O  
ATOM    905  CB  ARG A 163      17.691  14.726  22.139  1.00 15.00           C  
ATOM    906  CG  ARG A 163      17.518  15.152  20.695  1.00 17.21           C  
ATOM    907  CD  ARG A 163      18.780  15.781  20.159  1.00 15.62           C  
ATOM    908  NE  ARG A 163      19.879  14.818  20.068  1.00 21.18           N  
ATOM    909  CZ  ARG A 163      21.114  15.157  19.718  1.00 33.22           C  
ATOM    910  NH1 ARG A 163      21.418  16.406  19.410  1.00 27.58           N  
ATOM    911  NH2 ARG A 163      22.057  14.213  19.633  1.00 26.58           N  
ATOM    912  N   CYS A 164      15.163  16.624  22.475  1.00 14.63           N  
ATOM    913  CA  CYS A 164      13.711  16.564  22.349  1.00 15.24           C  
ATOM    914  C   CYS A 164      13.380  16.034  20.965  1.00 15.54           C  
ATOM    915  O   CYS A 164      13.730  16.666  19.963  1.00 14.95           O  
ATOM    916  CB  CYS A 164      13.069  17.939  22.562  1.00 20.10           C  
ATOM    917  SG  CYS A 164      11.330  18.031  22.067  1.00 18.81           S  
ATOM    918  N   TYR A 165      12.749  14.861  20.920  1.00 14.03           N  
ATOM    919  CA  TYR A 165      12.173  14.305  19.696  1.00 15.11           C  
ATOM    920  C   TYR A 165      10.722  14.751  19.620  1.00 17.09           C  
ATOM    921  O   TYR A 165       9.964  14.546  20.575  1.00 16.07           O  
ATOM    922  CB  TYR A 165      12.232  12.774  19.693  1.00 14.41           C  
ATOM    923  CG  TYR A 165      13.627  12.212  19.601  1.00 15.67           C  
ATOM    924  CD1 TYR A 165      14.526  12.341  20.675  1.00 16.64           C  
ATOM    925  CD2 TYR A 165      14.062  11.558  18.460  1.00 16.66           C  
ATOM    926  CE1 TYR A 165      15.831  11.819  20.588  1.00 15.86           C  
ATOM    927  CE2 TYR A 165      15.337  11.033  18.361  1.00 17.94           C  
ATOM    928  CZ  TYR A 165      16.228  11.172  19.418  1.00 18.37           C  
ATOM    929  OH  TYR A 165      17.499  10.657  19.303  1.00 18.45           O  
ATOM    930  N   THR A 166      10.324  15.342  18.480  1.00 15.77           N  
ATOM    931  CA  THR A 166       8.969  15.872  18.377  1.00 16.98           C  
ATOM    932  C   THR A 166       8.297  15.367  17.113  1.00 15.04           C  
ATOM    933  O   THR A 166       8.936  15.211  16.073  1.00 16.55           O  
ATOM    934  CB  THR A 166       8.926  17.426  18.419  1.00 13.91           C  
ATOM    935  OG1 THR A 166       7.558  17.880  18.419  1.00 17.21           O  
ATOM    936  CG2 THR A 166       9.695  18.071  17.262  1.00 13.59           C  
ATOM    937  N   GLN A 167       7.014  15.070  17.236  1.00 13.73           N  
ATOM    938  CA  GLN A 167       6.169  14.788  16.089  1.00 15.16           C  
ATOM    939  C   GLN A 167       5.559  16.050  15.497  1.00 19.56           C  
ATOM    940  O   GLN A 167       4.854  15.966  14.487  1.00 16.75           O  
ATOM    941  CB  GLN A 167       5.034  13.845  16.497  1.00 20.17           C  
ATOM    942  CG  GLN A 167       5.475  12.520  17.072  1.00 19.74           C  
ATOM    943  CD  GLN A 167       4.270  11.717  17.478  1.00 21.48           C  
ATOM    944  OE1 GLN A 167       3.583  12.079  18.436  1.00 23.20           O  
ATOM    945  NE2 GLN A 167       3.989  10.640  16.754  1.00 23.78           N  
ATOM    946  N   ASN A 168       5.768  17.201  16.121  1.00 17.45           N  
ATOM    947  CA  ASN A 168       5.064  18.412  15.735  1.00 15.58           C  
ATOM    948  C   ASN A 168       5.827  19.217  14.701  1.00 14.97           C  
ATOM    949  O   ASN A 168       7.063  19.253  14.683  1.00 15.67           O  
ATOM    950  CB  ASN A 168       4.789  19.306  16.951  1.00 15.07           C  
ATOM    951  CG  ASN A 168       3.954  18.607  18.018  1.00 18.47           C  
ATOM    952  OD1 ASN A 168       3.286  17.609  17.744  1.00 19.86           O  
ATOM    953  ND2 ASN A 168       4.003  19.127  19.245  1.00 19.97           N  
ATOM    954  N   ILE A 169       5.053  19.914  13.868  1.00 15.97           N  
ATOM    955  CA  ILE A 169       5.559  20.723  12.767  1.00 14.45           C  
ATOM    956  C   ILE A 169       5.364  22.209  13.008  1.00 16.51           C  
ATOM    957  O   ILE A 169       5.758  23.027  12.151  1.00 16.81           O  
ATOM    958  CB  ILE A 169       4.897  20.288  11.449  1.00 14.37           C  
ATOM    959  CG1 ILE A 169       3.399  20.556  11.481  1.00 19.05           C  
ATOM    960  CG2 ILE A 169       5.138  18.808  11.239  1.00 17.40           C  
ATOM    961  CD1 ILE A 169       2.668  20.049  10.221  1.00 18.90           C  
ATOM    962  N   ASP A 170       4.846  22.593  14.175  1.00 18.12           N  
ATOM    963  CA  ASP A 170       4.336  23.930  14.448  1.00 16.52           C  
ATOM    964  C   ASP A 170       5.399  24.937  14.886  1.00 17.58           C  
ATOM    965  O   ASP A 170       5.077  26.118  15.037  1.00 17.39           O  
ATOM    966  CB  ASP A 170       3.213  23.827  15.506  1.00 16.10           C  
ATOM    967  CG  ASP A 170       3.662  23.175  16.816  1.00 21.18           C  
ATOM    968  OD1 ASP A 170       4.842  23.313  17.202  1.00 17.70           O  
ATOM    969  OD2 ASP A 170       2.798  22.531  17.481  1.00 21.76           O  
ATOM    970  N   THR A 171       6.646  24.516  15.073  1.00 16.03           N  
ATOM    971  CA  THR A 171       7.814  25.329  15.442  1.00 15.07           C  
ATOM    972  C   THR A 171       7.798  25.786  16.898  1.00 13.23           C  
ATOM    973  O   THR A 171       8.736  26.486  17.324  1.00 14.89           O  
ATOM    974  CB  THR A 171       8.028  26.567  14.543  1.00 19.13           C  
ATOM    975  OG1 THR A 171       7.143  27.641  14.918  1.00 20.15           O  
ATOM    976  CG2 THR A 171       7.872  26.206  13.046  1.00 19.89           C  
ATOM    977  N   LEU A 172       6.803  25.398  17.686  1.00 15.93           N  
ATOM    978  CA  LEU A 172       6.717  25.946  19.035  1.00 15.63           C  
ATOM    979  C   LEU A 172       7.928  25.575  19.910  1.00 14.24           C  
ATOM    980  O   LEU A 172       8.292  26.342  20.808  1.00 16.56           O  
ATOM    981  CB  LEU A 172       5.414  25.475  19.683  1.00 13.87           C  
ATOM    982  CG  LEU A 172       4.145  26.108  19.115  1.00 14.99           C  
ATOM    983  CD1 LEU A 172       2.909  25.521  19.816  1.00 16.57           C  
ATOM    984  CD2 LEU A 172       4.173  27.638  19.243  1.00 19.62           C  
ATOM    985  N   GLU A 173       8.565  24.415  19.680  1.00 14.03           N  
ATOM    986  CA  GLU A 173       9.785  24.097  20.436  1.00 15.32           C  
ATOM    987  C   GLU A 173      10.866  25.147  20.210  1.00 15.63           C  
ATOM    988  O   GLU A 173      11.635  25.473  21.123  1.00 16.61           O  
ATOM    989  CB  GLU A 173      10.332  22.717  20.048  1.00 17.68           C  
ATOM    990  CG  GLU A 173       9.423  21.563  20.374  1.00 18.38           C  
ATOM    991  CD  GLU A 173       8.435  21.262  19.241  1.00 18.08           C  
ATOM    992  OE1 GLU A 173       8.413  22.031  18.233  1.00 19.24           O  
ATOM    993  OE2 GLU A 173       7.662  20.286  19.386  1.00 23.11           O  
ATOM    994  N   ARG A 174      10.963  25.662  18.984  1.00 17.45           N  
ATOM    995  CA  ARG A 174      11.997  26.646  18.677  1.00 15.48           C  
ATOM    996  C   ARG A 174      11.651  28.009  19.247  1.00 17.04           C  
ATOM    997  O   ARG A 174      12.531  28.712  19.765  1.00 18.88           O  
ATOM    998  CB  ARG A 174      12.187  26.740  17.177  1.00 18.48           C  
ATOM    999  CG  ARG A 174      12.825  25.480  16.611  1.00 21.19           C  
ATOM   1000  CD  ARG A 174      12.685  25.469  15.131  1.00 21.91           C  
ATOM   1001  NE  ARG A 174      13.300  24.280  14.554  1.00 23.59           N  
ATOM   1002  CZ  ARG A 174      14.546  24.210  14.108  1.00 26.67           C  
ATOM   1003  NH1 ARG A 174      15.368  25.246  14.185  1.00 24.25           N  
ATOM   1004  NH2 ARG A 174      14.968  23.079  13.547  1.00 27.94           N  
ATOM   1005  N   ILE A 175      10.377  28.387  19.153  1.00 16.89           N  
ATOM   1006  CA  ILE A 175       9.926  29.641  19.751  1.00 14.32           C  
ATOM   1007  C   ILE A 175      10.183  29.630  21.249  1.00 16.71           C  
ATOM   1008  O   ILE A 175      10.623  30.631  21.827  1.00 17.00           O  
ATOM   1009  CB  ILE A 175       8.439  29.877  19.420  1.00 14.96           C  
ATOM   1010  CG1 ILE A 175       8.279  30.018  17.906  1.00 16.48           C  
ATOM   1011  CG2 ILE A 175       7.918  31.146  20.126  1.00 18.63           C  
ATOM   1012  CD1 ILE A 175       6.856  29.912  17.449  1.00 22.16           C  
ATOM   1013  N   ALA A 176       9.957  28.484  21.893  1.00 13.59           N  
ATOM   1014  CA  ALA A 176      10.204  28.356  23.326  1.00 15.85           C  
ATOM   1015  C   ALA A 176      11.682  28.316  23.700  1.00 17.57           C  
ATOM   1016  O   ALA A 176      11.992  28.336  24.900  1.00 17.31           O  
ATOM   1017  CB  ALA A 176       9.531  27.099  23.866  1.00 16.53           C  
ATOM   1018  N   GLY A 177      12.590  28.231  22.733  1.00 18.87           N  
ATOM   1019  CA  GLY A 177      14.000  28.391  23.010  1.00 18.69           C  
ATOM   1020  C   GLY A 177      14.834  27.138  22.902  1.00 18.47           C  
ATOM   1021  O   GLY A 177      15.992  27.143  23.349  1.00 21.54           O  
ATOM   1022  N   LEU A 178      14.296  26.071  22.329  1.00 16.66           N  
ATOM   1023  CA  LEU A 178      15.135  24.942  21.954  1.00 16.79           C  
ATOM   1024  C   LEU A 178      15.820  25.245  20.626  1.00 18.75           C  
ATOM   1025  O   LEU A 178      15.213  25.818  19.716  1.00 20.88           O  
ATOM   1026  CB  LEU A 178      14.296  23.672  21.840  1.00 15.48           C  
ATOM   1027  CG  LEU A 178      13.669  23.247  23.184  1.00 19.02           C  
ATOM   1028  CD1 LEU A 178      13.143  21.844  23.069  1.00 20.56           C  
ATOM   1029  CD2 LEU A 178      14.669  23.373  24.349  1.00 20.80           C  
ATOM   1030  N   GLU A 179      17.087  24.889  20.517  1.00 18.91           N  
ATOM   1031  CA AGLU A 179      17.826  25.121  19.284  0.46 20.88           C  
ATOM   1032  CA BGLU A 179      17.823  25.120  19.280  0.54 20.86           C  
ATOM   1033  C   GLU A 179      17.806  23.869  18.409  1.00 20.05           C  
ATOM   1034  O   GLU A 179      17.440  22.776  18.842  1.00 19.48           O  
ATOM   1035  CB AGLU A 179      19.253  25.581  19.606  0.46 23.77           C  
ATOM   1036  CB BGLU A 179      19.258  25.566  19.573  0.54 23.76           C  
ATOM   1037  CG AGLU A 179      19.268  26.882  20.421  0.46 25.58           C  
ATOM   1038  CG BGLU A 179      19.350  26.803  20.458  0.54 25.56           C  
ATOM   1039  CD AGLU A 179      20.588  27.171  21.121  0.46 30.41           C  
ATOM   1040  CD BGLU A 179      19.666  28.065  19.671  0.54 29.12           C  
ATOM   1041  OE1AGLU A 179      21.142  26.269  21.781  0.46 29.34           O  
ATOM   1042  OE1BGLU A 179      19.264  28.154  18.490  0.54 29.95           O  
ATOM   1043  OE2AGLU A 179      21.069  28.321  21.016  0.46 37.02           O  
ATOM   1044  OE2BGLU A 179      20.314  28.972  20.235  0.54 34.98           O  
ATOM   1045  N   GLN A 180      18.191  24.040  17.144  1.00 17.22           N  
ATOM   1046  CA  GLN A 180      18.115  22.900  16.234  1.00 20.28           C  
ATOM   1047  C   GLN A 180      18.934  21.719  16.761  1.00 15.33           C  
ATOM   1048  O   GLN A 180      18.511  20.563  16.611  1.00 21.20           O  
ATOM   1049  CB  GLN A 180      18.533  23.345  14.825  1.00 29.72           C  
ATOM   1050  CG  GLN A 180      19.367  22.382  14.005  1.00 35.27           C  
ATOM   1051  CD  GLN A 180      19.878  23.048  12.729  1.00 56.16           C  
ATOM   1052  OE1 GLN A 180      19.124  23.733  12.031  1.00 56.42           O  
ATOM   1053  NE2 GLN A 180      21.159  22.853  12.423  1.00 53.30           N  
ATOM   1054  N   GLU A 181      20.048  21.987  17.455  1.00 22.31           N  
ATOM   1055  CA  GLU A 181      20.869  20.921  18.033  1.00 25.42           C  
ATOM   1056  C   GLU A 181      20.106  20.117  19.077  1.00 23.24           C  
ATOM   1057  O   GLU A 181      20.422  18.939  19.306  1.00 21.97           O  
ATOM   1058  CB  GLU A 181      22.124  21.501  18.693  1.00 27.32           C  
ATOM   1059  CG  GLU A 181      21.811  22.413  19.904  1.00 33.91           C  
ATOM   1060  CD  GLU A 181      22.959  22.576  20.895  1.00 54.44           C  
ATOM   1061  OE1 GLU A 181      24.118  22.767  20.453  1.00 58.29           O  
ATOM   1062  OE2 GLU A 181      22.684  22.546  22.121  1.00 51.74           O  
ATOM   1063  N   ASP A 182      19.132  20.748  19.741  1.00 17.69           N  
ATOM   1064  CA  ASP A 182      18.362  20.106  20.804  1.00 16.63           C  
ATOM   1065  C   ASP A 182      17.231  19.240  20.264  1.00 19.60           C  
ATOM   1066  O   ASP A 182      16.657  18.452  21.027  1.00 19.48           O  
ATOM   1067  CB  ASP A 182      17.748  21.162  21.732  1.00 18.41           C  
ATOM   1068  CG  ASP A 182      18.785  22.055  22.383  1.00 25.34           C  
ATOM   1069  OD1 ASP A 182      19.758  21.524  22.963  1.00 24.99           O  
ATOM   1070  OD2 ASP A 182      18.617  23.292  22.330  1.00 23.11           O  
ATOM   1071  N   LEU A 183      16.906  19.368  18.977  1.00 16.61           N  
ATOM   1072  CA  LEU A 183      15.659  18.878  18.408  1.00 16.56           C  
ATOM   1073  C   LEU A 183      15.881  17.795  17.365  1.00 19.46           C  
ATOM   1074  O   LEU A 183      16.770  17.909  16.510  1.00 20.86           O  
ATOM   1075  CB  LEU A 183      14.889  20.010  17.722  1.00 18.18           C  
ATOM   1076  CG  LEU A 183      14.166  20.959  18.653  1.00 16.46           C  
ATOM   1077  CD1 LEU A 183      13.755  22.228  17.891  1.00 21.53           C  
ATOM   1078  CD2 LEU A 183      12.947  20.223  19.257  1.00 17.16           C  
ATOM   1079  N   VAL A 184      15.023  16.776  17.393  1.00 14.63           N  
ATOM   1080  CA  VAL A 184      14.838  15.873  16.263  1.00 14.93           C  
ATOM   1081  C   VAL A 184      13.371  15.984  15.874  1.00 19.27           C  
ATOM   1082  O   VAL A 184      12.488  15.503  16.598  1.00 19.49           O  
ATOM   1083  CB  VAL A 184      15.230  14.427  16.592  1.00 19.46           C  
ATOM   1084  CG1 VAL A 184      14.852  13.484  15.441  1.00 20.17           C  
ATOM   1085  CG2 VAL A 184      16.706  14.369  16.879  1.00 18.52           C  
ATOM   1086  N   GLU A 185      13.107  16.658  14.760  1.00 17.74           N  
ATOM   1087  CA  GLU A 185      11.742  16.865  14.276  1.00 13.36           C  
ATOM   1088  C   GLU A 185      11.425  15.672  13.389  1.00 16.96           C  
ATOM   1089  O   GLU A 185      11.811  15.629  12.213  1.00 20.71           O  
ATOM   1090  CB  GLU A 185      11.620  18.202  13.543  1.00 17.19           C  
ATOM   1091  CG  GLU A 185      11.828  19.393  14.487  1.00 20.56           C  
ATOM   1092  CD  GLU A 185      12.619  20.560  13.898  1.00 22.06           C  
ATOM   1093  OE1 GLU A 185      13.567  20.339  13.129  1.00 31.27           O  
ATOM   1094  OE2 GLU A 185      12.304  21.714  14.247  1.00 25.86           O  
ATOM   1095  N   ALA A 186      10.772  14.674  13.976  1.00 16.10           N  
ATOM   1096  CA  ALA A 186      10.548  13.403  13.301  1.00 20.27           C  
ATOM   1097  C   ALA A 186       9.634  13.533  12.093  1.00 25.78           C  
ATOM   1098  O   ALA A 186       9.677  12.680  11.199  1.00 24.84           O  
ATOM   1099  CB  ALA A 186       9.956  12.397  14.283  1.00 23.76           C  
ATOM   1100  N   HIS A 187       8.801  14.567  12.041  1.00 17.95           N  
ATOM   1101  CA  HIS A 187       7.947  14.771  10.879  1.00 17.97           C  
ATOM   1102  C   HIS A 187       8.299  16.063  10.154  1.00 17.38           C  
ATOM   1103  O   HIS A 187       7.497  16.569   9.354  1.00 17.88           O  
ATOM   1104  CB  HIS A 187       6.482  14.760  11.299  1.00 21.19           C  
ATOM   1105  CG  HIS A 187       5.951  13.385  11.548  1.00 26.01           C  
ATOM   1106  ND1 HIS A 187       5.564  12.953  12.797  1.00 34.48           N  
ATOM   1107  CD2 HIS A 187       5.764  12.337  10.712  1.00 24.45           C  
ATOM   1108  CE1 HIS A 187       5.159  11.697  12.719  1.00 34.29           C  
ATOM   1109  NE2 HIS A 187       5.263  11.302  11.463  1.00 35.21           N  
ATOM   1110  N   GLY A 188       9.489  16.596  10.399  1.00 15.33           N  
ATOM   1111  CA  GLY A 188       9.872  17.843   9.786  1.00 15.20           C  
ATOM   1112  C   GLY A 188       9.266  19.032  10.507  1.00 15.59           C  
ATOM   1113  O   GLY A 188       8.746  18.937  11.625  1.00 16.09           O  
ATOM   1114  N   THR A 189       9.322  20.177   9.828  1.00 16.43           N  
ATOM   1115  CA  THR A 189       8.923  21.426  10.455  1.00 17.21           C  
ATOM   1116  C   THR A 189       8.629  22.455   9.378  1.00 17.17           C  
ATOM   1117  O   THR A 189       9.227  22.431   8.293  1.00 17.74           O  
ATOM   1118  CB  THR A 189      10.019  21.969  11.397  1.00 20.93           C  
ATOM   1119  OG1 THR A 189       9.564  23.185  12.021  1.00 19.76           O  
ATOM   1120  CG2 THR A 189      11.319  22.246  10.644  1.00 23.35           C  
ATOM   1121  N   PHE A 190       7.722  23.376   9.712  1.00 15.95           N  
ATOM   1122  CA  PHE A 190       7.484  24.559   8.893  1.00 16.99           C  
ATOM   1123  C   PHE A 190       8.548  25.618   9.072  1.00 19.66           C  
ATOM   1124  O   PHE A 190       8.476  26.657   8.417  1.00 17.38           O  
ATOM   1125  CB  PHE A 190       6.144  25.190   9.248  1.00 18.55           C  
ATOM   1126  CG  PHE A 190       4.997  24.702   8.413  1.00 18.15           C  
ATOM   1127  CD1 PHE A 190       4.718  25.277   7.177  1.00 20.30           C  
ATOM   1128  CD2 PHE A 190       4.186  23.678   8.871  1.00 20.14           C  
ATOM   1129  CE1 PHE A 190       3.655  24.825   6.420  1.00 20.09           C  
ATOM   1130  CE2 PHE A 190       3.117  23.227   8.122  1.00 21.38           C  
ATOM   1131  CZ  PHE A 190       2.859  23.808   6.881  1.00 21.39           C  
ATOM   1132  N   TYR A 191       9.496  25.420   9.985  1.00 17.15           N  
ATOM   1133  CA  TYR A 191      10.387  26.513  10.354  1.00 17.45           C  
ATOM   1134  C   TYR A 191      11.216  26.975   9.167  1.00 18.43           C  
ATOM   1135  O   TYR A 191      11.435  28.176   8.989  1.00 19.93           O  
ATOM   1136  CB  TYR A 191      11.282  26.067  11.503  1.00 20.14           C  
ATOM   1137  CG  TYR A 191      12.070  27.173  12.149  1.00 20.54           C  
ATOM   1138  CD1 TYR A 191      11.447  28.120  12.956  1.00 24.22           C  
ATOM   1139  CD2 TYR A 191      13.440  27.245  11.967  1.00 26.13           C  
ATOM   1140  CE1 TYR A 191      12.199  29.123  13.562  1.00 34.79           C  
ATOM   1141  CE2 TYR A 191      14.190  28.222  12.558  1.00 27.27           C  
ATOM   1142  CZ  TYR A 191      13.575  29.156  13.353  1.00 29.32           C  
ATOM   1143  OH  TYR A 191      14.369  30.119  13.932  1.00 44.67           O  
ATOM   1144  N   THR A 192      11.664  26.038   8.337  1.00 16.67           N  
ATOM   1145  CA  THR A 192      12.352  26.368   7.095  1.00 16.06           C  
ATOM   1146  C   THR A 192      11.663  25.664   5.939  1.00 19.52           C  
ATOM   1147  O   THR A 192      10.941  24.681   6.121  1.00 17.07           O  
ATOM   1148  CB  THR A 192      13.823  25.949   7.137  1.00 23.46           C  
ATOM   1149  OG1 THR A 192      13.903  24.609   7.627  1.00 24.10           O  
ATOM   1150  CG2 THR A 192      14.602  26.862   8.080  1.00 24.93           C  
ATOM   1151  N   SER A 193      11.909  26.185   4.739  1.00 16.15           N  
ATOM   1152  CA  SER A 193      11.389  25.627   3.507  1.00 17.44           C  
ATOM   1153  C   SER A 193      12.529  25.556   2.501  1.00 18.13           C  
ATOM   1154  O   SER A 193      13.522  26.280   2.618  1.00 16.51           O  
ATOM   1155  CB  SER A 193      10.244  26.492   2.953  1.00 18.36           C  
ATOM   1156  OG  SER A 193       9.170  26.612   3.881  1.00 18.56           O  
ATOM   1157  N   HIS A 194      12.386  24.681   1.500  1.00 17.98           N  
ATOM   1158  CA  HIS A 194      13.436  24.557   0.493  1.00 19.38           C  
ATOM   1159  C   HIS A 194      12.841  24.434  -0.896  1.00 15.11           C  
ATOM   1160  O   HIS A 194      11.844  23.730  -1.108  1.00 17.54           O  
ATOM   1161  CB  HIS A 194      14.331  23.342   0.730  1.00 18.36           C  
ATOM   1162  CG  HIS A 194      15.314  23.526   1.850  1.00 19.04           C  
ATOM   1163  ND1 HIS A 194      14.962  23.378   3.179  1.00 21.67           N  
ATOM   1164  CD2 HIS A 194      16.626  23.858   1.842  1.00 21.69           C  
ATOM   1165  CE1 HIS A 194      16.020  23.605   3.939  1.00 23.49           C  
ATOM   1166  NE2 HIS A 194      17.042  23.904   3.153  1.00 23.72           N  
ATOM   1167  N   CYS A 195      13.510  25.086  -1.841  1.00 15.03           N  
ATOM   1168  CA  CYS A 195      13.295  24.793  -3.248  1.00 16.28           C  
ATOM   1169  C   CYS A 195      13.446  23.292  -3.479  1.00 17.11           C  
ATOM   1170  O   CYS A 195      14.344  22.663  -2.918  1.00 17.16           O  
ATOM   1171  CB  CYS A 195      14.318  25.578  -4.057  1.00 17.18           C  
ATOM   1172  SG  CYS A 195      14.443  25.041  -5.768  1.00 18.07           S  
ATOM   1173  N   VAL A 196      12.527  22.702  -4.261  1.00 17.30           N  
ATOM   1174  CA  VAL A 196      12.511  21.248  -4.424  1.00 16.33           C  
ATOM   1175  C   VAL A 196      13.448  20.764  -5.517  1.00 17.05           C  
ATOM   1176  O   VAL A 196      13.581  19.547  -5.711  1.00 20.85           O  
ATOM   1177  CB  VAL A 196      11.098  20.714  -4.720  1.00 22.36           C  
ATOM   1178  CG1 VAL A 196      10.158  21.045  -3.549  1.00 18.00           C  
ATOM   1179  CG2 VAL A 196      10.593  21.297  -6.039  1.00 19.65           C  
ATOM   1180  N   SER A 197      14.099  21.662  -6.236  1.00 16.52           N  
ATOM   1181  CA  SER A 197      15.034  21.222  -7.263  1.00 16.35           C  
ATOM   1182  C   SER A 197      16.349  20.771  -6.630  1.00 18.04           C  
ATOM   1183  O   SER A 197      16.984  21.528  -5.886  1.00 21.88           O  
ATOM   1184  CB  SER A 197      15.287  22.336  -8.271  1.00 19.91           C  
ATOM   1185  OG  SER A 197      15.990  21.791  -9.365  1.00 30.76           O  
ATOM   1186  N   ALA A 198      16.762  19.539  -6.942  1.00 17.91           N  
ATOM   1187  CA  ALA A 198      17.952  18.963  -6.319  1.00 16.96           C  
ATOM   1188  C   ALA A 198      19.215  19.777  -6.600  1.00 21.50           C  
ATOM   1189  O   ALA A 198      20.138  19.802  -5.777  1.00 27.01           O  
ATOM   1190  CB  ALA A 198      18.138  17.522  -6.786  1.00 22.10           C  
ATOM   1191  N   SER A 199      19.287  20.434  -7.752  1.00 21.33           N  
ATOM   1192  CA ASER A 199      20.445  21.235  -8.128  0.36 22.95           C  
ATOM   1193  CA BSER A 199      20.471  21.216  -8.082  0.64 22.84           C  
ATOM   1194  C   SER A 199      20.440  22.616  -7.494  1.00 26.80           C  
ATOM   1195  O   SER A 199      21.376  23.384  -7.727  1.00 25.21           O  
ATOM   1196  CB ASER A 199      20.508  21.400  -9.654  0.36 22.79           C  
ATOM   1197  CB BSER A 199      20.612  21.336  -9.597  0.64 22.85           C  
ATOM   1198  OG ASER A 199      20.672  20.160 -10.316  0.36 26.18           O  
ATOM   1199  OG BSER A 199      19.609  22.205 -10.062  0.64 19.16           O  
ATOM   1200  N   CYS A 200      19.391  22.970  -6.747  1.00 22.12           N  
ATOM   1201  CA  CYS A 200      19.256  24.321  -6.205  1.00 22.01           C  
ATOM   1202  C   CYS A 200      19.089  24.303  -4.692  1.00 20.78           C  
ATOM   1203  O   CYS A 200      19.994  24.743  -3.978  1.00 23.01           O  
ATOM   1204  CB  CYS A 200      18.077  25.033  -6.872  1.00 19.34           C  
ATOM   1205  SG  CYS A 200      17.890  26.718  -6.269  1.00 21.90           S  
ATOM   1206  N   ARG A 201      17.944  23.860  -4.183  1.00 19.03           N  
ATOM   1207  CA  ARG A 201      17.750  23.666  -2.746  1.00 17.01           C  
ATOM   1208  C   ARG A 201      17.898  24.963  -1.951  1.00 21.63           C  
ATOM   1209  O   ARG A 201      18.264  24.933  -0.772  1.00 20.01           O  
ATOM   1210  CB  ARG A 201      18.708  22.600  -2.196  1.00 19.22           C  
ATOM   1211  CG  ARG A 201      18.623  21.249  -2.902  1.00 27.80           C  
ATOM   1212  CD  ARG A 201      17.254  20.579  -2.747  1.00 25.85           C  
ATOM   1213  NE  ARG A 201      17.028  20.160  -1.366  1.00 33.62           N  
ATOM   1214  CZ  ARG A 201      15.835  20.017  -0.799  1.00 34.30           C  
ATOM   1215  NH1 ARG A 201      14.716  20.264  -1.462  1.00 28.66           N  
ATOM   1216  NH2 ARG A 201      15.763  19.622   0.470  1.00 32.43           N  
ATOM   1217  N   HIS A 202      17.603  26.103  -2.578  1.00 20.42           N  
ATOM   1218  CA  HIS A 202      17.590  27.384  -1.870  1.00 19.98           C  
ATOM   1219  C   HIS A 202      16.644  27.311  -0.672  1.00 23.64           C  
ATOM   1220  O   HIS A 202      15.509  26.843  -0.795  1.00 19.72           O  
ATOM   1221  CB  HIS A 202      17.159  28.493  -2.837  1.00 23.16           C  
ATOM   1222  CG  HIS A 202      17.338  29.889  -2.316  1.00 27.76           C  
ATOM   1223  ND1 HIS A 202      17.971  30.875  -3.045  1.00 34.26           N  
ATOM   1224  CD2 HIS A 202      16.926  30.479  -1.166  1.00 29.19           C  
ATOM   1225  CE1 HIS A 202      17.958  32.006  -2.359  1.00 30.58           C  
ATOM   1226  NE2 HIS A 202      17.329  31.792  -1.216  1.00 30.98           N  
ATOM   1227  N   GLU A 203      17.122  27.767   0.492  1.00 21.27           N  
ATOM   1228  CA  GLU A 203      16.347  27.737   1.731  1.00 19.69           C  
ATOM   1229  C   GLU A 203      15.582  29.043   1.943  1.00 21.20           C  
ATOM   1230  O   GLU A 203      16.095  30.132   1.671  1.00 24.25           O  
ATOM   1231  CB  GLU A 203      17.274  27.495   2.923  1.00 22.86           C  
ATOM   1232  CG  GLU A 203      16.521  27.303   4.227  1.00 21.72           C  
ATOM   1233  CD  GLU A 203      17.443  27.053   5.398  1.00 38.14           C  
ATOM   1234  OE1 GLU A 203      17.941  28.040   5.972  1.00 40.63           O  
ATOM   1235  OE2 GLU A 203      17.662  25.875   5.741  1.00 46.76           O  
ATOM   1236  N   TYR A 204      14.361  28.936   2.455  1.00 20.60           N  
ATOM   1237  CA  TYR A 204      13.555  30.124   2.713  1.00 19.19           C  
ATOM   1238  C   TYR A 204      13.013  30.079   4.134  1.00 22.22           C  
ATOM   1239  O   TYR A 204      12.643  29.007   4.624  1.00 19.71           O  
ATOM   1240  CB  TYR A 204      12.388  30.239   1.720  1.00 19.64           C  
ATOM   1241  CG  TYR A 204      12.866  30.516   0.308  1.00 22.46           C  
ATOM   1242  CD1 TYR A 204      13.238  29.467  -0.534  1.00 23.29           C  
ATOM   1243  CD2 TYR A 204      12.966  31.818  -0.175  1.00 24.81           C  
ATOM   1244  CE1 TYR A 204      13.709  29.713  -1.846  1.00 21.71           C  
ATOM   1245  CE2 TYR A 204      13.427  32.067  -1.489  1.00 21.85           C  
ATOM   1246  CZ  TYR A 204      13.787  31.002  -2.304  1.00 23.42           C  
ATOM   1247  OH  TYR A 204      14.251  31.230  -3.593  1.00 28.11           O  
ATOM   1248  N   PRO A 205      12.960  31.219   4.814  1.00 21.54           N  
ATOM   1249  CA  PRO A 205      12.472  31.233   6.192  1.00 20.38           C  
ATOM   1250  C   PRO A 205      10.951  31.252   6.236  1.00 22.16           C  
ATOM   1251  O   PRO A 205      10.270  31.563   5.257  1.00 18.74           O  
ATOM   1252  CB  PRO A 205      13.068  32.534   6.751  1.00 22.75           C  
ATOM   1253  CG  PRO A 205      13.038  33.436   5.573  1.00 23.95           C  
ATOM   1254  CD  PRO A 205      13.435  32.550   4.395  1.00 23.76           C  
ATOM   1255  N   LEU A 206      10.413  30.935   7.421  1.00 19.64           N  
ATOM   1256  CA  LEU A 206       8.965  30.870   7.562  1.00 18.82           C  
ATOM   1257  C   LEU A 206       8.276  32.196   7.217  1.00 18.60           C  
ATOM   1258  O   LEU A 206       7.168  32.184   6.675  1.00 23.12           O  
ATOM   1259  CB  LEU A 206       8.596  30.439   8.990  1.00 20.32           C  
ATOM   1260  CG  LEU A 206       7.101  30.196   9.234  1.00 22.29           C  
ATOM   1261  CD1 LEU A 206       6.479  29.301   8.169  1.00 25.83           C  
ATOM   1262  CD2 LEU A 206       6.780  29.659  10.667  1.00 22.81           C  
ATOM   1263  N   SER A 207       8.910  33.340   7.495  1.00 22.13           N  
ATOM   1264  CA  SER A 207       8.280  34.618   7.153  1.00 23.26           C  
ATOM   1265  C   SER A 207       8.002  34.719   5.655  1.00 23.87           C  
ATOM   1266  O   SER A 207       6.945  35.217   5.238  1.00 24.38           O  
ATOM   1267  CB  SER A 207       9.160  35.783   7.604  1.00 27.20           C  
ATOM   1268  OG  SER A 207      10.480  35.651   7.108  1.00 28.88           O  
ATOM   1269  N   TRP A 208       8.940  34.237   4.833  1.00 20.63           N  
ATOM   1270  CA  TRP A 208       8.749  34.222   3.382  1.00 24.15           C  
ATOM   1271  C   TRP A 208       7.627  33.277   2.989  1.00 23.05           C  
ATOM   1272  O   TRP A 208       6.750  33.627   2.187  1.00 23.17           O  
ATOM   1273  CB  TRP A 208      10.057  33.808   2.715  1.00 21.56           C  
ATOM   1274  CG  TRP A 208      10.093  33.855   1.213  1.00 22.29           C  
ATOM   1275  CD1 TRP A 208      10.550  34.883   0.443  1.00 26.57           C  
ATOM   1276  CD2 TRP A 208       9.727  32.799   0.300  1.00 22.35           C  
ATOM   1277  NE1 TRP A 208      10.463  34.547  -0.896  1.00 27.03           N  
ATOM   1278  CE2 TRP A 208       9.976  33.271  -1.008  1.00 22.36           C  
ATOM   1279  CE3 TRP A 208       9.214  31.505   0.467  1.00 23.44           C  
ATOM   1280  CZ2 TRP A 208       9.713  32.502  -2.148  1.00 24.43           C  
ATOM   1281  CZ3 TRP A 208       8.951  30.737  -0.665  1.00 25.03           C  
ATOM   1282  CH2 TRP A 208       9.203  31.241  -1.961  1.00 23.11           C  
ATOM   1283  N   MET A 209       7.643  32.066   3.553  1.00 18.55           N  
ATOM   1284  CA  MET A 209       6.600  31.089   3.280  1.00 20.55           C  
ATOM   1285  C   MET A 209       5.231  31.560   3.765  1.00 22.72           C  
ATOM   1286  O   MET A 209       4.226  31.365   3.074  1.00 20.87           O  
ATOM   1287  CB  MET A 209       6.997  29.743   3.898  1.00 18.93           C  
ATOM   1288  CG  MET A 209       5.954  28.657   3.776  1.00 19.93           C  
ATOM   1289  SD  MET A 209       5.572  28.196   2.074  1.00 21.91           S  
ATOM   1290  CE  MET A 209       7.060  27.390   1.480  1.00 18.25           C  
ATOM   1291  N   LYS A 210       5.164  32.182   4.947  1.00 23.27           N  
ATOM   1292  CA  LYS A 210       3.880  32.688   5.422  1.00 20.35           C  
ATOM   1293  C   LYS A 210       3.274  33.678   4.439  1.00 18.31           C  
ATOM   1294  O   LYS A 210       2.076  33.608   4.137  1.00 24.27           O  
ATOM   1295  CB  LYS A 210       4.038  33.346   6.789  1.00 21.68           C  
ATOM   1296  CG  LYS A 210       2.727  33.842   7.345  1.00 23.76           C  
ATOM   1297  CD  LYS A 210       2.928  34.611   8.652  1.00 27.20           C  
ATOM   1298  CE  LYS A 210       1.575  35.002   9.245  1.00 36.80           C  
ATOM   1299  NZ  LYS A 210       1.684  35.945  10.413  1.00 31.32           N  
ATOM   1300  N   GLU A 211       4.094  34.601   3.926  1.00 22.09           N  
ATOM   1301  CA  GLU A 211       3.596  35.639   3.028  1.00 23.88           C  
ATOM   1302  C   GLU A 211       3.013  35.025   1.759  1.00 26.38           C  
ATOM   1303  O   GLU A 211       1.941  35.439   1.299  1.00 26.77           O  
ATOM   1304  CB  GLU A 211       4.736  36.627   2.737  1.00 28.71           C  
ATOM   1305  CG  GLU A 211       4.473  37.808   1.777  1.00 31.76           C  
ATOM   1306  CD  GLU A 211       4.169  37.420   0.336  1.00 45.36           C  
ATOM   1307  OE1 GLU A 211       4.900  36.567  -0.216  1.00 47.89           O  
ATOM   1308  OE2 GLU A 211       3.206  37.977  -0.248  1.00 47.58           O  
ATOM   1309  N   LYS A 212       3.694  34.023   1.186  1.00 23.64           N  
ATOM   1310  CA  LYS A 212       3.147  33.326   0.023  1.00 24.93           C  
ATOM   1311  C   LYS A 212       1.840  32.620   0.366  1.00 28.36           C  
ATOM   1312  O   LYS A 212       0.869  32.680  -0.401  1.00 26.30           O  
ATOM   1313  CB  LYS A 212       4.163  32.311  -0.504  1.00 26.40           C  
ATOM   1314  CG  LYS A 212       5.469  32.902  -0.982  1.00 25.85           C  
ATOM   1315  CD  LYS A 212       5.285  33.660  -2.286  1.00 27.08           C  
ATOM   1316  CE  LYS A 212       6.599  34.298  -2.714  1.00 28.17           C  
ATOM   1317  NZ  LYS A 212       6.448  34.934  -4.046  1.00 33.27           N  
ATOM   1318  N   ILE A 213       1.795  31.941   1.519  1.00 25.64           N  
ATOM   1319  CA  ILE A 213       0.612  31.166   1.884  1.00 20.53           C  
ATOM   1320  C   ILE A 213      -0.616  32.068   2.002  1.00 23.64           C  
ATOM   1321  O   ILE A 213      -1.698  31.742   1.500  1.00 26.52           O  
ATOM   1322  CB  ILE A 213       0.866  30.388   3.193  1.00 27.93           C  
ATOM   1323  CG1 ILE A 213       1.823  29.218   2.940  1.00 23.90           C  
ATOM   1324  CG2 ILE A 213      -0.439  29.870   3.767  1.00 21.60           C  
ATOM   1325  CD1 ILE A 213       2.122  28.385   4.201  1.00 22.95           C  
ATOM   1326  N   PHE A 214      -0.471  33.210   2.686  1.00 28.63           N  
ATOM   1327  CA  PHE A 214      -1.630  34.073   2.916  1.00 31.24           C  
ATOM   1328  C   PHE A 214      -2.062  34.808   1.659  1.00 33.97           C  
ATOM   1329  O   PHE A 214      -3.267  34.969   1.416  1.00 36.45           O  
ATOM   1330  CB  PHE A 214      -1.355  35.053   4.048  1.00 27.93           C  
ATOM   1331  CG  PHE A 214      -1.542  34.445   5.397  1.00 32.71           C  
ATOM   1332  CD1 PHE A 214      -0.591  33.609   5.942  1.00 28.12           C  
ATOM   1333  CD2 PHE A 214      -2.719  34.666   6.094  1.00 28.41           C  
ATOM   1334  CE1 PHE A 214      -0.792  33.029   7.197  1.00 28.27           C  
ATOM   1335  CE2 PHE A 214      -2.925  34.084   7.342  1.00 37.49           C  
ATOM   1336  CZ  PHE A 214      -1.960  33.266   7.886  1.00 31.68           C  
ATOM   1337  N   SER A 215      -1.104  35.265   0.857  1.00 30.20           N  
ATOM   1338  CA  SER A 215      -1.432  35.914  -0.403  1.00 30.71           C  
ATOM   1339  C   SER A 215      -1.912  34.932  -1.466  1.00 32.65           C  
ATOM   1340  O   SER A 215      -2.348  35.367  -2.541  1.00 28.90           O  
ATOM   1341  CB  SER A 215      -0.212  36.700  -0.887  1.00 33.33           C  
ATOM   1342  OG  SER A 215       0.758  35.829  -1.438  1.00 35.58           O  
ATOM   1343  N   GLU A 216      -1.861  33.627  -1.191  1.00 29.25           N  
ATOM   1344  CA  GLU A 216      -2.375  32.605  -2.105  1.00 24.76           C  
ATOM   1345  C   GLU A 216      -1.584  32.621  -3.414  1.00 25.93           C  
ATOM   1346  O   GLU A 216      -2.129  32.441  -4.506  1.00 28.68           O  
ATOM   1347  CB  GLU A 216      -3.877  32.775  -2.352  1.00 26.42           C  
ATOM   1348  CG  GLU A 216      -4.666  32.826  -1.029  1.00 28.17           C  
ATOM   1349  CD  GLU A 216      -6.173  32.706  -1.200  1.00 40.60           C  
ATOM   1350  OE1 GLU A 216      -6.652  32.613  -2.350  1.00 43.80           O  
ATOM   1351  OE2 GLU A 216      -6.881  32.707  -0.168  1.00 44.34           O  
ATOM   1352  N   VAL A 217      -0.289  32.872  -3.284  1.00 21.97           N  
ATOM   1353  CA  VAL A 217       0.671  32.756  -4.373  1.00 24.08           C  
ATOM   1354  C   VAL A 217       1.460  31.479  -4.134  1.00 26.61           C  
ATOM   1355  O   VAL A 217       2.144  31.350  -3.109  1.00 26.52           O  
ATOM   1356  CB  VAL A 217       1.605  33.974  -4.410  1.00 24.51           C  
ATOM   1357  CG1 VAL A 217       2.706  33.777  -5.433  1.00 27.74           C  
ATOM   1358  CG2 VAL A 217       0.807  35.249  -4.662  1.00 29.30           C  
ATOM   1359  N   THR A 218       1.383  30.543  -5.064  1.00 27.18           N  
ATOM   1360  CA  THR A 218       2.147  29.314  -4.919  1.00 24.98           C  
ATOM   1361  C   THR A 218       3.631  29.635  -4.828  1.00 23.20           C  
ATOM   1362  O   THR A 218       4.183  30.252  -5.754  1.00 22.93           O  
ATOM   1363  CB  THR A 218       1.879  28.364  -6.082  1.00 28.26           C  
ATOM   1364  OG1 THR A 218       0.473  28.118  -6.166  1.00 26.15           O  
ATOM   1365  CG2 THR A 218       2.626  27.037  -5.882  1.00 24.29           C  
ATOM   1366  N   PRO A 219       4.309  29.263  -3.741  1.00 20.99           N  
ATOM   1367  CA  PRO A 219       5.707  29.688  -3.564  1.00 15.83           C  
ATOM   1368  C   PRO A 219       6.625  29.038  -4.591  1.00 17.93           C  
ATOM   1369  O   PRO A 219       6.608  27.819  -4.786  1.00 21.02           O  
ATOM   1370  CB  PRO A 219       6.043  29.246  -2.133  1.00 21.40           C  
ATOM   1371  CG  PRO A 219       5.030  28.244  -1.768  1.00 22.52           C  
ATOM   1372  CD  PRO A 219       3.792  28.507  -2.586  1.00 26.86           C  
ATOM   1373  N   LYS A 220       7.417  29.878  -5.263  1.00 20.81           N  
ATOM   1374  CA  LYS A 220       8.359  29.426  -6.273  1.00 19.28           C  
ATOM   1375  C   LYS A 220       9.722  30.031  -5.973  1.00 20.08           C  
ATOM   1376  O   LYS A 220       9.830  31.168  -5.490  1.00 22.45           O  
ATOM   1377  CB  LYS A 220       7.922  29.818  -7.695  1.00 19.22           C  
ATOM   1378  CG  LYS A 220       6.507  29.454  -8.049  1.00 27.96           C  
ATOM   1379  CD  LYS A 220       6.349  27.993  -8.343  1.00 31.18           C  
ATOM   1380  CE  LYS A 220       5.076  27.729  -9.132  1.00 37.96           C  
ATOM   1381  NZ  LYS A 220       4.596  28.940  -9.869  1.00 42.34           N  
ATOM   1382  N   CYS A 221      10.769  29.268  -6.281  1.00 16.95           N  
ATOM   1383  CA  CYS A 221      12.123  29.671  -5.953  1.00 17.46           C  
ATOM   1384  C   CYS A 221      12.546  30.891  -6.765  1.00 24.49           C  
ATOM   1385  O   CYS A 221      12.340  30.957  -7.978  1.00 22.19           O  
ATOM   1386  CB  CYS A 221      13.093  28.511  -6.227  1.00 19.04           C  
ATOM   1387  SG  CYS A 221      14.796  28.863  -5.841  1.00 19.22           S  
ATOM   1388  N   GLU A 222      13.175  31.848  -6.094  1.00 20.26           N  
ATOM   1389  CA  GLU A 222      13.620  33.050  -6.791  1.00 21.96           C  
ATOM   1390  C   GLU A 222      14.812  32.781  -7.700  1.00 23.56           C  
ATOM   1391  O   GLU A 222      15.034  33.536  -8.656  1.00 27.24           O  
ATOM   1392  CB  GLU A 222      13.943  34.131  -5.762  1.00 23.79           C  
ATOM   1393  CG  GLU A 222      12.673  34.679  -5.153  1.00 31.73           C  
ATOM   1394  CD  GLU A 222      12.904  35.484  -3.892  1.00 40.39           C  
ATOM   1395  OE1 GLU A 222      11.893  35.863  -3.257  1.00 34.24           O  
ATOM   1396  OE2 GLU A 222      14.081  35.724  -3.536  1.00 44.06           O  
ATOM   1397  N   ASP A 223      15.579  31.722  -7.440  1.00 22.61           N  
ATOM   1398  CA  ASP A 223      16.739  31.431  -8.273  1.00 19.57           C  
ATOM   1399  C   ASP A 223      16.384  30.620  -9.511  1.00 24.52           C  
ATOM   1400  O   ASP A 223      16.977  30.842 -10.572  1.00 25.26           O  
ATOM   1401  CB  ASP A 223      17.794  30.654  -7.487  1.00 24.66           C  
ATOM   1402  CG  ASP A 223      18.512  31.497  -6.459  1.00 31.95           C  
ATOM   1403  OD1 ASP A 223      18.417  32.741  -6.507  1.00 33.64           O  
ATOM   1404  OD2 ASP A 223      19.207  30.896  -5.621  1.00 35.14           O  
ATOM   1405  N   CYS A 224      15.455  29.660  -9.391  1.00 17.27           N  
ATOM   1406  CA  CYS A 224      15.178  28.715 -10.470  1.00 21.08           C  
ATOM   1407  C   CYS A 224      13.700  28.500 -10.769  1.00 18.88           C  
ATOM   1408  O   CYS A 224      13.387  27.749 -11.699  1.00 17.34           O  
ATOM   1409  CB  CYS A 224      15.826  27.352 -10.174  1.00 21.46           C  
ATOM   1410  SG  CYS A 224      14.944  26.377  -8.875  1.00 17.57           S  
ATOM   1411  N   GLN A 225      12.784  29.110 -10.005  1.00 16.10           N  
ATOM   1412  CA  GLN A 225      11.337  29.036 -10.197  1.00 19.00           C  
ATOM   1413  C   GLN A 225      10.751  27.639  -9.983  1.00 18.43           C  
ATOM   1414  O   GLN A 225       9.584  27.410 -10.331  1.00 20.64           O  
ATOM   1415  CB  GLN A 225      10.935  29.575 -11.577  1.00 22.04           C  
ATOM   1416  CG  GLN A 225      10.995  31.101 -11.638  1.00 24.01           C  
ATOM   1417  CD  GLN A 225       9.932  31.754 -10.758  1.00 26.19           C  
ATOM   1418  OE1 GLN A 225       8.749  31.476 -10.910  1.00 27.52           O  
ATOM   1419  NE2 GLN A 225      10.349  32.639  -9.865  1.00 28.71           N  
ATOM   1420  N   SER A 226      11.499  26.703  -9.388  1.00 17.46           N  
ATOM   1421  CA  SER A 226      10.854  25.475  -8.938  1.00 16.70           C  
ATOM   1422  C   SER A 226       9.982  25.773  -7.716  1.00 15.57           C  
ATOM   1423  O   SER A 226      10.081  26.830  -7.099  1.00 19.96           O  
ATOM   1424  CB  SER A 226      11.879  24.404  -8.569  1.00 17.05           C  
ATOM   1425  OG  SER A 226      12.635  23.999  -9.693  1.00 20.96           O  
ATOM   1426  N   LEU A 227       9.164  24.797  -7.341  1.00 16.08           N  
ATOM   1427  CA  LEU A 227       8.348  24.941  -6.140  1.00 16.76           C  
ATOM   1428  C   LEU A 227       9.235  25.016  -4.914  1.00 17.87           C  
ATOM   1429  O   LEU A 227      10.294  24.390  -4.853  1.00 18.58           O  
ATOM   1430  CB  LEU A 227       7.423  23.747  -5.981  1.00 21.09           C  
ATOM   1431  CG  LEU A 227       6.255  23.591  -6.933  1.00 25.93           C  
ATOM   1432  CD1 LEU A 227       5.503  22.347  -6.492  1.00 25.36           C  
ATOM   1433  CD2 LEU A 227       5.367  24.830  -6.906  1.00 29.65           C  
ATOM   1434  N   VAL A 228       8.759  25.736  -3.897  1.00 17.05           N  
ATOM   1435  CA  VAL A 228       9.388  25.753  -2.582  1.00 17.15           C  
ATOM   1436  C   VAL A 228       8.448  25.063  -1.602  1.00 18.77           C  
ATOM   1437  O   VAL A 228       7.265  25.421  -1.507  1.00 16.75           O  
ATOM   1438  CB  VAL A 228       9.715  27.186  -2.139  1.00 16.20           C  
ATOM   1439  CG1 VAL A 228      10.212  27.186  -0.704  1.00 18.85           C  
ATOM   1440  CG2 VAL A 228      10.790  27.800  -3.056  1.00 17.37           C  
ATOM   1441  N   LYS A 229       8.968  24.058  -0.884  1.00 16.45           N  
ATOM   1442  CA  LYS A 229       8.141  23.200  -0.030  1.00 16.56           C  
ATOM   1443  C   LYS A 229       8.553  23.366   1.426  1.00 16.62           C  
ATOM   1444  O   LYS A 229       9.754  23.383   1.721  1.00 16.35           O  
ATOM   1445  CB  LYS A 229       8.301  21.732  -0.437  1.00 18.64           C  
ATOM   1446  CG  LYS A 229       7.432  20.738   0.338  1.00 19.71           C  
ATOM   1447  CD  LYS A 229       7.761  19.289  -0.035  1.00 20.64           C  
ATOM   1448  CE  LYS A 229       9.091  18.799   0.573  1.00 22.81           C  
ATOM   1449  NZ  LYS A 229       9.021  18.697   2.080  1.00 22.19           N  
ATOM   1450  N   PRO A 230       7.608  23.502   2.353  1.00 17.14           N  
ATOM   1451  CA  PRO A 230       7.981  23.486   3.773  1.00 17.26           C  
ATOM   1452  C   PRO A 230       8.696  22.187   4.099  1.00 17.90           C  
ATOM   1453  O   PRO A 230       8.387  21.133   3.537  1.00 17.43           O  
ATOM   1454  CB  PRO A 230       6.631  23.582   4.503  1.00 17.04           C  
ATOM   1455  CG  PRO A 230       5.690  24.189   3.506  1.00 18.72           C  
ATOM   1456  CD  PRO A 230       6.168  23.709   2.144  1.00 17.44           C  
ATOM   1457  N   ASP A 231       9.660  22.270   5.025  1.00 16.37           N  
ATOM   1458  CA  ASP A 231      10.476  21.121   5.402  1.00 15.88           C  
ATOM   1459  C   ASP A 231       9.723  20.106   6.257  1.00 18.72           C  
ATOM   1460  O   ASP A 231      10.323  19.488   7.143  1.00 18.53           O  
ATOM   1461  CB  ASP A 231      11.716  21.574   6.176  1.00 19.04           C  
ATOM   1462  CG  ASP A 231      12.749  22.252   5.296  1.00 22.15           C  
ATOM   1463  OD1 ASP A 231      12.571  22.290   4.046  1.00 21.77           O  
ATOM   1464  OD2 ASP A 231      13.740  22.752   5.875  1.00 19.82           O  
ATOM   1465  N   ILE A 232       8.425  19.928   6.016  1.00 17.03           N  
ATOM   1466  CA  ILE A 232       7.650  18.883   6.680  1.00 16.15           C  
ATOM   1467  C   ILE A 232       7.770  17.628   5.819  1.00 22.16           C  
ATOM   1468  O   ILE A 232       7.927  17.710   4.598  1.00 20.24           O  
ATOM   1469  CB  ILE A 232       6.185  19.323   6.888  1.00 18.64           C  
ATOM   1470  CG1 ILE A 232       5.507  19.590   5.535  1.00 20.31           C  
ATOM   1471  CG2 ILE A 232       6.106  20.588   7.754  1.00 19.35           C  
ATOM   1472  CD1 ILE A 232       4.073  20.108   5.664  1.00 23.42           C  
ATOM   1473  N   VAL A 233       7.730  16.455   6.440  1.00 20.65           N  
ATOM   1474  CA  VAL A 233       7.976  15.204   5.719  1.00 22.85           C  
ATOM   1475  C   VAL A 233       6.657  14.689   5.147  1.00 20.88           C  
ATOM   1476  O   VAL A 233       5.799  14.180   5.884  1.00 25.35           O  
ATOM   1477  CB  VAL A 233       8.630  14.151   6.621  1.00 21.72           C  
ATOM   1478  CG1 VAL A 233       8.861  12.842   5.826  1.00 24.11           C  
ATOM   1479  CG2 VAL A 233       9.944  14.689   7.214  1.00 23.15           C  
ATOM   1480  N   PHE A 234       6.496  14.810   3.829  1.00 20.90           N  
ATOM   1481  CA  PHE A 234       5.313  14.285   3.161  1.00 23.96           C  
ATOM   1482  C   PHE A 234       5.394  12.766   3.047  1.00 27.94           C  
ATOM   1483  O   PHE A 234       6.477  12.170   3.121  1.00 27.99           O  
ATOM   1484  CB  PHE A 234       5.185  14.856   1.744  1.00 22.75           C  
ATOM   1485  CG  PHE A 234       4.676  16.279   1.678  1.00 21.01           C  
ATOM   1486  CD1 PHE A 234       5.391  17.330   2.256  1.00 20.48           C  
ATOM   1487  CD2 PHE A 234       3.509  16.569   0.991  1.00 23.79           C  
ATOM   1488  CE1 PHE A 234       4.936  18.635   2.164  1.00 16.25           C  
ATOM   1489  CE2 PHE A 234       3.041  17.879   0.893  1.00 21.44           C  
ATOM   1490  CZ  PHE A 234       3.761  18.916   1.467  1.00 20.07           C  
ATOM   1491  N   PHE A 235       4.232  12.145   2.819  1.00 29.71           N  
ATOM   1492  CA  PHE A 235       4.199  10.746   2.398  1.00 31.00           C  
ATOM   1493  C   PHE A 235       5.100  10.540   1.194  1.00 30.96           C  
ATOM   1494  O   PHE A 235       5.121  11.352   0.267  1.00 30.77           O  
ATOM   1495  CB  PHE A 235       2.780  10.309   2.037  1.00 36.01           C  
ATOM   1496  CG  PHE A 235       1.970   9.850   3.205  1.00 36.65           C  
ATOM   1497  CD1 PHE A 235       2.530   9.032   4.174  1.00 44.75           C  
ATOM   1498  CD2 PHE A 235       0.630  10.205   3.319  1.00 43.94           C  
ATOM   1499  CE1 PHE A 235       1.777   8.605   5.262  1.00 53.77           C  
ATOM   1500  CE2 PHE A 235      -0.132   9.776   4.400  1.00 39.35           C  
ATOM   1501  CZ  PHE A 235       0.443   8.975   5.371  1.00 48.48           C  
ATOM   1502  N   GLY A 236       5.851   9.443   1.207  1.00 32.08           N  
ATOM   1503  CA  GLY A 236       6.790   9.169   0.147  1.00 31.69           C  
ATOM   1504  C   GLY A 236       8.133   9.829   0.307  1.00 32.41           C  
ATOM   1505  O   GLY A 236       9.027   9.583  -0.515  1.00 38.16           O  
ATOM   1506  N   GLU A 237       8.308  10.675   1.321  1.00 29.13           N  
ATOM   1507  CA  GLU A 237       9.612  11.222   1.661  1.00 31.69           C  
ATOM   1508  C   GLU A 237      10.233  10.378   2.764  1.00 23.59           C  
ATOM   1509  O   GLU A 237       9.531   9.878   3.647  1.00 31.17           O  
ATOM   1510  CB  GLU A 237       9.502  12.677   2.114  1.00 28.07           C  
ATOM   1511  CG  GLU A 237       9.087  13.623   1.010  1.00 25.28           C  
ATOM   1512  CD  GLU A 237       9.390  15.068   1.356  1.00 28.95           C  
ATOM   1513  OE1 GLU A 237       8.559  15.706   2.033  1.00 23.10           O  
ATOM   1514  OE2 GLU A 237      10.465  15.560   0.965  1.00 31.15           O  
ATOM   1515  N   SER A 238      11.545  10.213   2.699  1.00 33.34           N  
ATOM   1516  CA  SER A 238      12.234   9.444   3.714  1.00 33.88           C  
ATOM   1517  C   SER A 238      12.372  10.274   4.987  1.00 40.92           C  
ATOM   1518  O   SER A 238      12.394  11.511   4.956  1.00 34.35           O  
ATOM   1519  CB  SER A 238      13.598   8.989   3.186  1.00 41.72           C  
ATOM   1520  OG  SER A 238      14.642   9.819   3.660  1.00 52.93           O  
ATOM   1521  N   LEU A 239      12.412   9.583   6.118  1.00 39.79           N  
ATOM   1522  CA  LEU A 239      12.645  10.259   7.378  1.00 42.66           C  
ATOM   1523  C   LEU A 239      13.961  11.027   7.319  1.00 36.79           C  
ATOM   1524  O   LEU A 239      14.915  10.587   6.668  1.00 36.21           O  
ATOM   1525  CB  LEU A 239      12.699   9.255   8.522  1.00 44.28           C  
ATOM   1526  CG  LEU A 239      11.433   9.111   9.348  1.00 44.04           C  
ATOM   1527  CD1 LEU A 239      11.479   7.758   9.988  1.00 43.63           C  
ATOM   1528  CD2 LEU A 239      11.362  10.195  10.398  1.00 43.30           C  
ATOM   1529  N   PRO A 240      14.037  12.177   7.985  1.00 40.95           N  
ATOM   1530  CA  PRO A 240      15.330  12.849   8.139  1.00 39.71           C  
ATOM   1531  C   PRO A 240      16.374  11.850   8.618  1.00 46.16           C  
ATOM   1532  O   PRO A 240      16.143  11.095   9.568  1.00 35.84           O  
ATOM   1533  CB  PRO A 240      15.049  13.920   9.198  1.00 47.33           C  
ATOM   1534  CG  PRO A 240      13.576  14.183   9.102  1.00 48.85           C  
ATOM   1535  CD  PRO A 240      12.928  12.917   8.615  1.00 44.52           C  
ATOM   1536  N   ALA A 241      17.517  11.815   7.926  1.00 38.30           N  
ATOM   1537  CA  ALA A 241      18.581  10.899   8.323  1.00 40.28           C  
ATOM   1538  C   ALA A 241      19.054  11.174   9.746  1.00 41.41           C  
ATOM   1539  O   ALA A 241      19.526  10.259  10.437  1.00 37.67           O  
ATOM   1540  CB  ALA A 241      19.752  10.997   7.348  1.00 39.71           C  
ATOM   1541  N   ARG A 242      18.928  12.423  10.207  1.00 37.55           N  
ATOM   1542  CA  ARG A 242      19.340  12.733  11.571  1.00 39.32           C  
ATOM   1543  C   ARG A 242      18.501  11.977  12.587  1.00 35.56           C  
ATOM   1544  O   ARG A 242      18.959  11.733  13.711  1.00 30.98           O  
ATOM   1545  CB  ARG A 242      19.250  14.235  11.837  1.00 45.72           C  
ATOM   1546  CG  ARG A 242      20.190  14.692  12.940  1.00 45.71           C  
ATOM   1547  CD  ARG A 242      20.513  16.166  12.846  1.00 36.55           C  
ATOM   1548  NE  ARG A 242      20.568  16.750  14.181  1.00 31.25           N  
ATOM   1549  CZ  ARG A 242      19.492  17.119  14.863  1.00 23.96           C  
ATOM   1550  NH1 ARG A 242      18.282  17.007  14.344  1.00 26.49           N  
ATOM   1551  NH2 ARG A 242      19.639  17.619  16.082  1.00 23.72           N  
ATOM   1552  N   PHE A 243      17.275  11.598  12.217  1.00 27.45           N  
ATOM   1553  CA  PHE A 243      16.441  10.858  13.150  1.00 32.93           C  
ATOM   1554  C   PHE A 243      17.142   9.582  13.595  1.00 32.54           C  
ATOM   1555  O   PHE A 243      17.236   9.306  14.792  1.00 27.48           O  
ATOM   1556  CB  PHE A 243      15.072  10.540  12.536  1.00 28.88           C  
ATOM   1557  CG  PHE A 243      14.203   9.725  13.433  1.00 33.75           C  
ATOM   1558  CD1 PHE A 243      14.256   8.342  13.409  1.00 30.57           C  
ATOM   1559  CD2 PHE A 243      13.371  10.345  14.356  1.00 25.68           C  
ATOM   1560  CE1 PHE A 243      13.481   7.599  14.264  1.00 33.65           C  
ATOM   1561  CE2 PHE A 243      12.587   9.607  15.208  1.00 33.40           C  
ATOM   1562  CZ  PHE A 243      12.649   8.232  15.174  1.00 32.86           C  
ATOM   1563  N   PHE A 244      17.652   8.788  12.647  1.00 26.98           N  
ATOM   1564  CA  PHE A 244      18.218   7.515  13.073  1.00 28.89           C  
ATOM   1565  C   PHE A 244      19.602   7.681  13.661  1.00 27.31           C  
ATOM   1566  O   PHE A 244      19.962   6.942  14.581  1.00 28.16           O  
ATOM   1567  CB  PHE A 244      18.238   6.494  11.931  1.00 35.31           C  
ATOM   1568  CG  PHE A 244      17.003   6.515  11.082  1.00 40.56           C  
ATOM   1569  CD1 PHE A 244      16.038   5.536  11.246  1.00 39.60           C  
ATOM   1570  CD2 PHE A 244      16.826   7.473  10.092  1.00 41.78           C  
ATOM   1571  CE1 PHE A 244      14.899   5.537  10.472  1.00 45.01           C  
ATOM   1572  CE2 PHE A 244      15.688   7.478   9.310  1.00 44.26           C  
ATOM   1573  CZ  PHE A 244      14.726   6.506   9.497  1.00 42.63           C  
ATOM   1574  N   SER A 245      20.379   8.639  13.155  1.00 29.07           N  
ATOM   1575  CA  SER A 245      21.685   8.921  13.737  1.00 31.07           C  
ATOM   1576  C   SER A 245      21.543   9.358  15.184  1.00 27.24           C  
ATOM   1577  O   SER A 245      22.212   8.831  16.077  1.00 26.38           O  
ATOM   1578  CB  SER A 245      22.395   9.998  12.921  1.00 35.45           C  
ATOM   1579  OG  SER A 245      22.777   9.483  11.665  1.00 48.42           O  
ATOM   1580  N   CYS A 246      20.661  10.320  15.433  1.00 22.08           N  
ATOM   1581  CA  CYS A 246      20.485  10.779  16.801  1.00 21.65           C  
ATOM   1582  C   CYS A 246      19.933   9.666  17.669  1.00 21.50           C  
ATOM   1583  O   CYS A 246      20.357   9.499  18.816  1.00 23.53           O  
ATOM   1584  CB  CYS A 246      19.556  11.983  16.844  1.00 23.25           C  
ATOM   1585  SG  CYS A 246      20.339  13.491  16.289  1.00 24.21           S  
ATOM   1586  N   MET A 247      18.999   8.878  17.132  1.00 20.75           N  
ATOM   1587  CA  MET A 247      18.441   7.786  17.929  1.00 20.58           C  
ATOM   1588  C   MET A 247      19.512   6.784  18.353  1.00 23.07           C  
ATOM   1589  O   MET A 247      19.557   6.376  19.520  1.00 27.90           O  
ATOM   1590  CB  MET A 247      17.318   7.098  17.156  1.00 21.42           C  
ATOM   1591  CG  MET A 247      16.632   5.981  17.914  1.00 28.12           C  
ATOM   1592  SD  MET A 247      15.760   4.926  16.745  1.00 42.87           S  
ATOM   1593  CE  MET A 247      17.133   4.095  15.939  1.00 38.28           C  
ATOM   1594  N   GLN A 248      20.415   6.416  17.442  0.87 21.73           N  
ATOM   1595  CA  GLN A 248      21.462   5.454  17.787  0.87 24.25           C  
ATOM   1596  C   GLN A 248      22.410   5.986  18.857  0.87 24.49           C  
ATOM   1597  O   GLN A 248      22.933   5.211  19.664  0.87 29.08           O  
ATOM   1598  CB  GLN A 248      22.238   5.057  16.528  0.87 29.06           C  
ATOM   1599  CG  GLN A 248      21.362   4.359  15.500  0.87 35.65           C  
ATOM   1600  CD  GLN A 248      21.984   4.296  14.116  0.87 44.62           C  
ATOM   1601  OE1 GLN A 248      23.126   4.715  13.907  0.87 43.21           O  
ATOM   1602  NE2 GLN A 248      21.225   3.773  13.155  0.87 46.48           N  
ATOM   1603  N   SER A 249      22.632   7.291  18.898  1.00 18.11           N  
ATOM   1604  CA  SER A 249      23.579   7.842  19.860  1.00 18.08           C  
ATOM   1605  C   SER A 249      22.913   8.237  21.173  1.00 18.84           C  
ATOM   1606  O   SER A 249      23.458   7.972  22.251  1.00 17.66           O  
ATOM   1607  CB  SER A 249      24.274   9.063  19.257  1.00 21.86           C  
ATOM   1608  OG  SER A 249      25.107   9.690  20.203  1.00 23.74           O  
ATOM   1609  N   ASP A 250      21.740   8.864  21.090  1.00 17.37           N  
ATOM   1610  CA  ASP A 250      21.107   9.417  22.284  1.00 13.92           C  
ATOM   1611  C   ASP A 250      20.723   8.333  23.271  1.00 15.05           C  
ATOM   1612  O   ASP A 250      20.852   8.521  24.481  1.00 16.81           O  
ATOM   1613  CB  ASP A 250      19.873  10.224  21.900  1.00 14.11           C  
ATOM   1614  CG  ASP A 250      20.225  11.525  21.211  1.00 19.84           C  
ATOM   1615  OD1 ASP A 250      21.404  11.930  21.304  1.00 23.52           O  
ATOM   1616  OD2 ASP A 250      19.311  12.156  20.620  1.00 18.60           O  
ATOM   1617  N   PHE A 251      20.217   7.208  22.780  1.00 14.16           N  
ATOM   1618  CA  PHE A 251      19.674   6.248  23.725  1.00 15.25           C  
ATOM   1619  C   PHE A 251      20.769   5.431  24.404  1.00 17.15           C  
ATOM   1620  O   PHE A 251      20.473   4.675  25.336  1.00 19.30           O  
ATOM   1621  CB  PHE A 251      18.615   5.404  23.009  1.00 16.56           C  
ATOM   1622  CG  PHE A 251      17.329   6.167  22.766  1.00 17.55           C  
ATOM   1623  CD1 PHE A 251      17.188   7.007  21.676  1.00 18.82           C  
ATOM   1624  CD2 PHE A 251      16.272   6.076  23.666  1.00 21.24           C  
ATOM   1625  CE1 PHE A 251      16.033   7.734  21.467  1.00 20.78           C  
ATOM   1626  CE2 PHE A 251      15.081   6.786  23.446  1.00 20.12           C  
ATOM   1627  CZ  PHE A 251      14.968   7.626  22.357  1.00 17.97           C  
ATOM   1628  N   LEU A 252      22.032   5.626  24.011  1.00 16.02           N  
ATOM   1629  CA  LEU A 252      23.141   5.119  24.812  1.00 16.09           C  
ATOM   1630  C   LEU A 252      23.366   5.953  26.060  1.00 19.18           C  
ATOM   1631  O   LEU A 252      24.054   5.500  26.984  1.00 19.78           O  
ATOM   1632  CB  LEU A 252      24.441   5.132  24.018  1.00 16.84           C  
ATOM   1633  CG  LEU A 252      24.460   4.420  22.679  1.00 21.15           C  
ATOM   1634  CD1 LEU A 252      25.800   4.652  21.985  1.00 21.24           C  
ATOM   1635  CD2 LEU A 252      24.178   2.948  22.868  1.00 19.94           C  
ATOM   1636  N   LYS A 253      22.831   7.175  26.095  1.00 16.24           N  
ATOM   1637  CA  LYS A 253      23.221   8.141  27.113  1.00 14.87           C  
ATOM   1638  C   LYS A 253      22.090   8.564  28.038  1.00 16.04           C  
ATOM   1639  O   LYS A 253      22.340   9.344  28.963  1.00 19.54           O  
ATOM   1640  CB  LYS A 253      23.810   9.389  26.445  1.00 16.26           C  
ATOM   1641  CG  LYS A 253      24.907   9.073  25.429  1.00 16.92           C  
ATOM   1642  CD  LYS A 253      25.066  10.201  24.394  1.00 17.35           C  
ATOM   1643  CE  LYS A 253      26.332  10.021  23.562  1.00 20.15           C  
ATOM   1644  NZ  LYS A 253      26.334   8.741  22.781  1.00 21.06           N  
ATOM   1645  N   VAL A 254      20.872   8.062  27.844  1.00 16.85           N  
ATOM   1646  CA  VAL A 254      19.697   8.641  28.496  1.00 15.38           C  
ATOM   1647  C   VAL A 254      19.533   8.101  29.918  1.00 18.88           C  
ATOM   1648  O   VAL A 254      19.739   6.910  30.178  1.00 17.58           O  
ATOM   1649  CB  VAL A 254      18.443   8.393  27.631  1.00 14.61           C  
ATOM   1650  CG1 VAL A 254      18.158   6.906  27.474  1.00 17.92           C  
ATOM   1651  CG2 VAL A 254      17.221   9.117  28.214  1.00 14.23           C  
ATOM   1652  N   ASP A 255      19.164   8.989  30.856  1.00 15.39           N  
ATOM   1653  CA  ASP A 255      18.820   8.609  32.222  1.00 17.48           C  
ATOM   1654  C   ASP A 255      17.325   8.648  32.510  1.00 14.19           C  
ATOM   1655  O   ASP A 255      16.883   8.030  33.479  1.00 13.16           O  
ATOM   1656  CB  ASP A 255      19.516   9.542  33.233  1.00 14.95           C  
ATOM   1657  CG  ASP A 255      21.034   9.388  33.221  1.00 23.48           C  
ATOM   1658  OD1 ASP A 255      21.511   8.236  33.195  1.00 21.62           O  
ATOM   1659  OD2 ASP A 255      21.747  10.419  33.248  1.00 19.11           O  
ATOM   1660  N   LEU A 256      16.547   9.381  31.721  1.00 14.75           N  
ATOM   1661  CA  LEU A 256      15.124   9.550  31.968  1.00 13.48           C  
ATOM   1662  C   LEU A 256      14.461   9.786  30.625  1.00 15.27           C  
ATOM   1663  O   LEU A 256      14.935  10.615  29.859  1.00 14.73           O  
ATOM   1664  CB  LEU A 256      14.865  10.741  32.895  1.00 13.33           C  
ATOM   1665  CG  LEU A 256      13.379  11.014  33.129  1.00 13.19           C  
ATOM   1666  CD1 LEU A 256      12.739   9.882  33.902  1.00 14.95           C  
ATOM   1667  CD2 LEU A 256      13.187  12.332  33.847  1.00 17.22           C  
ATOM   1668  N   LEU A 257      13.390   9.065  30.331  1.00 12.80           N  
ATOM   1669  CA  LEU A 257      12.608   9.337  29.133  1.00 11.10           C  
ATOM   1670  C   LEU A 257      11.332  10.023  29.600  1.00 14.55           C  
ATOM   1671  O   LEU A 257      10.599   9.461  30.410  1.00 18.91           O  
ATOM   1672  CB  LEU A 257      12.334   8.038  28.379  1.00 19.06           C  
ATOM   1673  CG  LEU A 257      11.822   8.097  26.945  1.00 26.91           C  
ATOM   1674  CD1 LEU A 257      12.806   8.799  25.994  1.00 19.83           C  
ATOM   1675  CD2 LEU A 257      11.538   6.674  26.477  1.00 20.35           C  
ATOM   1676  N   LEU A 258      11.111  11.263  29.150  1.00 13.84           N  
ATOM   1677  CA ALEU A 258       9.895  12.017  29.455  0.70 14.27           C  
ATOM   1678  CA BLEU A 258       9.898  12.024  29.450  0.30 14.31           C  
ATOM   1679  C   LEU A 258       9.022  12.037  28.203  1.00 14.76           C  
ATOM   1680  O   LEU A 258       9.366  12.680  27.209  1.00 17.75           O  
ATOM   1681  CB ALEU A 258      10.245  13.428  29.908  0.70 15.08           C  
ATOM   1682  CB BLEU A 258      10.236  13.452  29.867  0.30 15.10           C  
ATOM   1683  CG ALEU A 258       9.111  14.390  30.216  0.70 16.12           C  
ATOM   1684  CG BLEU A 258      10.900  13.695  31.214  0.30 15.61           C  
ATOM   1685  CD1ALEU A 258       8.117  13.773  31.209  0.70 16.88           C  
ATOM   1686  CD1BLEU A 258      11.049  15.194  31.436  0.30 15.62           C  
ATOM   1687  CD2ALEU A 258       9.719  15.670  30.762  0.70 16.06           C  
ATOM   1688  CD2BLEU A 258      10.066  13.071  32.311  0.30 16.80           C  
ATOM   1689  N   VAL A 259       7.890  11.336  28.250  1.00 16.52           N  
ATOM   1690  CA  VAL A 259       6.992  11.203  27.096  1.00 14.27           C  
ATOM   1691  C   VAL A 259       5.763  12.059  27.351  1.00 18.63           C  
ATOM   1692  O   VAL A 259       5.050  11.851  28.337  1.00 18.03           O  
ATOM   1693  CB  VAL A 259       6.608   9.737  26.858  1.00 16.12           C  
ATOM   1694  CG1 VAL A 259       5.878   9.588  25.555  1.00 17.87           C  
ATOM   1695  CG2 VAL A 259       7.873   8.840  26.878  1.00 19.60           C  
ATOM   1696  N   MET A 260       5.503  13.025  26.467  1.00 14.65           N  
ATOM   1697  CA  MET A 260       4.461  14.017  26.729  1.00 15.03           C  
ATOM   1698  C   MET A 260       3.578  14.200  25.512  1.00 16.97           C  
ATOM   1699  O   MET A 260       4.070  14.521  24.434  1.00 14.80           O  
ATOM   1700  CB  MET A 260       5.095  15.346  27.155  1.00 15.86           C  
ATOM   1701  CG  MET A 260       5.741  15.238  28.497  1.00 19.01           C  
ATOM   1702  SD  MET A 260       6.525  16.715  29.169  1.00 26.03           S  
ATOM   1703  CE  MET A 260       7.489  17.369  27.814  1.00 18.87           C  
ATOM   1704  N   GLY A 261       2.271  14.042  25.696  1.00 16.42           N  
ATOM   1705  CA  GLY A 261       1.352  14.417  24.627  1.00 14.31           C  
ATOM   1706  C   GLY A 261       1.468  13.632  23.338  1.00 19.29           C  
ATOM   1707  O   GLY A 261       1.370  14.213  22.251  1.00 20.06           O  
ATOM   1708  N   THR A 262       1.715  12.332  23.425  1.00 18.05           N  
ATOM   1709  CA  THR A 262       1.724  11.489  22.240  1.00 16.62           C  
ATOM   1710  C   THR A 262       1.099  10.154  22.609  1.00 20.86           C  
ATOM   1711  O   THR A 262       1.286   9.667  23.727  1.00 22.79           O  
ATOM   1712  CB  THR A 262       3.138  11.299  21.676  1.00 21.58           C  
ATOM   1713  OG1 THR A 262       3.128  10.285  20.659  1.00 20.83           O  
ATOM   1714  CG2 THR A 262       4.112  10.898  22.765  1.00 18.86           C  
ATOM   1715  N   SER A 263       0.324   9.590  21.681  1.00 20.40           N  
ATOM   1716  CA  SER A 263      -0.266   8.268  21.856  1.00 20.26           C  
ATOM   1717  C   SER A 263       0.681   7.152  21.453  1.00 22.07           C  
ATOM   1718  O   SER A 263       0.321   5.978  21.600  1.00 23.60           O  
ATOM   1719  CB  SER A 263      -1.562   8.144  21.045  1.00 24.93           C  
ATOM   1720  OG  SER A 263      -2.441   9.227  21.312  1.00 32.04           O  
ATOM   1721  N   LEU A 264       1.855   7.491  20.919  1.00 22.38           N  
ATOM   1722  CA  LEU A 264       2.857   6.497  20.546  1.00 23.84           C  
ATOM   1723  C   LEU A 264       2.278   5.449  19.604  1.00 26.54           C  
ATOM   1724  O   LEU A 264       2.514   4.251  19.764  1.00 29.44           O  
ATOM   1725  CB  LEU A 264       3.428   5.817  21.790  1.00 27.79           C  
ATOM   1726  CG  LEU A 264       4.178   6.719  22.757  1.00 22.26           C  
ATOM   1727  CD1 LEU A 264       4.391   5.986  24.060  1.00 22.75           C  
ATOM   1728  CD2 LEU A 264       5.497   7.150  22.131  1.00 24.08           C  
ATOM   1729  N   GLN A 265       1.473   5.890  18.640  1.00 22.49           N  
ATOM   1730  CA  GLN A 265       0.894   4.959  17.676  1.00 26.34           C  
ATOM   1731  C   GLN A 265       1.519   5.043  16.291  1.00 25.58           C  
ATOM   1732  O   GLN A 265       1.494   4.049  15.563  1.00 32.15           O  
ATOM   1733  CB  GLN A 265      -0.624   5.175  17.572  1.00 26.99           C  
ATOM   1734  CG  GLN A 265      -1.339   4.885  18.903  1.00 28.16           C  
ATOM   1735  CD  GLN A 265      -2.834   5.155  18.885  1.00 50.44           C  
ATOM   1736  OE1 GLN A 265      -3.376   5.677  17.907  1.00 44.94           O  
ATOM   1737  NE2 GLN A 265      -3.509   4.826  19.996  1.00 40.54           N  
ATOM   1738  N  AVAL A 266       2.118   6.172  15.927  0.46 22.60           N  
ATOM   1739  N  BVAL A 266       2.046   6.200  15.898  0.54 22.56           N  
ATOM   1740  CA AVAL A 266       2.777   6.291  14.629  0.46 23.02           C  
ATOM   1741  CA BVAL A 266       2.486   6.450  14.527  0.54 23.13           C  
ATOM   1742  C  AVAL A 266       4.185   5.712  14.725  0.46 26.18           C  
ATOM   1743  C  BVAL A 266       4.006   6.421  14.474  0.54 25.43           C  
ATOM   1744  O  AVAL A 266       4.955   6.061  15.627  0.46 23.19           O  
ATOM   1745  O  BVAL A 266       4.675   6.935  15.378  0.54 21.76           O  
ATOM   1746  CB AVAL A 266       2.806   7.756  14.166  0.46 24.93           C  
ATOM   1747  CB BVAL A 266       1.934   7.796  14.019  0.54 24.98           C  
ATOM   1748  CG1AVAL A 266       3.455   7.865  12.789  0.46 25.89           C  
ATOM   1749  CG1BVAL A 266       2.594   8.205  12.700  0.54 27.46           C  
ATOM   1750  CG2AVAL A 266       1.401   8.342  14.154  0.46 26.21           C  
ATOM   1751  CG2BVAL A 266       0.427   7.706  13.862  0.54 27.34           C  
ATOM   1752  N  AGLN A 267       4.526   4.795  13.784  0.46 22.39           N  
ATOM   1753  N  BGLN A 267       4.552   5.813  13.415  0.54 22.65           N  
ATOM   1754  CA AGLN A 267       5.871   4.266  13.651  0.46 24.61           C  
ATOM   1755  CA BGLN A 267       5.995   5.758  13.260  0.54 22.05           C  
ATOM   1756  C  AGLN A 267       6.651   5.070  12.613  0.46 24.22           C  
ATOM   1757  C  BGLN A 267       6.543   7.142  12.904  0.54 25.06           C  
ATOM   1758  O  AGLN A 267       6.070   5.577  11.645  0.46 26.91           O  
ATOM   1759  O  BGLN A 267       5.863   7.951  12.273  0.54 26.68           O  
ATOM   1760  CB AGLN A 267       5.830   2.791  13.245  0.46 25.25           C  
ATOM   1761  CB BGLN A 267       6.401   4.741  12.190  0.54 24.71           C  
ATOM   1762  CG AGLN A 267       5.250   1.867  14.310  0.46 25.17           C  
ATOM   1763  CG BGLN A 267       5.969   3.308  12.471  0.54 24.68           C  
ATOM   1764  CD AGLN A 267       6.241   1.575  15.422  0.46 27.60           C  
ATOM   1765  CD BGLN A 267       6.852   2.603  13.490  0.54 26.73           C  
ATOM   1766  OE1AGLN A 267       7.399   1.986  15.354  0.46 28.88           O  
ATOM   1767  OE1BGLN A 267       7.894   3.122  13.904  0.54 27.81           O  
ATOM   1768  NE2AGLN A 267       5.793   0.868  16.454  0.46 24.71           N  
ATOM   1769  NE2BGLN A 267       6.425   1.422  13.919  0.54 26.64           N  
ATOM   1770  N  APRO A 268       7.974   5.196  12.779  0.46 23.30           N  
ATOM   1771  N  BPRO A 268       7.774   7.437  13.301  0.54 23.68           N  
ATOM   1772  CA APRO A 268       8.822   4.556  13.794  0.46 21.98           C  
ATOM   1773  CA BPRO A 268       8.736   6.551  13.960  0.54 22.84           C  
ATOM   1774  C  APRO A 268       8.965   5.351  15.094  0.46 22.83           C  
ATOM   1775  C  BPRO A 268       8.587   6.510  15.483  0.54 22.51           C  
ATOM   1776  O  APRO A 268       9.698   4.937  15.982  0.46 25.18           O  
ATOM   1777  O  BPRO A 268       9.267   5.713  16.132  0.54 22.64           O  
ATOM   1778  CB APRO A 268      10.161   4.440  13.063  0.46 27.76           C  
ATOM   1779  CB BPRO A 268      10.070   7.151  13.516  0.54 28.71           C  
ATOM   1780  CG APRO A 268      10.215   5.723  12.292  0.46 23.10           C  
ATOM   1781  CG BPRO A 268       9.779   8.636  13.495  0.54 23.37           C  
ATOM   1782  CD APRO A 268       8.786   5.998  11.845  0.46 24.92           C  
ATOM   1783  CD BPRO A 268       8.355   8.761  13.018  0.54 24.58           C  
ATOM   1784  N  APHE A 269       8.286   6.491  15.238  0.46 22.90           N  
ATOM   1785  N  BPHE A 269       7.698   7.326  16.067  0.54 18.50           N  
ATOM   1786  CA APHE A 269       8.399   7.274  16.467  0.46 20.24           C  
ATOM   1787  CA BPHE A 269       7.548   7.362  17.525  0.54 19.59           C  
ATOM   1788  C  APHE A 269       7.971   6.469  17.688  0.46 20.26           C  
ATOM   1789  C  BPHE A 269       7.124   6.012  18.100  0.54 21.46           C  
ATOM   1790  O  APHE A 269       8.594   6.564  18.752  0.46 19.85           O  
ATOM   1791  O  BPHE A 269       7.441   5.703  19.257  0.54 19.46           O  
ATOM   1792  CB APHE A 269       7.553   8.529  16.352  0.46 22.55           C  
ATOM   1793  CB BPHE A 269       6.520   8.421  17.937  0.54 21.41           C  
ATOM   1794  CG APHE A 269       7.815   9.551  17.413  0.46 20.80           C  
ATOM   1795  CG BPHE A 269       7.120   9.707  18.447  0.54 19.24           C  
ATOM   1796  CD1APHE A 269       7.126   9.515  18.622  0.46 18.65           C  
ATOM   1797  CD1BPHE A 269       8.141  10.338  17.746  0.54 22.69           C  
ATOM   1798  CD2APHE A 269       8.707  10.582  17.187  0.46 21.10           C  
ATOM   1799  CD2BPHE A 269       6.646  10.298  19.612  0.54 19.21           C  
ATOM   1800  CE1APHE A 269       7.351  10.471  19.588  0.46 19.51           C  
ATOM   1801  CE1BPHE A 269       8.683  11.532  18.200  0.54 20.89           C  
ATOM   1802  CE2APHE A 269       8.938  11.541  18.151  0.46 20.80           C  
ATOM   1803  CE2BPHE A 269       7.193  11.495  20.076  0.54 16.02           C  
ATOM   1804  CZ APHE A 269       8.259  11.487  19.354  0.46 19.74           C  
ATOM   1805  CZ BPHE A 269       8.208  12.112  19.367  0.54 18.32           C  
ATOM   1806  N  AALA A 270       6.898   5.686  17.558  0.46 20.26           N  
ATOM   1807  N  BALA A 270       6.407   5.199  17.329  0.54 22.07           N  
ATOM   1808  CA AALA A 270       6.437   4.861  18.670  0.46 26.15           C  
ATOM   1809  CA BALA A 270       5.887   3.934  17.872  0.54 20.58           C  
ATOM   1810  C  AALA A 270       7.510   3.876  19.105  0.46 23.37           C  
ATOM   1811  C  BALA A 270       6.983   2.936  18.227  0.54 27.10           C  
ATOM   1812  O  AALA A 270       7.669   3.605  20.306  0.46 29.17           O  
ATOM   1813  O  BALA A 270       6.684   1.798  18.603  0.54 29.90           O  
ATOM   1814  CB AALA A 270       5.166   4.117  18.270  0.46 24.01           C  
ATOM   1815  CB BALA A 270       4.901   3.298  16.890  0.54 26.00           C  
ATOM   1816  N   SER A 271       8.254   3.325  18.138  1.00 28.53           N  
ATOM   1817  CA  SER A 271       9.354   2.424  18.441  1.00 29.58           C  
ATOM   1818  C   SER A 271      10.436   3.048  19.314  1.00 28.55           C  
ATOM   1819  O   SER A 271      11.311   2.317  19.788  1.00 33.84           O  
ATOM   1820  CB  SER A 271       9.967   1.895  17.140  1.00 36.24           C  
ATOM   1821  OG  SER A 271      10.999   2.744  16.668  1.00 36.17           O  
ATOM   1822  N   LEU A 272      10.375   4.352  19.596  1.00 20.50           N  
ATOM   1823  CA  LEU A 272      11.441   4.979  20.371  1.00 22.42           C  
ATOM   1824  C   LEU A 272      11.488   4.478  21.816  1.00 18.64           C  
ATOM   1825  O   LEU A 272      12.578   4.361  22.390  1.00 22.02           O  
ATOM   1826  CB  LEU A 272      11.291   6.497  20.350  1.00 20.38           C  
ATOM   1827  CG  LEU A 272      11.700   7.169  19.039  1.00 22.43           C  
ATOM   1828  CD1 LEU A 272      11.472   8.656  19.102  1.00 22.24           C  
ATOM   1829  CD2 LEU A 272      13.159   6.882  18.715  1.00 24.02           C  
ATOM   1830  N   ILE A 273      10.336   4.224  22.451  1.00 21.50           N  
ATOM   1831  CA  ILE A 273      10.429   3.890  23.876  1.00 18.45           C  
ATOM   1832  C   ILE A 273      11.128   2.558  24.088  1.00 19.01           C  
ATOM   1833  O   ILE A 273      11.729   2.343  25.148  1.00 19.34           O  
ATOM   1834  CB  ILE A 273       9.059   3.897  24.593  1.00 17.79           C  
ATOM   1835  CG1 ILE A 273       8.178   2.748  24.097  1.00 24.26           C  
ATOM   1836  CG2 ILE A 273       8.377   5.260  24.487  1.00 21.14           C  
ATOM   1837  CD1 ILE A 273       7.031   2.425  25.032  1.00 19.31           C  
ATOM   1838  N   SER A 274      11.117   1.670  23.087  1.00 19.22           N  
ATOM   1839  CA ASER A 274      11.838   0.407  23.178  0.86 21.53           C  
ATOM   1840  CA BSER A 274      11.841   0.409  23.186  0.14 21.71           C  
ATOM   1841  C   SER A 274      13.347   0.569  23.006  1.00 22.32           C  
ATOM   1842  O   SER A 274      14.081  -0.409  23.183  1.00 23.26           O  
ATOM   1843  CB ASER A 274      11.314  -0.574  22.126  0.86 27.45           C  
ATOM   1844  CB BSER A 274      11.309  -0.587  22.153  0.14 27.32           C  
ATOM   1845  OG ASER A 274      11.612  -0.112  20.816  0.86 22.22           O  
ATOM   1846  OG BSER A 274      10.122  -1.210  22.612  0.14 28.07           O  
ATOM   1847  N   LYS A 275      13.821   1.767  22.645  1.00 20.33           N  
ATOM   1848  CA  LYS A 275      15.249   2.032  22.517  1.00 18.91           C  
ATOM   1849  C   LYS A 275      15.894   2.406  23.836  1.00 20.84           C  
ATOM   1850  O   LYS A 275      17.123   2.517  23.886  1.00 20.97           O  
ATOM   1851  CB  LYS A 275      15.512   3.171  21.528  1.00 19.73           C  
ATOM   1852  CG  LYS A 275      14.892   2.979  20.148  1.00 23.36           C  
ATOM   1853  CD  LYS A 275      15.386   1.719  19.480  1.00 26.04           C  
ATOM   1854  CE  LYS A 275      14.822   1.631  18.071  1.00 30.13           C  
ATOM   1855  NZ  LYS A 275      15.078   0.297  17.487  1.00 37.63           N  
ATOM   1856  N   ALA A 276      15.102   2.638  24.888  1.00 17.16           N  
ATOM   1857  CA  ALA A 276      15.696   3.051  26.142  1.00 14.09           C  
ATOM   1858  C   ALA A 276      16.435   1.873  26.769  1.00 18.96           C  
ATOM   1859  O   ALA A 276      16.008   0.729  26.624  1.00 20.06           O  
ATOM   1860  CB  ALA A 276      14.626   3.567  27.100  1.00 17.57           C  
ATOM   1861  N   PRO A 277      17.552   2.126  27.458  1.00 16.90           N  
ATOM   1862  CA  PRO A 277      18.144   1.078  28.299  1.00 15.70           C  
ATOM   1863  C   PRO A 277      17.093   0.506  29.241  1.00 13.68           C  
ATOM   1864  O   PRO A 277      16.153   1.198  29.637  1.00 17.01           O  
ATOM   1865  CB  PRO A 277      19.238   1.821  29.080  1.00 15.02           C  
ATOM   1866  CG  PRO A 277      19.628   2.964  28.156  1.00 17.08           C  
ATOM   1867  CD  PRO A 277      18.347   3.376  27.484  1.00 17.76           C  
ATOM   1868  N   LEU A 278      17.278  -0.769  29.622  1.00 14.45           N  
ATOM   1869  CA  LEU A 278      16.304  -1.428  30.506  1.00 17.61           C  
ATOM   1870  C   LEU A 278      16.101  -0.699  31.836  1.00 16.13           C  
ATOM   1871  O   LEU A 278      15.006  -0.766  32.407  1.00 17.45           O  
ATOM   1872  CB  LEU A 278      16.727  -2.874  30.769  1.00 18.03           C  
ATOM   1873  CG  LEU A 278      16.627  -3.797  29.546  1.00 21.31           C  
ATOM   1874  CD1 LEU A 278      17.097  -5.204  29.929  1.00 22.66           C  
ATOM   1875  CD2 LEU A 278      15.204  -3.816  28.977  1.00 23.54           C  
ATOM   1876  N   SER A 279      17.127  -0.032  32.365  1.00 15.68           N  
ATOM   1877  CA  SER A 279      16.995   0.607  33.673  1.00 16.58           C  
ATOM   1878  C   SER A 279      16.370   1.995  33.612  1.00 15.89           C  
ATOM   1879  O   SER A 279      15.950   2.506  34.656  1.00 18.51           O  
ATOM   1880  CB  SER A 279      18.359   0.730  34.351  1.00 17.96           C  
ATOM   1881  OG  SER A 279      19.151   1.669  33.655  1.00 17.33           O  
ATOM   1882  N   THR A 280      16.316   2.620  32.443  1.00 15.81           N  
ATOM   1883  CA  THR A 280      15.906   4.027  32.321  1.00 16.49           C  
ATOM   1884  C   THR A 280      14.437   4.219  32.687  1.00 14.96           C  
ATOM   1885  O   THR A 280      13.568   3.648  32.018  1.00 15.90           O  
ATOM   1886  CB  THR A 280      16.161   4.500  30.879  1.00 16.10           C  
ATOM   1887  OG1 THR A 280      17.550   4.326  30.562  1.00 19.57           O  
ATOM   1888  CG2 THR A 280      15.721   5.971  30.687  1.00 16.57           C  
ATOM   1889  N   PRO A 281      14.107   5.023  33.701  1.00 13.51           N  
ATOM   1890  CA  PRO A 281      12.693   5.288  33.982  1.00 14.64           C  
ATOM   1891  C   PRO A 281      12.052   6.037  32.828  1.00 17.99           C  
ATOM   1892  O   PRO A 281      12.700   6.808  32.115  1.00 14.14           O  
ATOM   1893  CB  PRO A 281      12.730   6.136  35.262  1.00 18.29           C  
ATOM   1894  CG  PRO A 281      14.032   5.717  35.932  1.00 16.54           C  
ATOM   1895  CD  PRO A 281      14.985   5.563  34.761  1.00 16.09           C  
ATOM   1896  N   ARG A 282      10.761   5.793  32.648  1.00 14.60           N  
ATOM   1897  CA  ARG A 282      10.007   6.386  31.555  1.00 14.76           C  
ATOM   1898  C   ARG A 282       8.753   6.974  32.163  1.00 18.67           C  
ATOM   1899  O   ARG A 282       7.940   6.236  32.727  1.00 17.75           O  
ATOM   1900  CB  ARG A 282       9.688   5.346  30.472  1.00 15.96           C  
ATOM   1901  CG  ARG A 282      10.964   4.604  29.977  1.00 16.49           C  
ATOM   1902  CD  ARG A 282      10.698   3.629  28.843  1.00 17.91           C  
ATOM   1903  NE  ARG A 282      10.003   2.429  29.301  1.00 17.46           N  
ATOM   1904  CZ  ARG A 282       9.727   1.392  28.521  1.00 18.39           C  
ATOM   1905  NH1 ARG A 282      10.097   1.368  27.253  1.00 18.18           N  
ATOM   1906  NH2 ARG A 282       9.043   0.362  29.023  1.00 18.94           N  
ATOM   1907  N   LEU A 283       8.621   8.297  32.101  1.00 14.80           N  
ATOM   1908  CA  LEU A 283       7.453   8.989  32.649  1.00 13.40           C  
ATOM   1909  C   LEU A 283       6.577   9.420  31.495  1.00 17.62           C  
ATOM   1910  O   LEU A 283       7.051  10.116  30.592  1.00 17.43           O  
ATOM   1911  CB  LEU A 283       7.851  10.214  33.473  1.00 15.71           C  
ATOM   1912  CG  LEU A 283       6.714  11.171  33.880  1.00 14.37           C  
ATOM   1913  CD1 LEU A 283       5.686  10.481  34.794  1.00 16.98           C  
ATOM   1914  CD2 LEU A 283       7.300  12.395  34.576  1.00 16.52           C  
ATOM   1915  N   LEU A 284       5.306   9.020  31.530  1.00 14.08           N  
ATOM   1916  CA  LEU A 284       4.324   9.447  30.542  1.00 16.31           C  
ATOM   1917  C   LEU A 284       3.436  10.505  31.172  1.00 18.09           C  
ATOM   1918  O   LEU A 284       2.789  10.237  32.185  1.00 18.54           O  
ATOM   1919  CB  LEU A 284       3.478   8.266  30.074  1.00 15.17           C  
ATOM   1920  CG  LEU A 284       2.325   8.624  29.134  1.00 16.45           C  
ATOM   1921  CD1 LEU A 284       2.883   9.010  27.772  1.00 18.00           C  
ATOM   1922  CD2 LEU A 284       1.371   7.439  29.002  1.00 18.90           C  
ATOM   1923  N   ILE A 285       3.411  11.702  30.591  1.00 14.63           N  
ATOM   1924  CA  ILE A 285       2.489  12.757  31.004  1.00 16.50           C  
ATOM   1925  C   ILE A 285       1.530  12.939  29.841  1.00 16.71           C  
ATOM   1926  O   ILE A 285       1.922  13.428  28.775  1.00 18.03           O  
ATOM   1927  CB  ILE A 285       3.192  14.074  31.350  1.00 18.37           C  
ATOM   1928  CG1 ILE A 285       4.248  13.868  32.436  1.00 20.65           C  
ATOM   1929  CG2 ILE A 285       2.154  15.123  31.798  1.00 20.02           C  
ATOM   1930  CD1 ILE A 285       4.972  15.150  32.840  1.00 17.54           C  
ATOM   1931  N   ASN A 286       0.295  12.481  30.003  1.00 15.61           N  
ATOM   1932  CA  ASN A 286      -0.583  12.369  28.844  1.00 13.10           C  
ATOM   1933  C   ASN A 286      -2.027  12.243  29.326  1.00 17.27           C  
ATOM   1934  O   ASN A 286      -2.273  11.786  30.440  1.00 18.98           O  
ATOM   1935  CB  ASN A 286      -0.192  11.148  27.984  1.00 16.63           C  
ATOM   1936  CG  ASN A 286      -0.604  11.278  26.536  1.00 20.68           C  
ATOM   1937  OD1 ASN A 286      -0.323  12.277  25.876  1.00 24.02           O  
ATOM   1938  ND2 ASN A 286      -1.246  10.241  26.016  1.00 21.48           N  
ATOM   1939  N   LYS A 287      -2.977  12.639  28.472  1.00 19.05           N  
ATOM   1940  CA  LYS A 287      -4.385  12.534  28.863  1.00 16.71           C  
ATOM   1941  C   LYS A 287      -4.796  11.077  29.059  1.00 18.27           C  
ATOM   1942  O   LYS A 287      -5.604  10.766  29.949  1.00 20.24           O  
ATOM   1943  CB  LYS A 287      -5.282  13.213  27.822  1.00 19.62           C  
ATOM   1944  CG  LYS A 287      -5.302  14.730  27.948  1.00 20.93           C  
ATOM   1945  CD  LYS A 287      -5.787  15.398  26.660  1.00 22.78           C  
ATOM   1946  CE  LYS A 287      -7.273  15.214  26.442  1.00 29.23           C  
ATOM   1947  NZ  LYS A 287      -8.026  15.631  27.657  1.00 26.01           N  
ATOM   1948  N   GLU A 288      -4.244  10.176  28.246  1.00 17.66           N  
ATOM   1949  CA  GLU A 288      -4.562   8.749  28.276  1.00 17.56           C  
ATOM   1950  C   GLU A 288      -3.286   7.917  28.390  1.00 19.99           C  
ATOM   1951  O   GLU A 288      -2.223   8.301  27.882  1.00 18.52           O  
ATOM   1952  CB  GLU A 288      -5.315   8.316  27.008  1.00 20.15           C  
ATOM   1953  CG  GLU A 288      -6.493   9.192  26.662  1.00 23.81           C  
ATOM   1954  CD  GLU A 288      -6.144  10.387  25.785  1.00 23.74           C  
ATOM   1955  OE1 GLU A 288      -5.073  10.402  25.132  1.00 26.58           O  
ATOM   1956  OE2 GLU A 288      -6.973  11.322  25.740  1.00 24.38           O  
ATOM   1957  N   LYS A 289      -3.403   6.753  29.033  1.00 16.99           N  
ATOM   1958  CA  LYS A 289      -2.291   5.809  29.028  1.00 17.30           C  
ATOM   1959  C   LYS A 289      -1.957   5.397  27.604  1.00 23.18           C  
ATOM   1960  O   LYS A 289      -2.844   5.202  26.768  1.00 23.40           O  
ATOM   1961  CB  LYS A 289      -2.602   4.562  29.864  1.00 22.57           C  
ATOM   1962  CG  LYS A 289      -1.986   4.602  31.231  1.00 28.16           C  
ATOM   1963  CD  LYS A 289      -2.092   3.257  31.958  1.00 27.21           C  
ATOM   1964  CE  LYS A 289      -2.025   3.440  33.468  1.00 34.49           C  
ATOM   1965  NZ  LYS A 289      -2.735   2.356  34.200  1.00 34.72           N  
ATOM   1966  N   ALA A 290      -0.661   5.250  27.336  1.00 19.93           N  
ATOM   1967  CA  ALA A 290      -0.187   4.894  26.010  1.00 20.70           C  
ATOM   1968  C   ALA A 290       1.101   4.098  26.135  1.00 23.64           C  
ATOM   1969  O   ALA A 290       1.735   4.061  27.194  1.00 20.57           O  
ATOM   1970  CB  ALA A 290       0.037   6.133  25.144  1.00 18.24           C  
ATOM   1971  N   GLY A 291       1.470   3.453  25.028  1.00 20.91           N  
ATOM   1972  CA  GLY A 291       2.712   2.718  24.900  1.00 22.96           C  
ATOM   1973  C   GLY A 291       2.700   1.306  25.440  1.00 21.18           C  
ATOM   1974  O   GLY A 291       3.754   0.663  25.469  1.00 22.44           O  
ATOM   1975  N   GLN A 292       1.559   0.796  25.877  1.00 22.06           N  
ATOM   1976  CA  GLN A 292       1.541  -0.575  26.349  1.00 18.34           C  
ATOM   1977  C   GLN A 292       1.530  -1.522  25.154  1.00 25.67           C  
ATOM   1978  O   GLN A 292       1.163  -1.147  24.038  1.00 29.57           O  
ATOM   1979  CB  GLN A 292       0.313  -0.794  27.231  1.00 20.68           C  
ATOM   1980  CG  GLN A 292       0.327   0.102  28.447  1.00 25.20           C  
ATOM   1981  CD  GLN A 292      -1.019   0.164  29.120  1.00 32.44           C  
ATOM   1982  OE1 GLN A 292      -2.001   0.640  28.536  1.00 33.00           O  
ATOM   1983  NE2 GLN A 292      -1.077  -0.302  30.354  1.00 33.24           N  
ATOM   1984  N   SER A 293       1.962  -2.759  25.383  1.00 28.54           N  
ATOM   1985  CA  SER A 293       1.886  -3.736  24.307  1.00 32.48           C  
ATOM   1986  C   SER A 293       0.431  -3.951  23.908  1.00 34.53           C  
ATOM   1987  O   SER A 293      -0.478  -3.906  24.746  1.00 32.36           O  
ATOM   1988  CB  SER A 293       2.529  -5.055  24.727  1.00 34.49           C  
ATOM   1989  OG  SER A 293       2.249  -5.357  26.077  1.00 46.10           O  
ATOM   1990  N   ASP A 294       0.205  -4.147  22.614  1.00 40.85           N  
ATOM   1991  CA  ASP A 294      -1.145  -4.346  22.116  1.00 38.03           C  
ATOM   1992  C   ASP A 294      -1.447  -5.833  22.224  1.00 32.48           C  
ATOM   1993  O   ASP A 294      -0.745  -6.643  21.607  1.00 35.56           O  
ATOM   1994  CB  ASP A 294      -1.262  -3.842  20.678  1.00 38.84           C  
ATOM   1995  CG  ASP A 294      -2.437  -4.449  19.880  1.00 44.42           C  
ATOM   1996  OD1 ASP A 294      -3.260  -5.241  20.385  1.00 43.10           O  
ATOM   1997  OD2 ASP A 294      -2.551  -4.084  18.694  1.00 52.22           O  
ATOM   1998  N   PRO A 295      -2.459  -6.236  22.991  1.00 46.01           N  
ATOM   1999  CA  PRO A 295      -2.687  -7.673  23.205  1.00 42.00           C  
ATOM   2000  C   PRO A 295      -2.998  -8.450  21.933  1.00 36.05           C  
ATOM   2001  O   PRO A 295      -2.841  -9.676  21.930  1.00 43.57           O  
ATOM   2002  CB  PRO A 295      -3.873  -7.694  24.180  1.00 42.24           C  
ATOM   2003  CG  PRO A 295      -4.550  -6.354  23.970  1.00 41.96           C  
ATOM   2004  CD  PRO A 295      -3.426  -5.401  23.723  1.00 42.49           C  
ATOM   2005  N   PHE A 296      -3.424  -7.791  20.849  1.00 33.12           N  
ATOM   2006  CA  PHE A 296      -3.827  -8.524  19.652  1.00 33.56           C  
ATOM   2007  C   PHE A 296      -2.671  -8.858  18.733  1.00 40.79           C  
ATOM   2008  O   PHE A 296      -2.820  -9.740  17.878  1.00 50.51           O  
ATOM   2009  CB  PHE A 296      -4.892  -7.740  18.878  1.00 28.98           C  
ATOM   2010  CG  PHE A 296      -6.215  -7.739  19.575  1.00 24.77           C  
ATOM   2011  CD1 PHE A 296      -7.074  -8.821  19.459  1.00 24.26           C  
ATOM   2012  CD2 PHE A 296      -6.553  -6.702  20.423  1.00 29.21           C  
ATOM   2013  CE1 PHE A 296      -8.280  -8.846  20.139  1.00 26.09           C  
ATOM   2014  CE2 PHE A 296      -7.736  -6.727  21.108  1.00 18.20           C  
ATOM   2015  CZ  PHE A 296      -8.608  -7.797  20.965  1.00 22.29           C  
ATOM   2016  N   LEU A 297      -1.532  -8.190  18.892  1.00 38.97           N  
ATOM   2017  CA  LEU A 297      -0.377  -8.387  18.025  1.00 48.78           C  
ATOM   2018  C   LEU A 297       0.743  -9.142  18.731  1.00 59.70           C  
ATOM   2019  O   LEU A 297       1.915  -9.004  18.371  1.00 67.24           O  
ATOM   2020  CB  LEU A 297       0.128  -7.044  17.506  1.00 42.19           C  
ATOM   2021  CG  LEU A 297      -0.929  -6.194  16.797  1.00 47.34           C  
ATOM   2022  CD1 LEU A 297      -0.373  -4.830  16.415  1.00 47.74           C  
ATOM   2023  CD2 LEU A 297      -1.491  -6.918  15.574  1.00 48.72           C  
ATOM   2024  N   GLY A 298       0.399  -9.940  19.740  1.00 55.14           N  
ATOM   2025  CA  GLY A 298       1.392 -10.678  20.499  1.00 55.49           C  
ATOM   2026  C   GLY A 298       2.343  -9.761  21.246  1.00 54.37           C  
ATOM   2027  O   GLY A 298       2.190  -8.536  21.217  1.00 52.82           O  
ATOM   2028  N   GLY A 304       9.501  -7.916  25.604  1.00 53.41           N  
ATOM   2029  CA  GLY A 304       9.297  -6.801  24.697  1.00 58.04           C  
ATOM   2030  C   GLY A 304       9.784  -5.486  25.274  1.00 56.28           C  
ATOM   2031  O   GLY A 304      10.568  -5.476  26.222  1.00 53.18           O  
ATOM   2032  N   GLY A 305       9.315  -4.373  24.709  1.00 55.59           N  
ATOM   2033  CA  GLY A 305       9.736  -3.069  25.185  1.00 46.28           C  
ATOM   2034  C   GLY A 305       8.613  -2.128  25.587  1.00 44.54           C  
ATOM   2035  O   GLY A 305       8.869  -0.944  25.834  1.00 36.49           O  
ATOM   2036  N   GLY A 306       7.375  -2.636  25.660  1.00 29.62           N  
ATOM   2037  CA  GLY A 306       6.240  -1.787  25.972  1.00 27.60           C  
ATOM   2038  C   GLY A 306       6.238  -1.288  27.409  1.00 21.52           C  
ATOM   2039  O   GLY A 306       6.904  -1.819  28.288  1.00 23.34           O  
ATOM   2040  N   MET A 307       5.482  -0.208  27.615  1.00 19.79           N  
ATOM   2041  CA  MET A 307       5.192   0.341  28.938  1.00 16.33           C  
ATOM   2042  C   MET A 307       4.576  -0.727  29.836  1.00 18.91           C  
ATOM   2043  O   MET A 307       3.633  -1.412  29.432  1.00 22.20           O  
ATOM   2044  CB  MET A 307       4.196   1.483  28.761  1.00 18.38           C  
ATOM   2045  CG  MET A 307       4.714   2.859  28.349  1.00 26.17           C  
ATOM   2046  SD  MET A 307       6.333   3.380  28.932  1.00 23.29           S  
ATOM   2047  CE  MET A 307       6.184   5.129  28.542  1.00 27.22           C  
ATOM   2048  N   ASP A 308       5.082  -0.854  31.065  1.00 18.23           N  
ATOM   2049  CA  ASP A 308       4.423  -1.661  32.098  1.00 19.01           C  
ATOM   2050  C   ASP A 308       4.243  -0.762  33.313  1.00 18.58           C  
ATOM   2051  O   ASP A 308       5.161  -0.602  34.125  1.00 17.96           O  
ATOM   2052  CB  ASP A 308       5.235  -2.907  32.433  1.00 19.09           C  
ATOM   2053  CG  ASP A 308       4.578  -3.775  33.514  1.00 26.14           C  
ATOM   2054  OD1 ASP A 308       3.438  -3.465  33.935  1.00 24.41           O  
ATOM   2055  OD2 ASP A 308       5.224  -4.767  33.935  1.00 25.14           O  
ATOM   2056  N   PHE A 309       3.063  -0.167  33.436  1.00 19.79           N  
ATOM   2057  CA  PHE A 309       2.785   0.759  34.524  1.00 18.82           C  
ATOM   2058  C   PHE A 309       2.237   0.080  35.771  1.00 23.60           C  
ATOM   2059  O   PHE A 309       2.472   0.565  36.884  1.00 24.82           O  
ATOM   2060  CB  PHE A 309       1.738   1.788  34.095  1.00 19.29           C  
ATOM   2061  CG  PHE A 309       2.140   2.632  32.918  1.00 18.22           C  
ATOM   2062  CD1 PHE A 309       3.139   3.589  33.044  1.00 21.21           C  
ATOM   2063  CD2 PHE A 309       1.484   2.499  31.707  1.00 21.26           C  
ATOM   2064  CE1 PHE A 309       3.503   4.393  31.973  1.00 20.56           C  
ATOM   2065  CE2 PHE A 309       1.859   3.299  30.602  1.00 16.99           C  
ATOM   2066  CZ  PHE A 309       2.853   4.258  30.757  1.00 18.18           C  
ATOM   2067  N   ASP A 310       1.477  -1.004  35.614  1.00 23.91           N  
ATOM   2068  CA  ASP A 310       0.596  -1.450  36.696  1.00 29.35           C  
ATOM   2069  C   ASP A 310       0.733  -2.904  37.122  1.00 25.51           C  
ATOM   2070  O   ASP A 310       0.066  -3.295  38.088  1.00 26.36           O  
ATOM   2071  CB  ASP A 310      -0.871  -1.206  36.312  1.00 34.45           C  
ATOM   2072  CG  ASP A 310      -1.090   0.164  35.731  1.00 32.53           C  
ATOM   2073  OD1 ASP A 310      -0.973   1.141  36.507  1.00 38.37           O  
ATOM   2074  OD2 ASP A 310      -1.356   0.267  34.508  1.00 40.00           O  
ATOM   2075  N   SER A 311       1.536  -3.717  36.445  1.00 25.39           N  
ATOM   2076  CA  SER A 311       1.672  -5.117  36.823  1.00 27.82           C  
ATOM   2077  C   SER A 311       2.564  -5.262  38.054  1.00 29.42           C  
ATOM   2078  O   SER A 311       3.239  -4.327  38.471  1.00 23.01           O  
ATOM   2079  CB  SER A 311       2.236  -5.925  35.665  1.00 29.86           C  
ATOM   2080  OG  SER A 311       3.622  -6.143  35.826  1.00 27.30           O  
ATOM   2081  N   LYS A 312       2.569  -6.466  38.639  1.00 26.77           N  
ATOM   2082  CA  LYS A 312       3.473  -6.713  39.762  1.00 25.51           C  
ATOM   2083  C   LYS A 312       4.939  -6.678  39.355  1.00 28.56           C  
ATOM   2084  O   LYS A 312       5.804  -6.598  40.233  1.00 27.40           O  
ATOM   2085  CB  LYS A 312       3.186  -8.063  40.421  1.00 29.26           C  
ATOM   2086  CG  LYS A 312       1.854  -8.147  41.100  1.00 35.77           C  
ATOM   2087  CD  LYS A 312       1.887  -7.349  42.382  1.00 42.24           C  
ATOM   2088  CE  LYS A 312       1.504  -8.223  43.556  1.00 43.47           C  
ATOM   2089  NZ  LYS A 312       2.350  -9.453  43.570  1.00 48.09           N  
ATOM   2090  N   LYS A 313       5.235  -6.766  38.059  1.00 22.27           N  
ATOM   2091  CA  LYS A 313       6.588  -6.689  37.531  1.00 23.51           C  
ATOM   2092  C   LYS A 313       6.981  -5.271  37.149  1.00 25.86           C  
ATOM   2093  O   LYS A 313       8.134  -5.053  36.759  1.00 23.96           O  
ATOM   2094  CB  LYS A 313       6.727  -7.611  36.321  1.00 22.43           C  
ATOM   2095  CG  LYS A 313       6.157  -9.014  36.590  1.00 32.50           C  
ATOM   2096  CD  LYS A 313       6.883 -10.099  35.815  1.00 37.86           C  
ATOM   2097  CE  LYS A 313       6.456 -10.122  34.360  1.00 48.34           C  
ATOM   2098  NZ  LYS A 313       7.316 -11.035  33.544  1.00 50.28           N  
ATOM   2099  N   ALA A 314       6.059  -4.314  37.260  1.00 19.56           N  
ATOM   2100  CA  ALA A 314       6.385  -2.924  36.945  1.00 19.47           C  
ATOM   2101  C   ALA A 314       7.504  -2.427  37.848  1.00 16.72           C  
ATOM   2102  O   ALA A 314       7.537  -2.712  39.051  1.00 18.56           O  
ATOM   2103  CB  ALA A 314       5.155  -2.028  37.093  1.00 19.00           C  
ATOM   2104  N   TYR A 315       8.433  -1.668  37.258  1.00 16.43           N  
ATOM   2105  CA  TYR A 315       9.598  -1.241  38.012  1.00 14.49           C  
ATOM   2106  C   TYR A 315      10.127   0.120  37.572  1.00 16.74           C  
ATOM   2107  O   TYR A 315      10.970   0.680  38.265  1.00 19.03           O  
ATOM   2108  CB  TYR A 315      10.727  -2.277  37.891  1.00 19.78           C  
ATOM   2109  CG  TYR A 315      11.383  -2.357  36.509  1.00 18.02           C  
ATOM   2110  CD1 TYR A 315      10.788  -3.089  35.479  1.00 17.09           C  
ATOM   2111  CD2 TYR A 315      12.597  -1.713  36.244  1.00 18.70           C  
ATOM   2112  CE1 TYR A 315      11.374  -3.178  34.219  1.00 19.58           C  
ATOM   2113  CE2 TYR A 315      13.193  -1.789  34.969  1.00 17.86           C  
ATOM   2114  CZ  TYR A 315      12.571  -2.523  33.975  1.00 18.74           C  
ATOM   2115  OH  TYR A 315      13.143  -2.612  32.725  1.00 18.07           O  
ATOM   2116  N   ARG A 316       9.662   0.673  36.442  1.00 17.97           N  
ATOM   2117  CA  ARG A 316      10.304   1.912  35.998  1.00 17.04           C  
ATOM   2118  C   ARG A 316       9.404   2.856  35.217  1.00 19.64           C  
ATOM   2119  O   ARG A 316       9.840   3.956  34.858  1.00 16.17           O  
ATOM   2120  CB  ARG A 316      11.497   1.570  35.119  1.00 18.18           C  
ATOM   2121  CG  ARG A 316      11.057   0.848  33.865  1.00 15.35           C  
ATOM   2122  CD  ARG A 316      12.065   1.084  32.767  1.00 15.69           C  
ATOM   2123  NE  ARG A 316      11.842   0.215  31.620  1.00 15.32           N  
ATOM   2124  CZ  ARG A 316      12.514   0.316  30.481  1.00 17.58           C  
ATOM   2125  NH1 ARG A 316      13.372   1.302  30.275  1.00 16.68           N  
ATOM   2126  NH2 ARG A 316      12.343  -0.609  29.539  1.00 17.01           N  
ATOM   2127  N   ASP A 317       8.190   2.430  34.889  1.00 14.94           N  
ATOM   2128  CA  ASP A 317       7.296   3.225  34.050  1.00 16.94           C  
ATOM   2129  C   ASP A 317       6.220   3.859  34.919  1.00 17.54           C  
ATOM   2130  O   ASP A 317       5.606   3.180  35.748  1.00 18.16           O  
ATOM   2131  CB  ASP A 317       6.652   2.380  32.952  1.00 17.35           C  
ATOM   2132  CG  ASP A 317       7.683   1.761  32.004  1.00 17.79           C  
ATOM   2133  OD1 ASP A 317       8.784   2.345  31.825  1.00 17.52           O  
ATOM   2134  OD2 ASP A 317       7.378   0.701  31.420  1.00 17.82           O  
ATOM   2135  N   VAL A 318       5.975   5.153  34.709  1.00 15.10           N  
ATOM   2136  CA  VAL A 318       5.038   5.928  35.517  1.00 15.37           C  
ATOM   2137  C   VAL A 318       4.112   6.685  34.576  1.00 17.30           C  
ATOM   2138  O   VAL A 318       4.569   7.282  33.596  1.00 16.52           O  
ATOM   2139  CB  VAL A 318       5.780   6.901  36.461  1.00 17.30           C  
ATOM   2140  CG1 VAL A 318       4.803   7.758  37.260  1.00 16.23           C  
ATOM   2141  CG2 VAL A 318       6.719   6.135  37.406  1.00 17.17           C  
ATOM   2142  N   ALA A 319       2.811   6.668  34.873  1.00 15.78           N  
ATOM   2143  CA  ALA A 319       1.816   7.359  34.062  1.00 15.59           C  
ATOM   2144  C   ALA A 319       1.149   8.425  34.913  1.00 21.85           C  
ATOM   2145  O   ALA A 319       0.582   8.124  35.971  1.00 20.87           O  
ATOM   2146  CB  ALA A 319       0.772   6.394  33.501  1.00 21.57           C  
ATOM   2147  N   TRP A 320       1.229   9.665  34.456  1.00 18.50           N  
ATOM   2148  CA  TRP A 320       0.524  10.777  35.074  1.00 19.79           C  
ATOM   2149  C   TRP A 320      -0.545  11.192  34.071  1.00 20.90           C  
ATOM   2150  O   TRP A 320      -0.224  11.706  32.992  1.00 17.96           O  
ATOM   2151  CB  TRP A 320       1.483  11.916  35.397  1.00 20.33           C  
ATOM   2152  CG  TRP A 320       0.916  12.946  36.295  1.00 19.91           C  
ATOM   2153  CD1 TRP A 320       1.133  13.070  37.643  1.00 19.67           C  
ATOM   2154  CD2 TRP A 320       0.046  14.024  35.927  1.00 18.99           C  
ATOM   2155  NE1 TRP A 320       0.442  14.147  38.132  1.00 23.33           N  
ATOM   2156  CE2 TRP A 320      -0.236  14.749  37.104  1.00 23.04           C  
ATOM   2157  CE3 TRP A 320      -0.536  14.434  34.725  1.00 19.94           C  
ATOM   2158  CZ2 TRP A 320      -1.059  15.866  37.110  1.00 21.30           C  
ATOM   2159  CZ3 TRP A 320      -1.354  15.547  34.731  1.00 20.71           C  
ATOM   2160  CH2 TRP A 320      -1.617  16.243  35.916  1.00 22.39           C  
ATOM   2161  N   LEU A 321      -1.810  10.938  34.402  1.00 20.19           N  
ATOM   2162  CA  LEU A 321      -2.890  11.072  33.432  1.00 19.40           C  
ATOM   2163  C   LEU A 321      -3.655  12.359  33.699  1.00 21.92           C  
ATOM   2164  O   LEU A 321      -4.237  12.545  34.776  1.00 22.84           O  
ATOM   2165  CB  LEU A 321      -3.814   9.855  33.466  1.00 18.61           C  
ATOM   2166  CG  LEU A 321      -3.166   8.511  33.141  1.00 22.04           C  
ATOM   2167  CD1 LEU A 321      -4.216   7.421  33.148  1.00 28.25           C  
ATOM   2168  CD2 LEU A 321      -2.382   8.525  31.820  1.00 21.59           C  
ATOM   2169  N   GLY A 322      -3.630  13.251  32.722  1.00 18.95           N  
ATOM   2170  CA  GLY A 322      -4.200  14.571  32.871  1.00 23.14           C  
ATOM   2171  C   GLY A 322      -3.725  15.435  31.722  1.00 21.21           C  
ATOM   2172  O   GLY A 322      -3.120  14.946  30.769  1.00 20.72           O  
ATOM   2173  N   GLU A 323      -3.997  16.729  31.833  1.00 19.30           N  
ATOM   2174  CA  GLU A 323      -3.493  17.658  30.832  1.00 22.85           C  
ATOM   2175  C   GLU A 323      -1.978  17.780  30.961  1.00 21.28           C  
ATOM   2176  O   GLU A 323      -1.446  17.852  32.075  1.00 21.67           O  
ATOM   2177  CB  GLU A 323      -4.160  19.021  31.007  1.00 23.67           C  
ATOM   2178  CG  GLU A 323      -5.686  18.962  30.950  1.00 29.51           C  
ATOM   2179  CD  GLU A 323      -6.212  18.405  29.637  1.00 38.43           C  
ATOM   2180  OE1 GLU A 323      -7.148  17.570  29.672  1.00 34.84           O  
ATOM   2181  OE2 GLU A 323      -5.731  18.845  28.567  1.00 33.75           O  
ATOM   2182  N   CYS A 324      -1.288  17.803  29.811  1.00 19.83           N  
ATOM   2183  CA  CYS A 324       0.175  17.859  29.816  1.00 19.12           C  
ATOM   2184  C   CYS A 324       0.695  19.071  30.572  1.00 20.81           C  
ATOM   2185  O   CYS A 324       1.698  18.970  31.291  1.00 18.91           O  
ATOM   2186  CB  CYS A 324       0.723  17.868  28.393  1.00 25.13           C  
ATOM   2187  SG  CYS A 324       0.291  16.413  27.437  1.00 25.40           S  
ATOM   2188  N   ASP A 325       0.054  20.234  30.394  1.00 19.02           N  
ATOM   2189  CA  ASP A 325       0.509  21.443  31.081  1.00 15.20           C  
ATOM   2190  C   ASP A 325       0.417  21.274  32.593  1.00 19.52           C  
ATOM   2191  O   ASP A 325       1.280  21.754  33.339  1.00 18.56           O  
ATOM   2192  CB  ASP A 325      -0.342  22.640  30.645  1.00 18.64           C  
ATOM   2193  CG  ASP A 325       0.061  23.180  29.277  1.00 20.86           C  
ATOM   2194  OD1 ASP A 325       1.164  22.828  28.796  1.00 21.82           O  
ATOM   2195  OD2 ASP A 325      -0.736  23.940  28.686  1.00 29.32           O  
ATOM   2196  N   GLN A 326      -0.634  20.600  33.067  1.00 17.63           N  
ATOM   2197  CA  GLN A 326      -0.807  20.449  34.506  1.00 18.88           C  
ATOM   2198  C   GLN A 326       0.176  19.441  35.072  1.00 16.48           C  
ATOM   2199  O   GLN A 326       0.637  19.600  36.209  1.00 17.81           O  
ATOM   2200  CB  GLN A 326      -2.239  20.030  34.827  1.00 21.48           C  
ATOM   2201  CG  GLN A 326      -3.240  21.156  34.614  1.00 25.70           C  
ATOM   2202  CD  GLN A 326      -3.075  22.270  35.632  1.00 47.71           C  
ATOM   2203  OE1 GLN A 326      -3.093  22.030  36.841  1.00 45.12           O  
ATOM   2204  NE2 GLN A 326      -2.913  23.503  35.142  1.00 49.92           N  
ATOM   2205  N   GLY A 327       0.492  18.395  34.302  1.00 17.40           N  
ATOM   2206  CA  GLY A 327       1.500  17.439  34.740  1.00 17.43           C  
ATOM   2207  C   GLY A 327       2.894  18.035  34.786  1.00 19.69           C  
ATOM   2208  O   GLY A 327       3.636  17.806  35.737  1.00 17.35           O  
ATOM   2209  N   CYS A 328       3.278  18.787  33.747  1.00 21.15           N  
ATOM   2210  CA  CYS A 328       4.586  19.444  33.763  1.00 18.17           C  
ATOM   2211  C   CYS A 328       4.674  20.454  34.890  1.00 17.99           C  
ATOM   2212  O   CYS A 328       5.714  20.568  35.558  1.00 19.22           O  
ATOM   2213  CB  CYS A 328       4.875  20.130  32.422  1.00 18.35           C  
ATOM   2214  SG  CYS A 328       5.332  19.000  31.161  1.00 27.59           S  
ATOM   2215  N   LEU A 329       3.582  21.181  35.136  1.00 19.62           N  
ATOM   2216  CA  LEU A 329       3.543  22.105  36.258  1.00 19.61           C  
ATOM   2217  C   LEU A 329       3.736  21.360  37.571  1.00 16.40           C  
ATOM   2218  O   LEU A 329       4.471  21.814  38.458  1.00 18.74           O  
ATOM   2219  CB  LEU A 329       2.212  22.857  36.262  1.00 20.79           C  
ATOM   2220  CG  LEU A 329       2.077  23.930  37.331  1.00 23.31           C  
ATOM   2221  CD1 LEU A 329       3.261  24.891  37.252  1.00 27.02           C  
ATOM   2222  CD2 LEU A 329       0.736  24.667  37.196  1.00 26.11           C  
ATOM   2223  N   ALA A 330       3.084  20.201  37.703  1.00 17.75           N  
ATOM   2224  CA  ALA A 330       3.209  19.430  38.930  1.00 18.54           C  
ATOM   2225  C   ALA A 330       4.637  18.939  39.116  1.00 16.51           C  
ATOM   2226  O   ALA A 330       5.178  18.970  40.225  1.00 15.61           O  
ATOM   2227  CB  ALA A 330       2.222  18.265  38.903  1.00 17.26           C  
ATOM   2228  N   LEU A 331       5.260  18.466  38.044  1.00 14.29           N  
ATOM   2229  CA  LEU A 331       6.650  18.022  38.146  1.00 13.22           C  
ATOM   2230  C   LEU A 331       7.572  19.188  38.492  1.00 18.04           C  
ATOM   2231  O   LEU A 331       8.413  19.085  39.396  1.00 15.92           O  
ATOM   2232  CB  LEU A 331       7.068  17.344  36.833  1.00 15.69           C  
ATOM   2233  CG  LEU A 331       8.494  16.779  36.771  1.00 18.50           C  
ATOM   2234  CD1 LEU A 331       8.863  15.870  37.984  1.00 16.13           C  
ATOM   2235  CD2 LEU A 331       8.701  16.037  35.457  1.00 16.06           C  
ATOM   2236  N   ALA A 332       7.429  20.318  37.787  1.00 17.75           N  
ATOM   2237  CA  ALA A 332       8.279  21.472  38.080  1.00 17.89           C  
ATOM   2238  C   ALA A 332       8.117  21.912  39.524  1.00 17.98           C  
ATOM   2239  O   ALA A 332       9.101  22.274  40.189  1.00 18.40           O  
ATOM   2240  CB  ALA A 332       7.936  22.634  37.141  1.00 20.08           C  
ATOM   2241  N   GLU A 333       6.882  21.871  40.030  1.00 17.20           N  
ATOM   2242  CA  GLU A 333       6.633  22.259  41.418  1.00 18.88           C  
ATOM   2243  C   GLU A 333       7.359  21.335  42.394  1.00 16.23           C  
ATOM   2244  O   GLU A 333       7.960  21.798  43.371  1.00 17.88           O  
ATOM   2245  CB  GLU A 333       5.131  22.266  41.687  1.00 21.46           C  
ATOM   2246  CG  GLU A 333       4.724  22.936  42.989  1.00 20.64           C  
ATOM   2247  CD  GLU A 333       3.212  23.142  43.075  1.00 28.83           C  
ATOM   2248  OE1 GLU A 333       2.547  23.195  42.015  1.00 26.43           O  
ATOM   2249  OE2 GLU A 333       2.683  23.259  44.196  1.00 29.42           O  
ATOM   2250  N   LEU A 334       7.334  20.022  42.136  1.00 14.68           N  
ATOM   2251  CA  LEU A 334       8.065  19.088  42.987  1.00 14.24           C  
ATOM   2252  C   LEU A 334       9.558  19.380  42.971  1.00 17.80           C  
ATOM   2253  O   LEU A 334      10.247  19.239  43.993  1.00 19.05           O  
ATOM   2254  CB  LEU A 334       7.811  17.645  42.539  1.00 16.03           C  
ATOM   2255  CG  LEU A 334       6.401  17.095  42.777  1.00 14.53           C  
ATOM   2256  CD1 LEU A 334       6.259  15.738  42.126  1.00 18.46           C  
ATOM   2257  CD2 LEU A 334       6.091  17.011  44.267  1.00 18.89           C  
ATOM   2258  N   LEU A 335      10.081  19.756  41.805  1.00 16.48           N  
ATOM   2259  CA  LEU A 335      11.490  20.047  41.638  1.00 15.81           C  
ATOM   2260  C   LEU A 335      11.921  21.378  42.241  1.00 16.76           C  
ATOM   2261  O   LEU A 335      13.121  21.674  42.239  1.00 16.94           O  
ATOM   2262  CB  LEU A 335      11.803  20.046  40.142  1.00 14.60           C  
ATOM   2263  CG  LEU A 335      11.597  18.681  39.504  1.00 16.20           C  
ATOM   2264  CD1 LEU A 335      11.599  18.825  37.993  1.00 16.00           C  
ATOM   2265  CD2 LEU A 335      12.706  17.742  39.949  1.00 18.99           C  
ATOM   2266  N   GLY A 336      10.986  22.206  42.701  1.00 14.95           N  
ATOM   2267  CA  GLY A 336      11.342  23.539  43.148  1.00 17.71           C  
ATOM   2268  C   GLY A 336      11.473  24.546  42.029  1.00 18.15           C  
ATOM   2269  O   GLY A 336      12.077  25.609  42.232  1.00 18.91           O  
ATOM   2270  N   TRP A 337      10.927  24.235  40.850  1.00 15.00           N  
ATOM   2271  CA  TRP A 337      11.059  25.080  39.668  1.00 15.24           C  
ATOM   2272  C   TRP A 337       9.797  25.867  39.335  1.00 16.70           C  
ATOM   2273  O   TRP A 337       9.751  26.505  38.276  1.00 16.78           O  
ATOM   2274  CB  TRP A 337      11.426  24.241  38.437  1.00 13.70           C  
ATOM   2275  CG  TRP A 337      12.664  23.436  38.518  1.00 17.22           C  
ATOM   2276  CD1 TRP A 337      13.604  23.437  39.508  1.00 18.58           C  
ATOM   2277  CD2 TRP A 337      13.104  22.485  37.542  1.00 18.41           C  
ATOM   2278  NE1 TRP A 337      14.614  22.535  39.202  1.00 19.03           N  
ATOM   2279  CE2 TRP A 337      14.324  21.941  38.003  1.00 17.95           C  
ATOM   2280  CE3 TRP A 337      12.582  22.043  36.322  1.00 20.62           C  
ATOM   2281  CZ2 TRP A 337      15.031  20.970  37.285  1.00 17.98           C  
ATOM   2282  CZ3 TRP A 337      13.301  21.076  35.597  1.00 16.93           C  
ATOM   2283  CH2 TRP A 337      14.496  20.550  36.096  1.00 18.51           C  
ATOM   2284  N   LYS A 338       8.755  25.814  40.178  1.00 16.38           N  
ATOM   2285  CA  LYS A 338       7.492  26.438  39.789  1.00 16.25           C  
ATOM   2286  C   LYS A 338       7.656  27.934  39.553  1.00 20.01           C  
ATOM   2287  O   LYS A 338       7.130  28.474  38.575  1.00 19.10           O  
ATOM   2288  CB  LYS A 338       6.405  26.202  40.849  1.00 15.70           C  
ATOM   2289  CG  LYS A 338       5.027  26.764  40.420  1.00 20.44           C  
ATOM   2290  CD  LYS A 338       3.901  26.336  41.378  1.00 23.54           C  
ATOM   2291  CE  LYS A 338       2.523  26.426  40.706  1.00 32.77           C  
ATOM   2292  NZ  LYS A 338       1.440  26.661  41.704  1.00 35.17           N  
ATOM   2293  N   LYS A 339       8.338  28.639  40.460  1.00 17.36           N  
ATOM   2294  CA  LYS A 339       8.479  30.079  40.256  1.00 17.14           C  
ATOM   2295  C   LYS A 339       9.284  30.367  38.998  1.00 20.42           C  
ATOM   2296  O   LYS A 339       8.947  31.281  38.236  1.00 21.24           O  
ATOM   2297  CB  LYS A 339       9.129  30.738  41.474  1.00 17.90           C  
ATOM   2298  CG  LYS A 339       9.232  32.254  41.336  1.00 24.21           C  
ATOM   2299  CD  LYS A 339       9.948  32.877  42.516  1.00 24.91           C  
ATOM   2300  CE  LYS A 339       9.880  34.393  42.465  1.00 35.92           C  
ATOM   2301  NZ  LYS A 339      10.282  34.928  41.139  1.00 36.27           N  
ATOM   2302  N   GLU A 340      10.336  29.585  38.751  1.00 15.32           N  
ATOM   2303  CA  GLU A 340      11.136  29.782  37.543  1.00 17.43           C  
ATOM   2304  C   GLU A 340      10.290  29.571  36.300  1.00 17.84           C  
ATOM   2305  O   GLU A 340      10.396  30.321  35.311  1.00 18.58           O  
ATOM   2306  CB  GLU A 340      12.305  28.805  37.536  1.00 19.39           C  
ATOM   2307  CG  GLU A 340      13.391  29.135  38.532  1.00 20.45           C  
ATOM   2308  CD  GLU A 340      14.527  28.121  38.483  1.00 28.58           C  
ATOM   2309  OE1 GLU A 340      15.137  27.984  37.403  1.00 35.46           O  
ATOM   2310  OE2 GLU A 340      14.808  27.479  39.514  1.00 38.89           O  
ATOM   2311  N   LEU A 341       9.454  28.537  36.328  1.00 15.64           N  
ATOM   2312  CA  LEU A 341       8.633  28.221  35.173  1.00 17.80           C  
ATOM   2313  C   LEU A 341       7.561  29.282  34.966  1.00 15.52           C  
ATOM   2314  O   LEU A 341       7.334  29.730  33.833  1.00 17.18           O  
ATOM   2315  CB  LEU A 341       8.018  26.835  35.347  1.00 17.40           C  
ATOM   2316  CG  LEU A 341       7.144  26.298  34.216  1.00 18.91           C  
ATOM   2317  CD1 LEU A 341       7.931  26.259  32.874  1.00 17.97           C  
ATOM   2318  CD2 LEU A 341       6.612  24.921  34.615  1.00 17.61           C  
ATOM   2319  N   GLU A 342       6.901  29.717  36.047  1.00 16.98           N  
ATOM   2320  CA  GLU A 342       5.896  30.773  35.914  1.00 17.08           C  
ATOM   2321  C   GLU A 342       6.516  32.057  35.396  1.00 19.04           C  
ATOM   2322  O   GLU A 342       5.948  32.725  34.519  1.00 19.09           O  
ATOM   2323  CB  GLU A 342       5.181  31.057  37.250  1.00 21.03           C  
ATOM   2324  CG  GLU A 342       4.321  29.937  37.837  1.00 26.96           C  
ATOM   2325  CD  GLU A 342       3.744  30.310  39.230  1.00 39.91           C  
ATOM   2326  OE1 GLU A 342       4.368  31.114  39.977  1.00 33.46           O  
ATOM   2327  OE2 GLU A 342       2.657  29.798  39.577  1.00 40.89           O  
ATOM   2328  N   ASP A 343       7.666  32.442  35.952  1.00 17.11           N  
ATOM   2329  CA  ASP A 343       8.308  33.670  35.505  1.00 17.27           C  
ATOM   2330  C   ASP A 343       8.662  33.592  34.033  1.00 18.76           C  
ATOM   2331  O   ASP A 343       8.425  34.544  33.280  1.00 18.75           O  
ATOM   2332  CB  ASP A 343       9.555  33.948  36.338  1.00 19.43           C  
ATOM   2333  CG  ASP A 343       9.219  34.348  37.766  1.00 24.52           C  
ATOM   2334  OD1 ASP A 343       8.028  34.589  38.056  1.00 25.55           O  
ATOM   2335  OD2 ASP A 343      10.150  34.425  38.585  1.00 28.09           O  
ATOM   2336  N   LEU A 344       9.186  32.445  33.591  1.00 16.69           N  
ATOM   2337  CA  LEU A 344       9.563  32.291  32.184  1.00 17.61           C  
ATOM   2338  C   LEU A 344       8.340  32.310  31.263  1.00 17.34           C  
ATOM   2339  O   LEU A 344       8.307  33.050  30.268  1.00 18.45           O  
ATOM   2340  CB  LEU A 344      10.355  30.996  32.014  1.00 17.21           C  
ATOM   2341  CG  LEU A 344      10.746  30.623  30.583  1.00 17.30           C  
ATOM   2342  CD1 LEU A 344      11.772  31.616  30.016  1.00 19.57           C  
ATOM   2343  CD2 LEU A 344      11.274  29.202  30.578  1.00 19.32           C  
ATOM   2344  N   VAL A 345       7.318  31.505  31.572  1.00 14.38           N  
ATOM   2345  CA  VAL A 345       6.133  31.475  30.725  1.00 15.07           C  
ATOM   2346  C   VAL A 345       5.487  32.853  30.648  1.00 16.26           C  
ATOM   2347  O   VAL A 345       5.114  33.320  29.561  1.00 15.93           O  
ATOM   2348  CB  VAL A 345       5.139  30.410  31.230  1.00 16.95           C  
ATOM   2349  CG1 VAL A 345       3.838  30.467  30.439  1.00 19.14           C  
ATOM   2350  CG2 VAL A 345       5.758  29.024  31.129  1.00 17.34           C  
ATOM   2351  N   ARG A 346       5.358  33.539  31.789  1.00 17.82           N  
ATOM   2352  CA  ARG A 346       4.614  34.798  31.760  1.00 20.93           C  
ATOM   2353  C   ARG A 346       5.379  35.853  30.972  1.00 19.87           C  
ATOM   2354  O   ARG A 346       4.794  36.608  30.181  1.00 18.30           O  
ATOM   2355  CB  ARG A 346       4.323  35.255  33.187  1.00 19.47           C  
ATOM   2356  CG  ARG A 346       3.280  34.335  33.868  1.00 25.97           C  
ATOM   2357  CD  ARG A 346       2.640  34.952  35.101  1.00 33.16           C  
ATOM   2358  NE  ARG A 346       1.554  34.115  35.610  1.00 32.20           N  
ATOM   2359  CZ  ARG A 346       1.545  33.524  36.798  1.00 46.44           C  
ATOM   2360  NH1 ARG A 346       2.554  33.654  37.648  1.00 34.44           N  
ATOM   2361  NH2 ARG A 346       0.493  32.785  37.145  1.00 41.74           N  
ATOM   2362  N   ARG A 347       6.698  35.865  31.127  1.00 18.26           N  
ATOM   2363  CA  ARG A 347       7.541  36.769  30.354  1.00 19.58           C  
ATOM   2364  C   ARG A 347       7.472  36.467  28.853  1.00 20.30           C  
ATOM   2365  O   ARG A 347       7.351  37.385  28.029  1.00 18.82           O  
ATOM   2366  CB  ARG A 347       8.973  36.669  30.874  1.00 21.12           C  
ATOM   2367  CG  ARG A 347       9.957  37.534  30.151  1.00 22.99           C  
ATOM   2368  CD  ARG A 347      11.369  37.120  30.525  1.00 22.75           C  
ATOM   2369  NE  ARG A 347      11.541  37.084  31.973  1.00 33.77           N  
ATOM   2370  CZ  ARG A 347      12.073  36.072  32.645  1.00 34.64           C  
ATOM   2371  NH1 ARG A 347      12.570  35.014  32.023  1.00 29.54           N  
ATOM   2372  NH2 ARG A 347      12.123  36.128  33.975  1.00 37.16           N  
ATOM   2373  N   GLU A 348       7.568  35.186  28.467  1.00 15.83           N  
ATOM   2374  CA  GLU A 348       7.597  34.880  27.038  1.00 15.98           C  
ATOM   2375  C   GLU A 348       6.226  35.080  26.424  1.00 17.95           C  
ATOM   2376  O   GLU A 348       6.108  35.575  25.294  1.00 19.18           O  
ATOM   2377  CB  GLU A 348       8.091  33.447  26.808  1.00 15.77           C  
ATOM   2378  CG  GLU A 348       9.530  33.241  27.257  1.00 15.84           C  
ATOM   2379  CD  GLU A 348      10.498  34.119  26.466  1.00 17.47           C  
ATOM   2380  OE1 GLU A 348      10.335  34.197  25.225  1.00 19.92           O  
ATOM   2381  OE2 GLU A 348      11.396  34.729  27.093  1.00 18.39           O  
ATOM   2382  N   HIS A 349       5.175  34.696  27.153  1.00 15.25           N  
ATOM   2383  CA  HIS A 349       3.825  34.970  26.675  1.00 16.37           C  
ATOM   2384  C   HIS A 349       3.595  36.466  26.525  1.00 17.03           C  
ATOM   2385  O   HIS A 349       2.970  36.908  25.555  1.00 17.64           O  
ATOM   2386  CB  HIS A 349       2.800  34.353  27.622  1.00 20.17           C  
ATOM   2387  CG  HIS A 349       2.599  32.888  27.395  1.00 19.94           C  
ATOM   2388  ND1 HIS A 349       1.518  32.193  27.894  1.00 20.20           N  
ATOM   2389  CD2 HIS A 349       3.348  31.988  26.711  1.00 22.56           C  
ATOM   2390  CE1 HIS A 349       1.605  30.926  27.516  1.00 21.16           C  
ATOM   2391  NE2 HIS A 349       2.709  30.776  26.800  1.00 20.74           N  
ATOM   2392  N   ALA A 350       4.091  37.262  27.476  1.00 16.31           N  
ATOM   2393  CA  ALA A 350       3.898  38.706  27.377  1.00 16.71           C  
ATOM   2394  C   ALA A 350       4.642  39.251  26.166  1.00 16.72           C  
ATOM   2395  O   ALA A 350       4.114  40.088  25.425  1.00 17.44           O  
ATOM   2396  CB  ALA A 350       4.367  39.389  28.660  1.00 18.46           C  
ATOM   2397  N   SER A 351       5.851  38.742  25.930  1.00 13.58           N  
ATOM   2398  CA  SER A 351       6.642  39.162  24.775  1.00 15.17           C  
ATOM   2399  C   SER A 351       5.935  38.827  23.460  1.00 16.17           C  
ATOM   2400  O   SER A 351       5.868  39.653  22.544  1.00 19.66           O  
ATOM   2401  CB  SER A 351       8.007  38.480  24.851  1.00 20.32           C  
ATOM   2402  OG  SER A 351       8.788  38.776  23.716  1.00 23.74           O  
ATOM   2403  N   ILE A 352       5.416  37.610  23.346  1.00 14.33           N  
ATOM   2404  CA  ILE A 352       4.699  37.216  22.141  1.00 15.70           C  
ATOM   2405  C   ILE A 352       3.431  38.054  21.959  1.00 15.30           C  
ATOM   2406  O   ILE A 352       3.134  38.523  20.850  1.00 16.99           O  
ATOM   2407  CB  ILE A 352       4.402  35.707  22.192  1.00 16.67           C  
ATOM   2408  CG1 ILE A 352       5.714  34.937  22.059  1.00 20.59           C  
ATOM   2409  CG2 ILE A 352       3.415  35.308  21.117  1.00 18.31           C  
ATOM   2410  CD1 ILE A 352       5.642  33.504  22.511  1.00 18.71           C  
ATOM   2411  N   ASP A 353       2.674  38.268  23.046  1.00 16.04           N  
ATOM   2412  CA  ASP A 353       1.434  39.040  22.947  1.00 18.62           C  
ATOM   2413  C   ASP A 353       1.698  40.475  22.508  1.00 22.24           C  
ATOM   2414  O   ASP A 353       0.831  41.099  21.879  1.00 24.69           O  
ATOM   2415  CB  ASP A 353       0.697  39.017  24.290  1.00 17.76           C  
ATOM   2416  CG  ASP A 353      -0.169  37.777  24.459  1.00 24.30           C  
ATOM   2417  OD1 ASP A 353      -0.528  37.152  23.433  1.00 26.04           O  
ATOM   2418  OD2 ASP A 353      -0.497  37.438  25.623  1.00 30.83           O  
ATOM   2419  N   ALA A 354       2.895  40.993  22.787  1.00 17.65           N  
ATOM   2420  CA  ALA A 354       3.251  42.375  22.500  1.00 17.84           C  
ATOM   2421  C   ALA A 354       3.913  42.552  21.154  1.00 25.04           C  
ATOM   2422  O   ALA A 354       4.436  43.639  20.881  1.00 25.07           O  
ATOM   2423  CB  ALA A 354       4.187  42.922  23.583  1.00 19.16           C  
ATOM   2424  N   GLN A 355       3.925  41.519  20.316  1.00 18.87           N  
ATOM   2425  CA  GLN A 355       4.611  41.625  19.036  1.00 24.65           C  
ATOM   2426  C   GLN A 355       3.916  42.674  18.179  1.00 35.71           C  
ATOM   2427  O   GLN A 355       2.698  42.627  17.998  1.00 34.98           O  
ATOM   2428  CB  GLN A 355       4.612  40.268  18.340  1.00 27.04           C  
ATOM   2429  CG  GLN A 355       5.774  39.417  18.806  1.00 20.39           C  
ATOM   2430  CD  GLN A 355       5.652  37.954  18.416  1.00 39.36           C  
ATOM   2431  OE1 GLN A 355       4.737  37.561  17.687  1.00 38.68           O  
ATOM   2432  NE2 GLN A 355       6.567  37.129  18.929  1.00 34.28           N  
ATOM   2433  N   SER A 356       4.693  43.635  17.675  1.00 35.09           N  
ATOM   2434  CA  SER A 356       4.133  44.794  16.973  1.00 32.36           C  
ATOM   2435  C   SER A 356       4.804  45.019  15.622  1.00 41.42           C  
ATOM   2436  O   SER A 356       5.758  44.322  15.272  1.00 42.61           O  
ATOM   2437  CB  SER A 356       4.249  46.061  17.844  1.00 42.85           C  
ATOM   2438  OG  SER A 356       5.593  46.345  18.226  1.00 37.45           O  
ATOM   2439  OXT SER A 356       4.408  45.894  14.848  1.00 43.63           O  
TER    2440      SER A 356                                                      
HETATM 2441  C25 KZU A 401       4.285  16.107   8.102  1.00 25.43           C  
HETATM 2442  C23 KZU A 401       2.536  17.245   6.914  1.00 26.45           C  
HETATM 2443  C22 KZU A 401       2.977  16.769   5.691  1.00 23.54           C  
HETATM 2444  C21 KZU A 401       2.191  16.976   4.569  1.00 22.67           C  
HETATM 2445  C19 KZU A 401       0.536  18.125   5.891  1.00 25.93           C  
HETATM 2446  C32 KZU A 401      -1.459  12.353   8.296  1.00 45.19           C  
HETATM 2447  C35 KZU A 401       1.325  17.918   7.018  1.00 25.05           C  
HETATM 2448  C17 KZU A 401      -0.769  20.091   6.846  1.00 27.00           C  
HETATM 2449  C16 KZU A 401      -0.428  21.333   6.408  1.00 24.49           C  
HETATM 2450  C5  KZU A 401       1.369  24.896  11.315  1.00 21.24           C  
HETATM 2451  C7  KZU A 401       1.097  25.921   9.313  1.00 20.24           C  
HETATM 2452  C3  KZU A 401      -0.915  23.436  11.938  1.00 25.33           C  
HETATM 2453  C2  KZU A 401      -1.093  22.348  10.895  1.00 27.87           C  
HETATM 2454  C18 KZU A 401      -0.792  18.843   6.013  1.00 30.49           C  
HETATM 2455  C14 KZU A 401      -0.759  21.878   8.511  1.00 23.21           C  
HETATM 2456  C10 KZU A 401       2.858  26.518  10.797  1.00 24.06           C  
HETATM 2457  C11 KZU A 401       4.057  27.330  11.189  1.00 21.72           C  
HETATM 2458  C20 KZU A 401       0.982  17.647   4.668  1.00 27.47           C  
HETATM 2459  C26 KZU A 401       3.639  14.800   8.415  1.00 26.78           C  
HETATM 2460  C27 KZU A 401       3.203  13.812   7.581  1.00 27.03           C  
HETATM 2461  C29 KZU A 401       2.101  11.582   8.034  1.00 33.60           C  
HETATM 2462  C30 KZU A 401       0.679  11.736   7.561  1.00 40.43           C  
HETATM 2463  C8  KZU A 401       0.347  26.035   8.018  1.00 22.94           C  
HETATM 2464  C9  KZU A 401       2.201  26.707   9.593  1.00 21.25           C  
HETATM 2465  N12 KZU A 401       2.442  25.597  11.678  1.00 19.83           N  
HETATM 2466  N13 KZU A 401      -0.732  22.705   9.622  1.00 28.27           N  
HETATM 2467  N15 KZU A 401      -0.418  22.351   7.341  1.00 27.53           N  
HETATM 2468  N28 KZU A 401       2.695  12.869   8.393  1.00 34.47           N  
HETATM 2469  N33 KZU A 401       2.801  13.238   9.679  1.00 31.97           N  
HETATM 2470  N34 KZU A 401       3.378  14.419   9.691  1.00 31.23           N  
HETATM 2471  N6  KZU A 401       0.664  24.996  10.184  1.00 21.08           N  
HETATM 2472  O1  KZU A 401      -1.587  21.260  11.175  1.00 31.75           O  
HETATM 2473  O24 KZU A 401       3.247  17.083   8.080  1.00 25.39           O  
HETATM 2474  O31 KZU A 401      -0.128  12.045   8.672  1.00 42.38           O  
HETATM 2475  S36 KZU A 401      -1.113  20.170   8.544  1.00 26.70           S  
HETATM 2476  S4  KZU A 401       0.799  23.752  12.511  1.00 24.56           S  
HETATM 2477  C1  EDO A 402       5.971  36.308  36.547  1.00 34.72           C  
HETATM 2478  O1  EDO A 402       5.711  37.460  35.727  1.00 36.42           O  
HETATM 2479  C2  EDO A 402       4.828  36.071  37.519  1.00 36.02           C  
HETATM 2480  O2  EDO A 402       4.799  34.690  37.889  1.00 45.51           O  
HETATM 2481  C1  BTB A 403       2.280  26.397 -12.322  1.00 39.14           C  
HETATM 2482  O1  BTB A 403       3.623  26.770 -12.523  1.00 41.27           O  
HETATM 2483  C2  BTB A 403       2.141  25.108 -11.483  1.00 44.06           C  
HETATM 2484  C3  BTB A 403       2.416  25.537 -10.021  1.00 44.51           C  
HETATM 2485  O3  BTB A 403       2.079  26.876  -9.770  1.00 36.07           O  
HETATM 2486  C4  BTB A 403       0.672  24.646 -11.491  1.00 41.16           C  
HETATM 2487  O4  BTB A 403       0.356  23.744 -10.450  1.00 38.87           O  
HETATM 2488  N   BTB A 403       3.059  24.017 -11.876  1.00 44.54           N  
HETATM 2489  C5  BTB A 403       3.207  22.906 -10.944  1.00 36.06           C  
HETATM 2490  C6  BTB A 403       4.631  22.467 -10.648  1.00 31.62           C  
HETATM 2491  O6  BTB A 403       5.449  23.605 -10.429  1.00 32.85           O  
HETATM 2492  C7  BTB A 403       2.995  23.566 -13.260  1.00 47.08           C  
HETATM 2493  C8  BTB A 403       4.204  23.897 -14.125  1.00 47.38           C  
HETATM 2494  O8  BTB A 403       5.288  24.365 -13.337  1.00 46.80           O  
HETATM 2495  O6  BU3 A 404       5.601  19.396 -11.692  1.00 31.03           O  
HETATM 2496  C3  BU3 A 404       6.283  18.244 -12.162  1.00 32.36           C  
HETATM 2497  C4  BU3 A 404       5.497  16.976 -11.879  1.00 31.58           C  
HETATM 2498  C2  BU3 A 404       7.713  18.187 -11.610  1.00 35.60           C  
HETATM 2499  O5  BU3 A 404       7.746  17.992 -10.194  1.00 27.34           O  
HETATM 2500  C1  BU3 A 404       8.512  19.411 -12.022  1.00 23.29           C  
HETATM 2501  O6  BU3 A 405       2.376  19.857  14.722  1.00 19.64           O  
HETATM 2502  C3  BU3 A 405       1.251  19.160  14.224  1.00 25.58           C  
HETATM 2503  C4  BU3 A 405       0.175  20.139  13.744  1.00 29.97           C  
HETATM 2504  C2  BU3 A 405       0.755  18.165  15.287  1.00 30.98           C  
HETATM 2505  O5  BU3 A 405       1.718  17.135  15.539  1.00 22.81           O  
HETATM 2506  C1  BU3 A 405      -0.625  17.622  14.960  1.00 32.05           C  
HETATM 2507  C1  EDO A 406      -2.306  10.608  38.291  1.00 34.83           C  
HETATM 2508  O1  EDO A 406      -2.467  10.033  36.971  1.00 29.14           O  
HETATM 2509  C2  EDO A 406      -2.208  12.133  38.257  1.00 32.71           C  
HETATM 2510  O2  EDO A 406      -3.476  12.735  37.935  1.00 44.34           O  
HETATM 2511  C1  EDO A 407      11.885  -4.909  30.912  1.00 31.82           C  
HETATM 2512  O1  EDO A 407      11.401  -3.671  30.352  1.00 38.16           O  
HETATM 2513  C2  EDO A 407      10.917  -6.053  30.603  1.00 42.77           C  
HETATM 2514  O2  EDO A 407      11.234  -7.216  31.383  1.00 43.99           O  
HETATM 2515  C1  EDO A 408      15.049  31.354  19.477  1.00 49.91           C  
HETATM 2516  O1  EDO A 408      13.991  31.200  18.522  1.00 49.12           O  
HETATM 2517  C2  EDO A 408      14.561  32.252  20.606  1.00 37.17           C  
HETATM 2518  O2  EDO A 408      14.185  33.531  20.060  1.00 38.82           O  
HETATM 2519 ZN    ZN A 409      15.587  26.846  -6.707  1.00 18.94          ZN  
HETATM 2520 CL    CL A 410       1.244   8.917  17.608  1.00 28.68          CL  
HETATM 2521  O   HOH A 501      -8.657  24.017   2.747  1.00 47.25           O  
HETATM 2522  O   HOH A 502       1.469  20.785  16.949  1.00 31.23           O  
HETATM 2523  O   HOH A 503      15.986   8.068  43.300  1.00 36.51           O  
HETATM 2524  O   HOH A 504     -11.026  16.404  -2.203  1.00 50.21           O  
HETATM 2525  O   HOH A 505      20.194  15.036  38.684  1.00 26.69           O  
HETATM 2526  O   HOH A 506       2.874  37.360  -2.568  1.00 41.32           O  
HETATM 2527  O   HOH A 507      22.121  15.681  43.314  1.00 42.18           O  
HETATM 2528  O   HOH A 508      13.746  15.933  44.760  1.00 24.77           O  
HETATM 2529  O   HOH A 509      17.230  20.823  39.896  1.00 36.11           O  
HETATM 2530  O   HOH A 510      -3.511  33.360  24.263  1.00 40.83           O  
HETATM 2531  O   HOH A 511      -0.763   3.589  36.484  1.00 38.01           O  
HETATM 2532  O   HOH A 512      23.756   7.430  33.815  1.00 20.51           O  
HETATM 2533  O   HOH A 513       3.675   2.900  37.315  1.00 20.61           O  
HETATM 2534  O   HOH A 514       9.554  -2.969  41.109  1.00 33.56           O  
HETATM 2535  O   HOH A 515       7.719  -0.620  23.034  1.00 40.41           O  
HETATM 2536  O   HOH A 516       2.807  -3.224  27.887  1.00 34.59           O  
HETATM 2537  O   HOH A 517      23.454  16.759  32.529  1.00 33.14           O  
HETATM 2538  O   HOH A 518       9.978  22.995  14.503  1.00 19.33           O  
HETATM 2539  O   HOH A 519      12.697  19.833  44.943  1.00 25.52           O  
HETATM 2540  O   HOH A 520       5.544   9.853  14.914  1.00 29.31           O  
HETATM 2541  O   HOH A 521      -0.216  33.329  12.785  1.00 35.61           O  
HETATM 2542  O   HOH A 522       6.576  46.390  20.574  1.00 29.39           O  
HETATM 2543  O   HOH A 523      -5.714  31.051   8.409  1.00 42.50           O  
HETATM 2544  O   HOH A 524       9.509  33.636  -6.119  1.00 34.01           O  
HETATM 2545  O   HOH A 525      -1.950  -4.056  26.846  1.00 37.80           O  
HETATM 2546  O   HOH A 526      -1.680   7.492  37.013  1.00 37.13           O  
HETATM 2547  O   HOH A 527      16.177  29.334  33.356  1.00 35.47           O  
HETATM 2548  O   HOH A 528       9.346  32.128  23.674  1.00 19.38           O  
HETATM 2549  O   HOH A 529       7.350  36.035   0.435  1.00 28.54           O  
HETATM 2550  O   HOH A 530      -3.233  32.090  21.068  1.00 39.94           O  
HETATM 2551  O   HOH A 531      23.981  11.716  21.531  1.00 23.62           O  
HETATM 2552  O   HOH A 532      16.181  30.754  29.697  1.00 36.40           O  
HETATM 2553  O   HOH A 533       4.338  32.286  11.402  1.00 26.33           O  
HETATM 2554  O   HOH A 534      16.692  13.046  45.312  1.00 30.04           O  
HETATM 2555  O   HOH A 535       7.713  -4.177  29.087  1.00 31.14           O  
HETATM 2556  O   HOH A 536      -1.329  19.500  -2.983  1.00 25.30           O  
HETATM 2557  O   HOH A 537      -7.690  15.726  31.456  1.00 30.04           O  
HETATM 2558  O   HOH A 538       1.894   6.296  39.324  1.00 31.79           O  
HETATM 2559  O   HOH A 539       7.796  -5.111  33.513  1.00 30.83           O  
HETATM 2560  O   HOH A 540      -2.041  29.582   0.039  1.00 23.61           O  
HETATM 2561  O   HOH A 541       7.987  37.006  34.478  1.00 26.68           O  
HETATM 2562  O   HOH A 542      20.313  30.358  17.495  1.00 36.73           O  
HETATM 2563  O   HOH A 543      12.543  31.838  35.056  1.00 26.54           O  
HETATM 2564  O   HOH A 544      -0.963  28.031  -3.949  1.00 30.02           O  
HETATM 2565  O   HOH A 545       0.492  37.764  28.058  1.00 33.40           O  
HETATM 2566  O   HOH A 546       0.328  26.370  28.702  1.00 24.96           O  
HETATM 2567  O   HOH A 547       7.262  41.766  21.732  1.00 23.72           O  
HETATM 2568  O   HOH A 548      14.063  26.281  43.873  1.00 31.67           O  
HETATM 2569  O   HOH A 549      -3.511  27.072  -3.315  1.00 27.09           O  
HETATM 2570  O   HOH A 550      -7.307  27.353  17.796  1.00 27.86           O  
HETATM 2571  O   HOH A 551      -0.378  29.398  19.799  1.00 30.77           O  
HETATM 2572  O   HOH A 552       7.307  26.014 -10.517  1.00 30.43           O  
HETATM 2573  O   HOH A 553      10.713  -9.230  27.598  1.00 33.45           O  
HETATM 2574  O   HOH A 554      12.273  20.670  -0.443  1.00 30.34           O  
HETATM 2575  O   HOH A 555      -3.147   8.917  23.879  1.00 28.21           O  
HETATM 2576  O   HOH A 556       2.167 -11.878  42.443  1.00 36.06           O  
HETATM 2577  O   HOH A 557      -3.301  18.273  27.585  1.00 28.92           O  
HETATM 2578  O   HOH A 558      10.831  36.123  23.417  1.00 22.21           O  
HETATM 2579  O   HOH A 559       7.708  15.317  -9.897  1.00 24.14           O  
HETATM 2580  O   HOH A 560      20.221  20.933  25.552  1.00 37.67           O  
HETATM 2581  O   HOH A 561       9.810  17.967  46.332  1.00 19.19           O  
HETATM 2582  O   HOH A 562       5.338  21.695  19.305  1.00 16.80           O  
HETATM 2583  O   HOH A 563       9.516  28.011   6.163  1.00 21.84           O  
HETATM 2584  O   HOH A 564      12.395  18.630  -7.960  1.00 23.72           O  
HETATM 2585  O   HOH A 565       4.092  22.231  46.265  1.00 24.76           O  
HETATM 2586  O   HOH A 566       0.585  37.478   2.452  1.00 46.55           O  
HETATM 2587  O   HOH A 567      -4.809  17.268  23.785  1.00 29.45           O  
HETATM 2588  O   HOH A 568      -3.644   6.095  24.339  1.00 27.56           O  
HETATM 2589  O   HOH A 569       9.378  41.424  23.650  1.00 25.24           O  
HETATM 2590  O   HOH A 570       8.439  16.985  13.486  1.00 16.84           O  
HETATM 2591  O   HOH A 571      -6.255  22.855  20.053  1.00 28.64           O  
HETATM 2592  O   HOH A 572      12.308  30.633   9.761  1.00 28.56           O  
HETATM 2593  O   HOH A 573      -3.948  21.570  13.202  1.00 36.98           O  
HETATM 2594  O   HOH A 574      -8.425  13.470  29.262  1.00 28.65           O  
HETATM 2595  O   HOH A 575      -8.975  11.412  27.585  1.00 20.18           O  
HETATM 2596  O   HOH A 576      15.170   1.296  36.971  1.00 19.78           O  
HETATM 2597  O   HOH A 577      -7.326  28.315   1.970  1.00 33.25           O  
HETATM 2598  O   HOH A 578      12.988   2.515  38.187  1.00 19.56           O  
HETATM 2599  O   HOH A 579      -7.462  13.019  23.659  1.00 29.46           O  
HETATM 2600  O   HOH A 580       7.919  21.790  15.558  1.00 22.16           O  
HETATM 2601  O   HOH A 581       3.310  31.245  -8.144  1.00 26.19           O  
HETATM 2602  O   HOH A 582      14.507  23.966  10.211  1.00 30.93           O  
HETATM 2603  O   HOH A 583      13.391  -0.029  26.802  1.00 21.18           O  
HETATM 2604  O   HOH A 584       5.756   2.431  43.681  1.00 31.66           O  
HETATM 2605  O   HOH A 585       2.227  41.700  26.566  1.00 18.58           O  
HETATM 2606  O   HOH A 586      18.728  26.693  16.241  1.00 28.89           O  
HETATM 2607  O   HOH A 587      23.468   7.671  31.361  1.00 22.71           O  
HETATM 2608  O   HOH A 588      -7.290   8.765  30.776  1.00 21.49           O  
HETATM 2609  O   HOH A 589       2.109  37.135  30.441  1.00 26.44           O  
HETATM 2610  O   HOH A 590      21.992  24.311  25.757  1.00 33.47           O  
HETATM 2611  O   HOH A 591       6.087  33.261  39.958  1.00 33.50           O  
HETATM 2612  O   HOH A 592      -1.496  20.974  25.102  1.00 22.67           O  
HETATM 2613  O   HOH A 593      11.404  20.983   1.924  1.00 23.48           O  
HETATM 2614  O   HOH A 594       0.983  -1.204  31.962  1.00 36.87           O  
HETATM 2615  O   HOH A 595      -2.926  16.779  25.431  1.00 27.03           O  
HETATM 2616  O   HOH A 596       2.655  34.190  12.304  1.00 38.92           O  
HETATM 2617  O   HOH A 597      15.595  28.323  18.611  1.00 33.57           O  
HETATM 2618  O   HOH A 598      18.520  33.107 -10.940  1.00 37.89           O  
HETATM 2619  O   HOH A 599       0.943  21.317  26.490  1.00 19.76           O  
HETATM 2620  O   HOH A 600       0.162   3.377  22.528  1.00 32.46           O  
HETATM 2621  O   HOH A 601      -0.708  20.775  38.322  1.00 30.49           O  
HETATM 2622  O   HOH A 602      -0.254  28.883  24.657  1.00 22.03           O  
HETATM 2623  O   HOH A 603      14.556  21.140  10.670  1.00 30.99           O  
HETATM 2624  O   HOH A 604      19.585  24.381   4.141  1.00 42.17           O  
HETATM 2625  O   HOH A 605       0.989  38.013  19.172  1.00 35.10           O  
HETATM 2626  O   HOH A 606      20.216   6.324  34.757  1.00 22.06           O  
HETATM 2627  O   HOH A 607       6.019  12.271   7.882  1.00 30.89           O  
HETATM 2628  O   HOH A 608       5.476  33.513  18.301  1.00 24.17           O  
HETATM 2629  O   HOH A 609      -0.488  13.205  16.004  1.00 23.10           O  
HETATM 2630  O   HOH A 610       1.038  13.196  18.312  1.00 18.07           O  
HETATM 2631  O   HOH A 611      11.329  28.098  41.240  1.00 18.74           O  
HETATM 2632  O   HOH A 612       0.168  17.345  -1.522  1.00 29.30           O  
HETATM 2633  O   HOH A 613      13.147   7.936  43.163  1.00 23.18           O  
HETATM 2634  O   HOH A 614      -4.274  26.912  15.200  1.00 32.23           O  
HETATM 2635  O   HOH A 615       9.226  -1.283  32.084  1.00 18.02           O  
HETATM 2636  O   HOH A 616      27.573  12.009  33.500  1.00 32.23           O  
HETATM 2637  O   HOH A 617       5.507  37.010   6.824  1.00 35.24           O  
HETATM 2638  O   HOH A 618       2.933  45.879  21.610  1.00 19.46           O  
HETATM 2639  O   HOH A 619      14.445  19.285   2.915  1.00 42.50           O  
HETATM 2640  O   HOH A 620      22.768   5.719  29.462  1.00 25.95           O  
HETATM 2641  O   HOH A 621      13.278  34.853  29.171  1.00 26.32           O  
HETATM 2642  O   HOH A 622      11.487  33.045  20.685  1.00 29.28           O  
HETATM 2643  O   HOH A 623      -4.911  24.785  12.950  1.00 34.75           O  
HETATM 2644  O   HOH A 624      18.141  30.141 -13.033  1.00 26.75           O  
HETATM 2645  O   HOH A 625      -4.056  12.782  24.023  1.00 28.01           O  
HETATM 2646  O   HOH A 626      -5.302   3.856  27.052  1.00 24.75           O  
HETATM 2647  O   HOH A 627       8.809  -3.885  31.442  1.00 27.30           O  
HETATM 2648  O   HOH A 628       2.836   4.674  11.489  1.00 36.93           O  
HETATM 2649  O   HOH A 629       9.223  14.219  44.936  1.00 23.34           O  
HETATM 2650  O   HOH A 630      -1.105  19.768  18.054  1.00 22.11           O  
HETATM 2651  O   HOH A 631       0.894  21.236  40.830  1.00 40.07           O  
HETATM 2652  O   HOH A 632      23.114   6.994  36.200  1.00 30.80           O  
HETATM 2653  O   HOH A 633      15.164  18.002  13.359  1.00 25.44           O  
HETATM 2654  O   HOH A 634      -0.931  33.720  27.874  1.00 25.46           O  
HETATM 2655  O   HOH A 635      12.750  34.363 -10.114  1.00 28.43           O  
HETATM 2656  O   HOH A 636      17.100  20.014  14.210  1.00 30.01           O  
HETATM 2657  O   HOH A 637      20.985  21.191  36.877  1.00 36.97           O  
HETATM 2658  O   HOH A 638       7.148  30.019 -12.750  1.00 33.37           O  
HETATM 2659  O   HOH A 639       9.211  35.829  -4.194  1.00 36.76           O  
HETATM 2660  O   HOH A 640      22.374  11.427  44.591  1.00 36.72           O  
HETATM 2661  O   HOH A 641       0.539  14.418  40.962  1.00 34.03           O  
HETATM 2662  O   HOH A 642      26.683   6.533  27.322  1.00 17.94           O  
HETATM 2663  O   HOH A 643      -5.067  21.612  28.527  1.00 38.16           O  
HETATM 2664  O   HOH A 644      15.534  27.690  15.635  1.00 33.38           O  
HETATM 2665  O   HOH A 645       7.570  20.157  -8.351  1.00 24.75           O  
HETATM 2666  O   HOH A 646      13.714  24.865 -12.185  1.00 18.13           O  
HETATM 2667  O   HOH A 647      19.058   4.467  32.984  1.00 22.21           O  
HETATM 2668  O   HOH A 648       1.836   4.964  36.952  1.00 20.56           O  
HETATM 2669  O   HOH A 649       8.842   1.128  21.133  1.00 31.75           O  
HETATM 2670  O   HOH A 650      -5.914   6.390  30.359  1.00 18.65           O  
HETATM 2671  O   HOH A 651       0.761  -3.340  32.910  1.00 39.64           O  
HETATM 2672  O   HOH A 652      -7.019  12.827  31.361  1.00 24.21           O  
HETATM 2673  O   HOH A 653      12.651  33.178  37.893  1.00 39.21           O  
HETATM 2674  O   HOH A 654       8.217  34.778  19.149  1.00 35.23           O  
HETATM 2675  O   HOH A 655       6.309  32.935 -10.431  1.00 34.64           O  
HETATM 2676  O   HOH A 656       8.034  -0.878  34.513  1.00 17.52           O  
HETATM 2677  O   HOH A 657      -2.506  14.167  25.984  1.00 24.26           O  
HETATM 2678  O   HOH A 658      -0.274  11.138  19.310  1.00 29.13           O  
HETATM 2679  O   HOH A 659      21.778  24.316  17.518  1.00 28.67           O  
HETATM 2680  O   HOH A 660       6.256  32.562  -5.709  1.00 28.71           O  
HETATM 2681  O   HOH A 661      18.727  27.847   8.762  1.00 42.61           O  
HETATM 2682  O   HOH A 662       0.040  29.773  -1.850  1.00 24.98           O  
HETATM 2683  O   HOH A 663      19.817  28.899   0.570  1.00 30.80           O  
HETATM 2684  O   HOH A 664       4.477  27.657 -15.184  1.00 37.14           O  
HETATM 2685  O   HOH A 665      11.688  17.435   2.870  1.00 35.18           O  
HETATM 2686  O   HOH A 666      -6.838  18.031  18.609  1.00 29.33           O  
HETATM 2687  O   HOH A 667      27.496   6.809  24.677  1.00 20.32           O  
HETATM 2688  O   HOH A 668       8.130  30.317  14.083  1.00 35.40           O  
HETATM 2689  O   HOH A 669       2.377  33.209  40.702  1.00 41.65           O  
HETATM 2690  O   HOH A 670      -0.233  -7.494  38.775  1.00 26.69           O  
HETATM 2691  O   HOH A 671       5.476  14.227  -9.254  1.00 36.16           O  
HETATM 2692  O   HOH A 672       6.374  20.817  45.713  1.00 23.46           O  
HETATM 2693  O   HOH A 673      -2.162   4.669  22.667  1.00 33.24           O  
HETATM 2694  O   HOH A 674      -1.995  20.702  28.257  1.00 21.30           O  
HETATM 2695  O   HOH A 675      13.451  -2.526  25.220  1.00 39.68           O  
HETATM 2696  O   HOH A 676       0.333   9.639  10.416  1.00 41.58           O  
HETATM 2697  O   HOH A 677      -3.945  29.906  19.176  1.00 36.14           O  
HETATM 2698  O   HOH A 678       1.472  45.106  19.187  1.00 35.17           O  
HETATM 2699  O   HOH A 679      11.561  38.126  -1.292  1.00 46.20           O  
HETATM 2700  O   HOH A 680      14.295  35.581  17.847  1.00 31.74           O  
HETATM 2701  O   HOH A 681      14.864  30.128  35.292  1.00 36.40           O  
HETATM 2702  O   HOH A 682      20.770  20.773  28.511  1.00 27.46           O  
HETATM 2703  O   HOH A 683      25.422  15.201  30.867  1.00 26.93           O  
HETATM 2704  O   HOH A 684       5.222   2.316  21.569  1.00 40.27           O  
HETATM 2705  O   HOH A 685     -11.036  15.704  28.100  1.00 32.57           O  
HETATM 2706  O   HOH A 686      -5.191  17.647  34.500  1.00 26.82           O  
HETATM 2707  O   HOH A 687      10.966  33.472   9.765  1.00 28.75           O  
HETATM 2708  O   HOH A 688       3.258  11.520  42.938  1.00 24.70           O  
HETATM 2709  O   HOH A 689     -12.961  17.959  16.552  1.00 38.78           O  
HETATM 2710  O   HOH A 690      -1.373   1.695  25.623  1.00 30.37           O  
HETATM 2711  O   HOH A 691       5.186  -0.092  22.825  1.00 38.86           O  
HETATM 2712  O   HOH A 692       0.213  31.260  -7.844  1.00 29.74           O  
HETATM 2713  O   HOH A 693      -3.931  32.575  10.610  1.00 38.66           O  
HETATM 2714  O   HOH A 694       6.363  10.384  47.870  1.00 36.62           O  
HETATM 2715  O   HOH A 695      -6.709  29.515  -0.492  1.00 39.52           O  
HETATM 2716  O   HOH A 696      26.387   8.950  28.923  1.00 20.05           O  
HETATM 2717  O   HOH A 697       2.777  -5.245  20.942  1.00 46.54           O  
HETATM 2718  O   HOH A 698       1.676  10.047  40.370  1.00 27.21           O  
HETATM 2719  O   HOH A 699       2.888  34.797  17.350  1.00 30.60           O  
HETATM 2720  O   HOH A 700       9.078  37.670  37.344  1.00 42.71           O  
HETATM 2721  O   HOH A 701      21.910  19.008  22.373  1.00 36.91           O  
HETATM 2722  O   HOH A 702      15.767   3.603  44.656  1.00 44.02           O  
HETATM 2723  O   HOH A 703      10.931  14.370  48.401  1.00 32.13           O  
HETATM 2724  O   HOH A 704     -10.449  13.515  26.362  1.00 21.29           O  
HETATM 2725  O   HOH A 705      -2.265   9.332  13.828  1.00 46.78           O  
HETATM 2726  O   HOH A 706      23.449  17.986  26.381  1.00 41.42           O  
HETATM 2727  O   HOH A 707      -2.127  12.445  22.690  1.00 38.89           O  
HETATM 2728  O   HOH A 708       6.582  34.071  10.207  1.00 34.24           O  
HETATM 2729  O   HOH A 709      -4.261  29.044  -1.533  1.00 31.99           O  
HETATM 2730  O   HOH A 710       8.670   2.491  10.242  1.00 39.49           O  
HETATM 2731  O   HOH A 711      -5.516  29.073  22.127  1.00 40.44           O  
HETATM 2732  O   HOH A 712       9.369  34.609  21.512  1.00 28.74           O  
HETATM 2733  O   HOH A 713      15.182  32.970  29.998  1.00 36.43           O  
HETATM 2734  O   HOH A 714       8.773  33.534  11.501  1.00 44.67           O  
HETATM 2735  O   HOH A 715      -3.819  14.726  21.632  1.00 45.26           O  
HETATM 2736  O   HOH A 716       5.791  31.316  13.774  1.00 40.96           O  
HETATM 2737  O   HOH A 717       1.163  37.459   5.334  1.00 42.79           O  
HETATM 2738  O   HOH A 718      15.105  30.165   9.154  1.00 42.79           O  
HETATM 2739  O   HOH A 719       2.853  14.232  42.733  1.00 26.18           O  
HETATM 2740  O   HOH A 720      -2.403  30.346  23.704  1.00 35.55           O  
HETATM 2741  O   HOH A 721       3.364  38.145   6.150  1.00 40.66           O  
HETATM 2742  O   HOH A 722      11.255  15.613  46.014  1.00 24.43           O  
HETATM 2743  O   HOH A 723      13.523  32.204  40.472  1.00 32.23           O  
HETATM 2744  O   HOH A 724      -9.812  13.860  23.742  1.00 35.08           O  
HETATM 2745  O   HOH A 725      -6.214   5.144  24.082  1.00 30.81           O  
HETATM 2746  O   HOH A 726      21.839   4.420  35.669  1.00 31.78           O  
HETATM 2747  O   HOH A 727      19.543  27.562  -8.799  1.00 34.46           O  
HETATM 2748  O   HOH A 728      -7.672  20.302  19.794  1.00 36.44           O  
HETATM 2749  O   HOH A 729      -7.037  15.672  20.093  1.00 34.27           O  
HETATM 2750  O   HOH A 730       5.745  33.409  15.445  1.00 49.57           O  
CONECT 1172 2519                                                                
CONECT 1205 2519                                                                
CONECT 1387 2519                                                                
CONECT 1410 2519                                                                
CONECT 2441 2459 2473                                                           
CONECT 2442 2443 2447 2473                                                      
CONECT 2443 2442 2444                                                           
CONECT 2444 2443 2458                                                           
CONECT 2445 2447 2454 2458                                                      
CONECT 2446 2474                                                                
CONECT 2447 2442 2445                                                           
CONECT 2448 2449 2454 2475                                                      
CONECT 2449 2448 2467                                                           
CONECT 2450 2465 2471 2476                                                      
CONECT 2451 2463 2464 2471                                                      
CONECT 2452 2453 2476                                                           
CONECT 2453 2452 2466 2472                                                      
CONECT 2454 2445 2448                                                           
CONECT 2455 2466 2467 2475                                                      
CONECT 2456 2457 2464 2465                                                      
CONECT 2457 2456                                                                
CONECT 2458 2444 2445                                                           
CONECT 2459 2441 2460 2470                                                      
CONECT 2460 2459 2468                                                           
CONECT 2461 2462 2468                                                           
CONECT 2462 2461 2474                                                           
CONECT 2463 2451                                                                
CONECT 2464 2451 2456                                                           
CONECT 2465 2450 2456                                                           
CONECT 2466 2453 2455                                                           
CONECT 2467 2449 2455                                                           
CONECT 2468 2460 2461 2469                                                      
CONECT 2469 2468 2470                                                           
CONECT 2470 2459 2469                                                           
CONECT 2471 2450 2451                                                           
CONECT 2472 2453                                                                
CONECT 2473 2441 2442                                                           
CONECT 2474 2446 2462                                                           
CONECT 2475 2448 2455                                                           
CONECT 2476 2450 2452                                                           
CONECT 2477 2478 2479                                                           
CONECT 2478 2477                                                                
CONECT 2479 2477 2480                                                           
CONECT 2480 2479                                                                
CONECT 2481 2482 2483                                                           
CONECT 2482 2481                                                                
CONECT 2483 2481 2484 2486 2488                                                 
CONECT 2484 2483 2485                                                           
CONECT 2485 2484                                                                
CONECT 2486 2483 2487                                                           
CONECT 2487 2486                                                                
CONECT 2488 2483 2489 2492                                                      
CONECT 2489 2488 2490                                                           
CONECT 2490 2489 2491                                                           
CONECT 2491 2490                                                                
CONECT 2492 2488 2493                                                           
CONECT 2493 2492 2494                                                           
CONECT 2494 2493                                                                
CONECT 2495 2496                                                                
CONECT 2496 2495 2497 2498                                                      
CONECT 2497 2496                                                                
CONECT 2498 2496 2499 2500                                                      
CONECT 2499 2498                                                                
CONECT 2500 2498                                                                
CONECT 2501 2502                                                                
CONECT 2502 2501 2503 2504                                                      
CONECT 2503 2502                                                                
CONECT 2504 2502 2505 2506                                                      
CONECT 2505 2504                                                                
CONECT 2506 2504                                                                
CONECT 2507 2508 2509                                                           
CONECT 2508 2507                                                                
CONECT 2509 2507 2510                                                           
CONECT 2510 2509                                                                
CONECT 2511 2512 2513                                                           
CONECT 2512 2511                                                                
CONECT 2513 2511 2514                                                           
CONECT 2514 2513                                                                
CONECT 2515 2516 2517                                                           
CONECT 2516 2515                                                                
CONECT 2517 2515 2518                                                           
CONECT 2518 2517                                                                
CONECT 2519 1172 1205 1387 1410                                                 
MASTER      259    0   10   16    9    0    0    6 2664    1   83   24          
END                                                                             
