# Supplementary material for: Development of First-in-Class Dual Sirt2/HDAC6 Inhibitors as Molecular Tools for Dual Inhibition of Tubulin Deacetylation
Source: J Med Chem. 2023 Oct 30;66(21):14787–814. doi: 10.1021/acs.jmedchem.3c01385 (PMC10641818; doi:10.1021/acs.jmedchem.3c01385)
Supplement: Supplementary file 5 — jm3c01385_si_005.csv [file jm3c01385_si_005.csv]

Compound	SMILES	IC50 Sirt2 [µM]	IC50 HDAC6 [µM]
21	O=C(CSC1=NC(C)=CC(C)=N1)NC2=NC=C(CC3=CC=CC(C(NO)=O)=C3)S2	11.5 ± 0.04	0.15 ± 0.01
22	O=C(CSC1=NC(C)=CC(C)=N1)NC2=NC=C(CC3=CC=C(C(NO)=O)C=C3)S2	15% @ 10 µM	0.011 ± 0.001
25	NC1=NC=C(CC2=CC=CC(C(OCC)=O)=C2)S1
26	NC1=NC=C(CC2=CC=C(C(OCC)=O)C=C2)S1
27	O=C(CCl)NC1=NC=C(CC2=CC=CC(C(OCC)=O)=C2)S1
28	O=C(CCl)NC1=NC=C(CC2=CC=C(C(OCC)=O)C=C2)S1
29	O=C(CSC1=NC(C)=CC(C)=N1)NC2=NC=C(CC3=CC=CC(C(OCC)=O)=C3)S2
30	O=C(CSC1=NC(C)=CC(C)=N1)NC2=NC=C(CC3=CC=C(C(OCC)=O)C=C3)S2
31	O=C(CSC1=NC(C)=CC(C)=N1)NC2=NC=C(CC3=CC=CC(OCC4=CN(CC5=CC=C(C(NO)=O)C=C5)N=N4)=C3)S2	0.56 ± 0.27	0.025 ± 0.001
32	O=C(CSC1=NC(C)=CC(C)=N1)NC2=NC=C(CC3=CC=CC(OCC4=CN(CCCCC(NCC5=CC=C(C(NO)=O)C=C5)=O)N=N4)=C3)S2	0.15 ± 0.01	0.042 ± 0.007
33	O=C(CSC1=NC(C)=CC(C)=N1)NC2=NC=C(CC3=CC=CC(OCC4=CN(CCCCC(N(CCCC)CC5=CC=C(C(NO)=O)C=C5)=O)N=N4)=C3)S2	0.32 ± 0.11	0.043 ± 0.003
34	O=C(OCC)C(C=C1)=CC=C1CN=[N+]=[N-]
36	O=C(CSC1=NC(C)=CC(C)=N1)NC2=NC=C(CC3=CC=CC(OCC4=CN(CC5=CC=C(C(OCC)=O)C=C5)N=N4)=C3)S2
37	NCC1=CC=C(C(OCC)=O)C=C1
38	O=C(OCC)C(C=C1)=CC=C1CNC(CCCCN=[N+]=[N-])=O
39	O=C(CSC1=NC(C)=CC(C)=N1)NC2=NC=C(CC3=CC=CC(OCC4=CN(CCCCC(NCC5=CC=C(C(OCC)=O)C=C5)=O)N=N4)=C3)S2
40	O=C(OCC)C(C=C1)=CC=C1CNCCCC
42	O=C(OCC)C(C=C1)=CC=C1CN(CCCC)C(CCCCN=[N+]=[N-])=O
43	O=C(CSC1=NC(C)=CC(C)=N1)NC2=NC=C(CC3=CC=CC(OCC4=CN(CCCCC(N(CCCC)CC5=CC=C(C(OCC)=O)C=C5)=O)N=N4)=C3)S2
44	O=C(CSC1=NC(C)=CC(C)=N1)NC2=NC=C(CC3=CC=CC(OCC4=CN(CCOCCOCCOCCOCCC(NC5=CC=C(C(NCC6=CC=C(C(NO)=O)C=C6)=O)C=C5)=O)N=N4)=C3)S2	0.48 ± 0.04	0.0096 ± 0.0003
45	O=C(CSC1=NC(C)=CC(C)=N1)NC2=NC=C(CC3=CC=CC(OCC4=CN(CCOCCOCCOCCOCCOCCOCCOCCOCCOCCOCCC(NC5=CC=C(C(NCC6=CC=C(C(NO)=O)C=C6)=O)C=C5)=O)N=N4)=C3)S2	0.54 ± 0.01	0.017 ± 0.001
46	O=C(CSC1=NC(C)=CC(C)=N1)NC2=NC=C(CC3=CC=CC(OCC4=CN(CCOCCOCCOCCOCCC(NC(C=C5)=CC=C5C(NCCCCCCC(NO)=O)=O)=O)N=N4)=C3)S2	0.48 ± 0.07	0.0050 ± 0.0005
55	CC(NCC1=CC=C(C(NO)=O)C=C1)=O	n.t.	0.65 ± 0.04
56	O=C(NCC1=CC=C(C(NO)=O)C=C1)C2=CC=CC=C2	n.t.	0.018 ± 0.001
57	O=C(N(CCCC)CC1=CC=C(C(NO)=O)C=C1)CCCC	n.i.	0.032 ± 0.004
58	CC(NCC1=CC=C(C(OCC)=O)C=C1)=O
59	O=C(NCC1=CC=C(C(OCC)=O)C=C1)C2=CC=CC=C2
60	O=C(N(CCCC)CC1=CC=C(C(OCC)=O)C=C1)CCCC
